# Supplementary material for: Sex-Biased Transcriptome of Schistosoma mansoni: Host-Parasite Interaction, Genetic Determinants and Epigenetic Regulators Are Associated with Sexual Differentiation
Source: PLoS Negl Trop Dis. 2016 Sep 27;10(9):e0004930. doi: 10.1371/journal.pntd.0004930 (PMC5038963; doi:10.1371/journal.pntd.0004930)
Supplement: S1 Table — (XLSX) [file pntd.0004930.s004.xlsx]

## Sheet: Sheet1-Primers
PCRs for sex genotyping of cercariae
Targets	Forward primers	Reverse primers	Expected product sizes (bp)
Rhodopsin (autosomal)	GACGGCCACACTAAAG	AGTAAAATGGTCACTGCTAT	191
Scaffold_002739 (W-specific)	TGTTTCGAATTTCACACTTAC	CATTCACAGTTTGGCGAACA	391
Housekeeping genes (Wang et al. 2013)
Targets	Forward primers	Reverse primers	Expected product sizes (bp)	Efficiency
Smp_093230	GAAGGCTTGGAAGGATTCTG	CAACTGCCAACTCTCGGATA	137	2
Smp_197220	ACGTACCTTCGTGGGACTTT	TCGTCCAGTCCAAGGTGATA	138	2
Smp_089880	TACGGTTTCTCTTCCCAACC	CATGGACCTGCTGCATTTAC	73	1.99
qPCRs for RNAseq validation
Targets	Primers (F=Forward, R=Reverse)	Primer sequences	Expected product sizes (bp)	Efficiency
Smp_094140	Smp_094140_1F	CCCATCATATCACGTTTCG	122	2.03
	Smp_094140_1R	GTATCTTCTGAACCATGTCTCC
Smp_124230	Smp_124230_1F	AGAGTTAGATAAACTGTTACAAGGT	115	1.84
	Smp_124230_1R	CTGACAAGTTACGGCTAAAGTATGA
Smp_040020	Smp_040020_1F	GAAATTACCATTTGCACGTTTAGT	133	1.888
	Smp_040020_1R	TAAATGAACAATAAATGCTTCAGCAG
Smp_147450	Smp_147450_1F	GGGTACAGGATCATTTGGTC	133	1.938
	Smp_147450_1R	CCTCTTCTCATTAAGCGTG
Smp_167810	Smp_167810_1F	CTTCAGCGATTGCCGGA	112	1.846
	Smp_167810_1R	AAGGACTTGCTTACAGATTCAAA
Smp_158190	Smp_158190_1F	AATAATTTCTGGTTCAATTCTTACCAT	110	1.803
	Smp_158190_1R	TCGCATCACTGAACATATCCTT
Smp_079920	Smp_079920_1F	GCGCTCTTCGGCCAATA	120	1.995
	Smp_079920_1R	CAGAACGACACCAATCAG
Smp_145230	Smp_145230_1F	ATCTGGTGGAGGGAGAC	141	1.921
	Smp_145230_1R	GTATCCGATGATGTATTATTAGGACT
Smp_170750	Smp_170750_1F	CACCGGAACAATTAGAGATACTT	112	1.969
	Smp_170750_1R	TGTATTCGGGATTCTGGTATTAAC
Smp_045470	Smp_045470_1F	TAATCGTGGATCTACTGCACA	131	1.907
	Smp_045470_1R	ACAGTCGAATATCATCTGCT
Smp_176360	Smp_176360_1F	CTAAGTCAAGAAGAAGGTGAATACTAC	110	2.02
	Smp_176360_1R	TTACGTTCAGCTAACATTACCTC
Smp_144180	Smp_144180_1F	TTTGTCAGACGCTATTCGG	122	2.01
	Smp_144180_1R	ATGATACTAATATAGCAAGAGGGC
Smp_090890	Smp_090890_1F	CGTAAGACGAAGCTCACA	116	1.909
	Smp_090890_1R	CATGACCAAATCCGCCC
Smp_126310	Smp_126310_1F	AGATGCTCAAGAAGCTCG	121	1.976
	Smp_126310_1R	TAGTTGAATCAATGCTTGGGT
Smp_085290	Smp_085290_1F	AAGACCTCGAATCGCAACATA	126	1.953
	Smp_085290_1R	TCTGCAACTGTTCCCGT
Smp_153930	Smp_153930_1F	GCCATTTACACCAATGCG	115	2.03
	Smp_153930_1R	ATCAATCCCGAATTCCCTT
Smp_127030	Smp_127030_1F	GTCCATTATCAGAGTGTCCG	150	1.864
	Smp_127030_1R	ACTGAGAATACTGTATAGTATGTGATTTAG
Smp_061510	Smp_061510_1F	TGGTGGTACATTACATTCAGGT	123	1.886
	Smp_061510_1R	GCAATAATTCTTGGAGCTATTCG
Smp_082620	Smp_082620_1F	GTTGTGCTATTCGTAATGTATGG	150	2.1
	Smp_082620_1R	TGCTAGTTCAATAGGCACTG
Smp_030000	Smp_030000_1F	GAAGGTAGAATGGTTATGGCTGA	116	1.926
	Smp_030000_1R	TAGGCTCGAATAGCATGTCC
Smp_175090	Smp_175090_1F	ACTAAGTATCCAGAATCAGAACG	123	1.886
	Smp_175090_1R	CAAAGTAGCATACAGAGGGAC
Smp_002600	Smp_002600_1F	GCTGTACTATCACTGACGAATTAT	117	1.772
	Smp_002600_1R	TGTTACCATCTCCATGCAAG
Smp_020270	Smp_020270_1F	GTGAACAACAAGATTATCTGGGT	136	1.878
	Smp_020270_1R	GGTTCCTCTTCAATCAGCC
Smp_022400	Smp_022400_1F	TCATAATTGCGATGTCGGC	155	1.76
	Smp_022400_1R	TGAGTAGTCCAACAGAATAGTACC
Smp_031720	Smp_031720_1F	TGGAAATTATGTCAGGAAGAGG	142	1.922
	Smp_031720_1R	GACGTTCGACGAGCATAC
Smp_033020	Smp_033020_1F	TAGCTTCAGACCCTCGTG	115	1.9
	Smp_033020_1R	CCCAGTAAATTAGACTCTTCGTTAT
Smp_089860	Smp_089860_1F	CTTCTTTCTCTGTGTTCGCT	103	1.843
	Smp_089860_1R	CCTGCAATACAAACTGGTTATCA
Smp_171710	Smp_171710_1F	ATCGTCACTAAGACTTTCGG	157	1.809
	Smp_171710_1R	CACTTAACACAGATTCGCTAC
Smp_023530	Smp_023530_1F	GGAATTTCACGAATCAAAGTGT	133	1.81
	Smp_023530_1R	GGAGTCGATCTTCAGGGT
Smp_155060	Smp_155060_1F	TTCATTTAGTTACTGCGCTTGC	120	2.02
	Smp_155060_1R	CTTCAAAGCTAGATTCTGGGC
XLOC_012827	XLOC_012827_1F	TTGTCGAACGTCAAGGTC	119	2.09
	XLOC_012827_1R	CTTTGCGAAACTTCGCC
Smp_142180	Smp_142180_1F	GCTACGTTGCATCTTACACTA	119	1.904
	Smp_142180_1R	TTAACTTGCTCTTCGACCAAT
Smp_005210	Smp_005210_1F	AGCTGCATATAAGTCCGAG	114	1.879
	Smp_005210_1R	GAACACTAGGACAGTGAGG
Smp_027300	Smp_027300_1F	TTTATTGAATCTTACGGTTCGACG	136	1.904
	Smp_027300_1R	GTAAATATAGTGGTAGCGACCC
Smp_068950	Smp_068950_1F	TTTCTCTTCAAAGCGAAGTAGATAG	120	1.94
	Smp_068950_1R	GTACAATCCGTTCAAGGCAT
Smp_131000	Smp_131000_1F	CACATATAACAGTTGTTAATTCGGG	145	1.987
	Smp_131000_1R	GCAATGACAACGCCATAC
Smp_052910	Smp_052910_1F	ATATCCAAGATGCCGTCG	126	1.86
	Smp_052910_1R	TTGCTCCTCCAACCCTAAA
Smp_063040	Smp_063040_1F	TGTTAGAAGCTGGCGGA	162	1.829
	Smp_063040_1R	AATCACGTTGTAATCTATCGGT
Smp_067980	Smp_067980_1F	TACTTTCAATTTGTTCATTATTGACGG	133	1.908
	Smp_067980_1R	ATAGCATATTTCTGTGTCCACT
Smp_166110	Smp_166110_1F	TTCATCAAGGACGAGCTG	151	2.26
	Smp_166110_1R	CTTGCCTTGCTTCACTACTAA
Smp_095130	Smp_095130_1F	TAAATGATTGTGTGGAGTCAAGC	113	2
	Smp_095130_1R	AGGAGAGGTTAGTGAGGTC
Smp_026560	Smp_026560_1F	TTAGGTACAGTCATGCGCT	165	1.864
	Smp_026560_1R	TCTAATCTCTTCTTCACTGTCTGTAT
Smp_065610	Smp_065610_1F	TTGTAATGCTGCCGCTATC	127	1.797
	Smp_065610_1R	GTGAATTTGACGAGCAATAACTT
