# Supplementary material for: Sex-Biased Transcriptome of Schistosoma mansoni: Host-Parasite Interaction, Genetic Determinants and Epigenetic Regulators Are Associated with Sexual Differentiation
Source: PLoS Negl Trop Dis. 2016 Sep 27;10(9):e0004930. doi: 10.1371/journal.pntd.0004930 (PMC5038963; doi:10.1371/journal.pntd.0004930)
Supplement: S2 Table — (XLSX) [file pntd.0004930.s005.xlsx]

## Sheet: Cercariae_100BestHits
Identification			Location		Structural analysis				Biased Transcription		Functional Analysis
CuffLinks ID	Longer transcript ID	Corresponding genome v5.2 gene IDs or non-annoted region	Genomic location of the longer transcript	Strand	Number of alternative transcripts	Genomic sequence length	Coding sequence length	Number of exons	Sex of bias	FoldChange	Putative domains	Products	Genes Ontology
XLOC_002680	TCONS_00004367	Mapped region containing Smp_169190 at the begining of the transcript	Schisto_mansoni.Chr_1:55353057-55359289	+	1	6233	2488	3	Exclusively Female	N.A.	Dynein light chain type 1 (pfam01221)	Tegument-allergen-like protein (experimental annotation, Fitzsimmons et al. 2012)	C:microtubule associated complex; F:calcium ion binding; P:microtubule-based process; F:catalytic activity
XLOC_034301	TCONS_00054428	Mapped region with alternative splicing profile, containing Smp_178240, Smp_185450, Smp_185460 and Smp_185350	Schisto_mansoni.SC_0554:3493-16315	-	7	12823	983	6	Exclusively Female	N.A.	7TM_GPCR_Srz super family (cl10995); cl17141; pfam13175; TIGR04370; cl00465	Hypothetical protein	-
XLOC_033341	TCONS_00053083	Mapped region with alternative splicing profile, containing Smp_102670 at the end of the transcript	Schisto_mansoni.SC_0256:68619-83270	+	4	14652	1226	14	Exclusively Female	N.A.	MFS(cd06174); PRP38-assoc(pfam12871); B_an_ocin(TIGR03601); rRNA_processing super family(cl07227); Cgr1(pfam03879); ND2 super family(cl10157);EpsG(pfam14897); Epiglycanin_TR(pfam05647); 5TM-5TMR_LYT(pfam07694)	Hypothetical protein	-
XLOC_007294	TCONS_00011682	Smp_097930	Schisto_mansoni.Chr_1.unplaced.SC_0153:701474-702075	+	1	602	602	1	Exclusively Female	N.A.	The N-terminal domain of Eukaryotic Serine Threonine kinases (cd01989)	Universal stress protein (Serine Threonine kinase putative)	P:response to stress
XLOC_022617	TCONS_00035882	Smp_032980	Schisto_mansoni.Chr_W:15307307-15309234	+	2	1928	544	2	Exclusively Female	N.A.	EF-hand, Ca2+ binding domains (cd00051;COG5126;PTZ00184)	Calcium binding protein putative	F:calcium ion binding
XLOC_011904	TCONS_00019013	Non annotated region (contig_7703)	Schisto_mansoni.Chr_3:15405870-15408726	+	1	2857	2857	1	Exclusively Female	N.A.	No putative conserved domains	Endonuclease-reverse transcriptase putative	F:RNA binding; P:RNA-dependent DNA replication; F:endonuclease activity; F:RNA-directed DNA polymerase activity
XLOC_029186	TCONS_00046506	Non annotated region (contig_13639 containing repeats)	Schisto_mansoni.SC_0097:538676-547272	+	7	8597	675	6	Exclusively Female	N.A.	No putative conserved domains	Endonuclease-reverse transcriptase putative	F:peptidase activity; P:cellular macromolecule metabolic process; F:hydrolase activity, acting on ester bonds; P:proteolysis
XLOC_013285	TCONS_00021140	Smp_156330	Schisto_mansoni.Chr_3:16172020-16181981	-	2	9962	507	3	Exclusively Female	N.A.	MAEBL (PTZ00121); DUF 4153 and 4271 superfamilies	Hypothetical protein	-
XLOC_031440	TCONS_00050173	Non annotated region (contig_17311 containing repeats)	Schisto_mansoni.SC_0177:87566-88171	+	1	606	606	1	Exclusively Female	N.A.	Cytochrome B, provisional (MTH00086)	No significant similarity found.	-
XLOC_034492	TCONS_00054661	Non annotated region (contig_20315 containing repeats), overlaping Smp_205930 on the reverse strand	Schisto_mansoni.SC_0919:108-1061	+	2	954	924	2	Exclusively Female	N.A.	No putative conserved domains	No significant similarity found.	-
XLOC_028377	TCONS_00045285	Smp_045470	Schisto_mansoni.SC_0037:2123540-2129214	+	2	5675	2038	6	Female	145.877918253923	Homeo-prospero domain (cl20287);cl05066;cl10504;MTH00095	Prospero-like homeobox domain containing protein	P:embryonic retina morphogenesis in camera-type eye; P:ventricular cardiac myofibril assembly; P:regulation of transcription involved in lymphatic endothelial cell fate commitment; P:pancreas development; P:cerebellar granule cell differentiation; P:positive regulation of cyclin-dependent protein kinase activity; P:otic placode formation; P:positive regulation of endothelial cell migration; P:ske…
XLOC_031472	TCONS_00050223	Mapped region containing Smp_161270 and Smp_161280	Schisto_mansoni.SC_0177:140411-176227	-	2	35817	4117	4	Female	190.731410860984	Homeodomain (cd00086);Enhancer of Polycomb C-terminus (cl06011);COG5048;cl00456;cl22544;TIGR04370;cl02754	Homeobox domain containing protein	F:sequence-specific DNA binding transcription factor activity; F:sequence-specific DNA binding; C:nucleus; P:regulation of transcription, DNA-dependent
XLOC_003427	TCONS_00005482	Smp_124340	Schisto_mansoni.Chr_1:5700749-5730937	-	3	30189	2955	14	Female	164.961289284563	N-terminal domain in C. elegans NRF-6 (Nose Resistant to Fluoxetine-4) and NDG-4 (resistant to nordihydroguaiaretic acid-4) (smart00703;cl02747);pfam01757;COG0842	Nose resistant to fluoxetine protein 6	F:transferase activity, transferring acyl groups other than amino-acyl groups
XLOC_026936	TCONS_00043058	Smp_195070	Schisto_mansoni.Chr_W:45647662-45656527	-	1	8866	1506	6	Female	13573.1034536151	M-phase-specific PLK1-interacting protein (pfam15502)	M-phase-specific PLK1-interacting protein (pfam15502)	-
XLOC_031817	TCONS_00050735	Mapped region (contig_17551, reversed strand) containing Smp_174830	Schisto_mansoni.SC_0184:173757-178503	-	1	4747	4747	1	Female	94.8237308994548	RNase_H_like super family(cl14782); TIGR04370	Hypothetical protein	F:binding; P:macromolecule metabolic process; P:primary metabolic process
XLOC_026655	TCONS_00042625	Intergenic region between Smp_024180 and Smp_024190 (contig_10018 containing repeats, reverse strand)	Schisto_mansoni.Chr_W:39642404-39658085	-	1	15682	701	4	Female	141.434764242434	PLAC8 family (pfam04749)	Hypothetical protein	-
XLOC_034388	TCONS_00054544	Mapped region containing Smp_113760	Schisto_mansoni.SC_0662:7568-8798	-	2	1231	1149	3	Female	110.895182483954	No putative conserved domains	Stathmin-like protein (experimental annotation, Valle et al. 1999)	-
XLOC_004330	TCONS_00006957	Mapped region containing Smp_161800 at the begining of the transcript	Schisto_mansoni.Chr_1:25484476-25500310	-	3	15835	3884	10	Female	82.4151720830436	Tubulin-tyrosine ligase family (pfam03133);cl17255;cl10161;cl19976;TIGR04370;MTH00063;cl10157	Tubulin tyrosine ligase-related protein (protein polyglycylase ttll10)	C:microtubule cytoskeleton; P:protein polyglycylation; C:cilium; C:intracellular organelle part; F:protein-glycine ligase activity; C:cytoplasm; C:membrane; F:ATP binding
XLOC_023158	TCONS_00036731	Smp_079970	Schisto_mansoni.Chr_W:24707365-24714420	+	2	7056	1684	3	Female	113.608441073516	beta_tubulin(cd02187);PLN00220	Tubulin beta chain-like protein	C:microtubule; P:protein polymerization; P:GTP catabolic process; P:microtubule-based process; F:GTPase activity; F:structural constituent of cytoskeleton; C:cytoplasm; F:GTP binding
XLOC_023135	TCONS_00036699	Mapped region containing Smp_133770	Schisto_mansoni.Chr_W:24458827-24471316	+	3	12490	4394	4	Female	6126.19278726008	Glutamine synthetase (pfam00120;COG0174); NADH dehydrogenase (MTH00163)	Hypothetical protein	F:glutamate-ammonia ligase activity; P:nitrogen compound metabolic process
XLOC_004642	TCONS_00007438	Mapped region containing Smp_152780 at the begining of the transcript	Schisto_mansoni.Chr_1:31650985-31661313	-	7	10329	5101	8	Female	1885.91495717975	HECT domain (cl00077)	E3 ubiquitin-protein ligase domain containing predictive protein	F:ubiquitin-protein ligase activity; P:protein ubiquitination
XLOC_029698	TCONS_00047353	Non annotated region (contig_15294, reverse strand), overlaping Smp_130540 on strand+	Schisto_mansoni.SC_0126:120562-130236	-	2	9675	5275	4	Female	100.170274355108	Alanine aminotransferase, provisional (PTZ00377)	Hypothetical protein	F:pyridoxal phosphate binding; P:biosynthetic process; F:L-alanine:2-oxoglutarate aminotransferase activity
XLOC_020701	TCONS_00032800	Smp_016730	Schisto_mansoni.Chr_6:17009639-17025330	-	2	15692	1524	5	Female	74.427661789068	SOUL heme-binding protein (pfam04832);cl10157;TIGR04370;cl10995;TIGR04370;cl22544;TIGR04370	Heme-binding protein putative	F:molecular_function; P:biological_process
XLOC_034385	TCONS_00054541	Mapped region containing Smp_205800	Schisto_mansoni.SC_0662:742-1573	+	1	832	726	3	Female	263.946656849969	Pfg27 super family (cl22575); Merozoite_SPAM super family (cl22456); pfam04935; pfam14897; pfam00520; cl21484; cl21561; pfam04116	Hypothetical protein	-
XLOC_020106	TCONS_00031856	Mapped region containing Smp_123250 at the begining of the transcript	Schisto_mansoni.Chr_6:3325392-3358716	-	2	33325	3359	7	Female	131.671747423467	pfam14897;cl19976;cl10957;TIGR04370;cl00413;cl22763	Hypothetical protein	-
XLOC_022615	TCONS_00035879	Smp_032970	Schisto_mansoni.Chr_W:15303528-15306270	+	2	2743	545	2	Female	5852.76488661087	EF-hand domain pair (pfam13499;cd00051); DNA polymerase, provisional (PHA03036)	Calcium binding protein putative	F:calcium ion binding
XLOC_022618	TCONS_00035884	Smp_032990	Schisto_mansoni.Chr_W:15318597-15320899	+	2	2303	482	2	Female	164534.273031263	EF-hand domain pair (pfam13499;cd00051)	Calcium binding protein putative	F:calcium ion binding
XLOC_022620	TCONS_00035887	Mapped region containing Smp_033000	Schisto_mansoni.Chr_W:15333040-15334428	+	1	1389	1298	2	Female	2837.19925456545	EF-hand domain pair (pfam13499;cd00051); Nop14(pfam04147)	Calcium binding protein putative	F:calcium ion binding
XLOC_001898	TCONS_00003082	Mapped region containing Smp_156760 at the begining of the transcript	Schisto_mansoni.Chr_1:39315560-39330090	+	1	14531	3632	3	Female	340.760899285673	Retroviral aspartyl protease (pfam00077; cd05484)	Tpa (Transposable element A): gag-pol polyprotein	P:DNA metabolic process; F:nucleic acid binding; F:aspartic-type endopeptidase activity; P:proteolysis
XLOC_003038	TCONS_00004899	Intronic region of Smp_152010	Schisto_mansoni.Chr_1:62109436-62112078	+	1	2643	2643	1	Female	229.883580546534	Endonuclease domain (L1-EN) of the non-LTR retrotransposon LINE-1 (L1) (cd09076);cl00490	Endonuclease-reverse transcriptase	F:catalytic activity
XLOC_030062	TCONS_00048006	Non annotated region (contig_15805)	Schisto_mansoni.SC_0137:296459-298382	+	1	1924	1924	1	Female	126.423359842747	NR_LBD super family (cl11397); RT_like super family(cl02808)	Endonuclease-reverse transcriptase	F:catalytic activity
XLOC_030339	TCONS_00048435	Non annotated region (contig_16173 containing repeats)	Schisto_mansoni.SC_0144:802588-806274	+	1	3687	3687	1	Female	436.604257961851	Non-LTR (long terminal repeat) retrotransposon and non-LTR retrovirus reverse transcriptase (RT) (cd01650); Reverse transcriptase (RNA-dependent DNA polymerase) (pfam00078)	Endonuclease-reverse transcriptase	F:endonuclease activity; F:RNA-directed DNA polymerase activity; P:RNA-dependent DNA replication; F:RNA binding
XLOC_030340	TCONS_00048436	Non annotated region (contig_16173 containing repeats)	Schisto_mansoni.SC_0144:806441-811975	+	1	5535	2148	4	Female	702.394071895207	Reverse transcriptase (RNA-dependent DNA polymerase) (pfam00078); RT_nLTR_like (cd01650)	Endonuclease-reverse transcriptase	F:endonuclease activity; F:RNA-directed DNA polymerase activity; P:RNA-dependent DNA replication; F:RNA binding
XLOC_033915	TCONS_00053940	Non annotated region (contig_19365 containing repeats, reverse strand)	Schisto_mansoni.SC_0356:36055-40637	-	2	4583	3003	2	Female	437.138771711807	GIY-YIG_SF super family (cl15257)	Reverse transcriptase	F:RNA-directed DNA polymerase activity; P:RNA-dependent DNA replication; F:RNA binding
XLOC_015073	TCONS_00023943	Non annotated region (contig_12422, following Smp_197900gene)	Schisto_mansoni.Chr_4:8172678-8175065	+	1	2388	2388	1	Female	713.726840256712	DUF4271 super family (cl22763)	Hypothetical protein	P:DNA metabolic process; F:nucleic acid binding; F:catalytic activity
XLOC_013652	TCONS_00021751	Mapped region containing Smp_018880 at the begining of the transcript	Schisto_mansoni.Chr_3:23864197-23867828	-	2	3632	1038	2	Female	1926.33047153728	DEC-1_N (defective chorion-1 gene ) superfamily	Hypothetical protein	F:ATPase activity; F:ATP binding; F:nucleotide binding; F:nucleoside-triphosphatase activity; P:ATP catabolic process; F:carboxylesterase activity; P:oxidation-reduction process; F:oxidoreductase activity; F:oxidoreductase activity, acting on paired donors, with incorporation or reduction of molecular oxygen, reduced ascorbate as one donor, and incorporation of one atom of oxygen; F:dopamine beta…
XLOC_012568	TCONS_00019992	Non annotated region (contig_11343, reverse strand)	Schisto_mansoni.Chr_3:790985-796499	-	3	5515	4929	2	Female	298.630990644957	EpsG super family (cl22544)	Hypothetical protein	P:multicellular organismal development; F:copper ion binding; F:RNA binding; P:oxidation-reduction process; F:ATP-dependent helicase activity; F:receptor activity; F:ATP binding; F:carboxylesterase activity; F:dopamine beta-monooxygenase activity; C:membrane; C:nucleus; P:catecholamine metabolic process
XLOC_033339	TCONS_00053076	Non annotated region (contig_18901), preceding Smp_138570	Schisto_mansoni.SC_0256:485-20253	+	5	19769	906	5	Female	601.558461735179	EpsG super family(cl22544);oligosaccharide repeat unit polymerase(TIGR04370);ND4L(MTH00093);ND6(MTH00166)	Hypothetical protein	-
XLOC_010203	TCONS_00016296	Antisense intronic region of Smp_157300	Schisto_mansoni.Chr_2:21072760-21076530	-	6	3771	1746	3	Female	72.2447111001174	No putative conserved domains	Hypothetical protein	P:protein phosphorylation; F:protein kinase activity; F:ATP binding; F:hydrolase activity
XLOC_011333	TCONS_00018051	Non annotated region (contig_3844 containing repeats)	Schisto_mansoni.Chr_3:4779169-4789923	+	2	10755	4227	5	Female	120.928533468142	NADH dehydrogenase subunit 5; Provisional (MTH00095)	No significant similarity found	F:carboxylesterase activity; F:ATPase activity; F:ATP binding; F:nucleotide binding; F:nucleoside-triphosphatase activity; P:ATP catabolic process
XLOC_001896	TCONS_00003080	Non annotated region (contig_2534)	Schisto_mansoni.Chr_1:39215266-39215766	+	1	501	501	1	Female	825.373806939657	Radical_SAM super family (cl18962)	No significant similarity found.	-
XLOC_002239	TCONS_00003618	Intronic region of Smp_196570	Schisto_mansoni.Chr_1:45771187-45771547	+	1	361	361	1	Female	91.4802215156848	NADHdehydrogenase (cl00469)	No significant similarity found.	-
XLOC_018995	TCONS_00030176	Non annotated region (contig_5449)	Schisto_mansoni.Chr_6:2623784-2624325	+	1	542	542	1	Female	554.368385910301	NADH dehydrogenase subunit 2; Provisional (MTH00160)	No significant similarity found.	-
XLOC_025364	TCONS_00040311	Non annotated region (contig_11290, reverse strand)	Schisto_mansoni.Chr_W:13795585-13797487	-	1	1903	1903	1	Female	944.868927427449	TIGR04370	No significant similarity found.	-
XLOC_003037	TCONS_00004897	Intronic region of Smp_152010	Schisto_mansoni.Chr_1:62107190-62108796	+	1	1607	1607	1	Female	947.645606077097	No putative conserved domains	No significant similarity found.	-
XLOC_003039	TCONS_00004902		Schisto_mansoni.Chr_1:62113979-62114304	+	1	326	326	1	Female	334.674913537837	No putative conserved domains	No significant similarity found.	-
XLOC_003040	TCONS_00004903		Schisto_mansoni.Chr_1:62114424-62115020	+	1	597	597	1	Female	118.654592213085	No putative conserved domains	No significant similarity found.	-
XLOC_003578	TCONS_00005695	Antisense intronic region of Smp_123790	Schisto_mansoni.Chr_1:9170267-9172888	-	2	2622	1088	2	Female	413.071568881454	No putative conserved domains	No significant similarity found.	P:microtubule-based movement; P:ATP catabolic process; F:nucleotide binding; F:nucleoside-triphosphatase activity; F:ATP binding; F:microtubule motor activity; F:ATPase activity; C:dynein complex; C:axonemal dynein complex; P:ciliary or bacterial-type flagellar motility
XLOC_004847	TCONS_00007735	Non annotated region (contig_11065, reverse strand)	Schisto_mansoni.Chr_1:34797098-34798112	-	1	1015	455	3	Female	373.852046146449	No putative conserved domains	No significant similarity found	-
XLOC_015079	TCONS_00023953	Mapped region containing Smp_202480 at the begining of the transcript	Schisto_mansoni.Chr_4:8298563-8299339	+	1	777	777	1	Female	531.900316356194	No putative conserved domains	No significant similarity found	C:clathrin coat of endocytic vesicle; P:endocytosis
XLOC_018645	TCONS_00029639	Non annotated region (contig_12566 containing repeats, reverse strand)	Schisto_mansoni.Chr_5:6313562-6316962	-	1	3401	3401	1	Female	626.960864335233	No putative conserved domains	No significant similarity found.	F:RNA-directed DNA polymerase activity; F:carboxylesterase activity; P:RNA-dependent DNA replication; F:RNA binding
XLOC_019022	TCONS_00030218	Non annotated region (contig_12778 containing repeats)	Schisto_mansoni.Chr_6:3085533-3090828	+	2	5296	2130	3	Female	902.696490498065	No putative conserved domains	No significant similarity found.	F:RNA binding; P:RNA-dependent DNA replication; F:endonuclease activity; F:RNA-directed DNA polymerase activity; P:proteolysis; F:hydrolase activity; F:cysteine-type peptidase activity; F:peptidase activity; F:ubiquitin thiolesterase activity; P:ubiquitin-dependent protein catabolic process; F:calcium ion binding; F:calcium-dependent cysteine-type endopeptidase activity; C:intracellular
XLOC_031222	TCONS_00049799	Non annotated region (contig_17115 containing repeats)	Schisto_mansoni.SC_0170:485602-488975	+	2	3374	367	2	Female	114.460548372456	No putative conserved domains	No significant similarity found.	-
XLOC_032621	TCONS_00051963	Non annotated region (contig_18501)	Schisto_mansoni.SC_0224:6516-8391	+	2	1876	1876	1	Female	1251.92689307646	No putative conserved domains	No significant similarity found.	-
XLOC_034507	TCONS_00054680	Non annotated region (contig_20402), overlaping Smp_205970 on strand -	Schisto_mansoni.SC_0995:3632-6402	+	1	2771	2730	2	Female	107.8105261129	No putative conserved domains	No significant similarity found.	F:RNA binding; P:RNA-dependent DNA replication; F:endonuclease activity; F:RNA-directed DNA polymerase activity; P:proteolysis; F:hydrolase activity; F:cysteine-type peptidase activity; F:peptidase activity; F:ubiquitin thiolesterase activity; P:ubiquitin-dependent protein catabolic process; F:calcium ion binding; F:calcium-dependent cysteine-type endopeptidase activity; C:intracellular
XLOC_005360	TCONS_00008602	Mapped region containing Smp_148040 at the end of the transcript	Schisto_mansoni.Chr_1:46679181-46696635	-	2	17455	2642	4	Exclusively Male	N.A.	DC-STAMP-like protein(cl06698);tetraspanin_LEL super family(cl02781);Tar(COG0840);7tm_7superfamily(cl19976);pfam00499;COG0531	Tetraspanin putative	C:integral to membrane
XLOC_014330	TCONS_00022767	Mapped region containing Smp_154190 at the end of the transcript	Schisto_mansoni.Chr_3.unplaced.SC_0105:158172-160275	-	1	2104	984	6	Exclusively Male	N.A.	Tetraspanin_LEL (cd03127); Tetraspanin family (pfam00335); SLC5-6-like_sbd super family	Tetraspanin like putative protein	C:integral to membrane
XLOC_013605	TCONS_00021674	Non annotated region (contig_9533, reverse strand)	Schisto_mansoni.Chr_3:23034783-23035881	-	1	1099	1099	1	Exclusively Male	N.A.	No putative conserved domains	No significant similarity found.	-
XLOC_029894	TCONS_00047706	Intronic region of Smp_160360	Schisto_mansoni.SC_0134:335803-336728	+	1	926	926	1	Exclusively Male	N.A.	No putative conserved domains	No significant similarity found	F:catalytic activity
XLOC_029895	TCONS_00047707		Schisto_mansoni.SC_0134:336854-338032	+	3	1179	1179	1	Exclusively Male	N.A.	No putative conserved domains	No significant similarity found	P:transmembrane transport; F:xenobiotic-transporting ATPase activity; C:integral to membrane; P:ATP catabolic process; F:ATP binding
XLOC_020169	TCONS_00031956	Smp_099440	Schisto_mansoni.Chr_6:4898793-4903686	-	1	4894	2029	3	Male	101.385107174371	Noggin superfamily (cl05400); EpsG superfamily (cl22544)	Noggin like protein	P:negative regulation of cell differentiation
XLOC_034021	TCONS_00054080	Smp_175390	Schisto_mansoni.SC_0393:3276-23429	+	2	20154	2163	7	Male	106.086363339559	Bromodomain super family(cl02556); PDGF super family(cl00116); EpsG(pfam14897;cl22544);ND6superfamily(cl10161)	Hypothetical protein	F:chromatin binding; F:zinc ion binding; F:DNA binding
XLOC_000594	TCONS_00000991	Smp_196730	Schisto_mansoni.Chr_1:12750517-12763795	+	1	13279	1966	5	Male	205.223518082637	Mitochondrial ribosomal protein (VAR1) (cl05066);oligosaccharide repeat unit polymerase(TIGR04370);EpsG family(pfam14897); NADH dehydrogenase subunit 6(cl10161)	Hypothetical protein	-
XLOC_011418	TCONS_00018171	Mapped region containing Smp_017610 at the begining and Smp_017620 at the end of the transcript	Schisto_mansoni.Chr_3:6390072-6420601	+	4	30530	2548	8	Male	883.03170962566	Cu_amine_oxid super family (cl08309)	Amiloride-sensitive amine oxidase	F:copper ion binding; P:oxidation-reduction process; F:quinone binding; F:primary amine oxidase activity; P:amine metabolic process
XLOC_025114	TCONS_00039847	Smp_007760	Schisto_mansoni.Chr_W:8257910-8270533	-	1	12624	1822	9	Male	91.9719878741368	Aspartate aminotransferase family(cd00609); alanine aminotransferase(PTZ00377)	Alanine aminotransferase	F:pyridoxal phosphate binding; P:L-alanine metabolic process; F:L-alanine:2-oxoglutarate aminotransferase activity; P:biosynthetic process; P:2-oxoglutarate metabolic process
XLOC_026649	TCONS_00042615	Smp_135230	Schisto_mansoni.Chr_W:39528625-39556465	-	2	27841	1968	13	Male	118.841554469518	DOPA_deC_like(cd06450)	Aromatic-L-amino-acid decarboxylase	F:protein binding; P:catecholamine biosynthetic process; P:cellular response to chemical stimulus; P:indolalkylamine biosynthetic process; C:cytosol; F:pyridoxal phosphate binding; P:cellular amino acid metabolic process; F:aromatic-L-amino-acid decarboxylase activity
XLOC_015021	TCONS_00023859	Smp_137150	Schisto_mansoni.Chr_4:6864439-6877292	+	3	12854	2292	6	Male	318.054501178691	Glyco_hydro_2(pfam00703); AmyAc_family super family(cl07893);LacZ(COG3250)	Beta-mannosidase	P:carbohydrate metabolic process; F:beta-mannosidase activity
XLOC_027517	TCONS_00043959	Mapped region containing Smp_131580 at the begining and Smp_102210 at the end of the transcript. Smp_185440 on strand +, in intronic region of the transcript	Schisto_mansoni.Chr_W:56740328-56762181	-	2	21854	3752	5	Male	66.3457785481089	GH38N_AMII_LAM_like(cd10810); Alpha-mann_mid(pfam09261); Glyco_hydro_38C super family(cl20343) ;ND6(MTH00166); DUF443 super family(cl04467)	Lysosomal alpha-mannosidase	F:carbohydrate binding; P:mannose metabolic process; F:alpha-mannosidase activity; F:zinc ion binding
XLOC_017738	TCONS_00028166	Smp_050390	Schisto_mansoni.Chr_4.unplaced.SC_0032:233264-253261	-	1	19998	1669	8	Male	3545.73673979876	ALDH_F1-2_Ald2-like(cd07091)	Retinal dehydrogenase	P:oxidation-reduction process; F:aldehyde dehydrogenase [NAD(P)+] activity
XLOC_007692	TCONS_00012279	Smp_147730	Schisto_mansoni.Chr_2:6129725-6135192	+	3	5468	1007	5	Male	1420.30106811105	BPTI/Kunitz family of serine protease inhibitors (cd00109)	Hypothetical protein	F:peptidase activity; F:potassium channel inhibitor activity; F:serine-type endopeptidase inhibitor activity; P:proteolysis
XLOC_019485	TCONS_00030936	Smp_024870	Schisto_mansoni.Chr_6:11123084-11143302	+	1	20219	1674	4	Male	224.408638824206	ND6 super family(cl10161);EpsG(pfam14897);VAR1 suparfamily(cl05066);EpsG(pfam14897)	Hypothetical protein	-
XLOC_023100	TCONS_00036629	Mapped region containing Smp_128460 and Smp_128470	Schisto_mansoni.Chr_W:23781853-23829398	+	11	47546	5067	23	Male	229.127839971563	P5-type ATPase cation transporter (pfam12409);E1-E2_ATPase(pfam00122); HCV_NS1 super family(cl03263); Putative hydrolase of sodium-potassium ATPase alpha subunit(cl16182); Cation_ATPase_C super family (cl02929); HAD_like super family( cl21460);Probable_cation-transporting_ATPase(TIGR01657)	Cation-transporting atpase worm	C:integral to membrane; F:metal ion binding; F:cation-transporting ATPase activity; F:ATP binding; P:cation transport
XLOC_031304	TCONS_00049921	Mapped region containing Smp_162110	Schisto_mansoni.SC_0172:314392-349104	-	1	34713	1687	16	Male	202.158612519386	MATE_eukaryotic(cd13132);PHA02845 super family(cl19323);NorM(COG0534);DUF2154 super family(cl19753);ND6(MTH00166)	Multidrug and toxin extrusion protein	P:drug transmembrane transport; C:membrane; F:antiporter activity; F:drug transmembrane transporter activity
XLOC_031584	TCONS_00050385	Smp_168590	Schisto_mansoni.SC_0179:402700-439507	+	3	36808	2145	10	Male	111.326186069679	Zona pellucida-like domain (pfam00100); Scavenger receptor cysteine-rich domain (smart00202;pfam00530) Zona pellucida-like domain (pfam00530;smart00202 / pfam00100;smart00241;TIGR04198)	galectin-3-binding protein A (Scavenger receptor related)	F:scavenger receptor activity; C:membrane
XLOC_013502	TCONS_00021517	Smp_134800	Schisto_mansoni.Chr_3:21034910-21041520	-	2	6611	3925	3	Male	118.1230202766	GGCT-like domains, also called AIG2-like family(cl18951); Catalytic domain of Protein Tyrosine Kinases(cd00192)	Cytokine (macrophage colony-stimulating factor 1) receptor	P:protein phosphorylation; F:protein tyrosine kinase activity; F:ATP binding; P:regulation of cellular process; F:protein binding
XLOC_033611	TCONS_00053498	Smp_179570	Schisto_mansoni.SC_0284:13084-14367	-	6	1284	2949	11	Male	281.928476688991	Otopetrin super family(cl03927); ABC2_membrane_5(pfam13346); EpsG(pfam14897);7TM_GPCR_Srz super family(cl10995);oligosaccharide repeat unit polymerase(TIGR04370); VAR1 super family(cl05066);PRESAN(pfam09687)	Otopetrin	-
XLOC_005002	TCONS_00007993	Mapped region containing Smp_125210 at the end of the transcript	Schisto_mansoni.Chr_1:38837634-38843952	-	2	6319	1995	3	Male	151.652290475187	MIP super family(cl00200); oligosaccharide repeat unit polymerase(TIGR04370); 7TM_GPCR_Srz super family(cl10995);EpsG super family(cl22544)	Hypothetical protein	P:transport; C:integral to membrane; F:transporter activity
XLOC_010114	TCONS_00016141	Smp_123010	Schisto_mansoni.Chr_2:18617366-18648806	-	1	31441	2298	16	Male	102.127862932713	AA_permease_C(pfam13906); SLC5-6-like_sbd super family(cl00456)	High affinity cationic amino acid transporter 1	P:amino acid transmembrane transport; F:amino acid transmembrane transporter activity; C:integral to membrane
XLOC_018067	TCONS_00028699	Smp_146720	Schisto_mansoni.Chr_5:3815063-3890287	+	3	75225	6928	30	Male	53.8857513293151	Kringle domain (cd00108; cl00100); EB module (pfam01683); EGF_3(pfam12947);ND6(MTH00166)	Hypothetical protein	F:protein binding
XLOC_019408	TCONS_00030817	Smp_068530	Schisto_mansoni.Chr_6:9434486-9434759	+	1	274	1819	6	Male	604.454178284973	PDZ_signaling(cd0092);ND6(MTH00166); SLC5-6-like_sbd super family(cl00456)	Syntenin (syndecan binding protein)	F:syndecan binding
XLOC_002232	TCONS_00003601	Smp_170280	Schisto_mansoni.Chr_1:45588019-45608117	+	3	20099	5047	4	Male	245.960041682964	Integrin alpha (smart00191)	Integrin alpha ps	P:integrin-mediated signaling pathway; P:cell adhesion; C:integrin complex
XLOC_014252	TCONS_00022652	Smp_154180	Schisto_mansoni.Chr_3.unplaced.SC_0105:144765-146894	+	2	2130	1010	6	Male	4465.35139068119	tetraspanin_LEL (cd03127); SLC5-6-like_sbd super family(cl00456); Tetraspanin (pfam00335)	Tetraspanin like putative protein	C:integral to membrane
XLOC_025770	TCONS_00041107	Mapped region containing Smp_011680	Schisto_mansoni.Chr_W:23394422-23430613	-	1	36192	4210	14	Male	96.0776118077908	CD36(pfam01130)	Putative protein	C:integral to membrane; P:cell adhesion
XLOC_013357	TCONS_00021264	Smp_164590	Schisto_mansoni.Chr_3:17704228-17748557	-	3	44330	5359	18	Male	54.7757667772683	COLFI super family(cl02436);Collagen(pfam01391 x 17); Von Willebrand factor type C domain(pfam00093);Single-stranded DNA binding protein(pfam04503);Formin Homology Region 1(pfam06346)	Collagen domain rich putative protein	P:tissue development; P:organ morphogenesis; C:collagen; P:cardiovascular system development; F:protein binding; F:extracellular matrix structural constituent; P:extracellular matrix organization
XLOC_015205	TCONS_00024143	Smp_135560	Schisto_mansoni.Chr_4:11421599-11447279	+	1	25681	4135	11	Male	66.4957956872035	TryThrA_C super family(cl13718);TT_ORF1 super family(cl20238);COLFI super family(cl02436);Collagen(pfam01391 x 27); Pro-rich(pfam15240 x 2); SSDP(pfam04503); Drf_FH1( pfam06346); DUF4593(pfam15263); NUT_N super family(cl15139); Caudal_act super family(cl22486); PROL5-SMR(pfam15621);Drf_FH1(pfam06346)	Collagen domain rich putative protein	C:collagen; F:extracellular matrix structural constituent
XLOC_020875	TCONS_00033048	Smp_130250	Schisto_mansoni.Chr_7:306348-340014	+	5	33667	3415	13	Male	97.5977383129125	Protein kinase domain (pfam00069;cd14225;PHA02882;smart00750;PTZ00284;smart00220;PLN00009;COG0515;PHA03212;PRK13184;TIGR03903)	Dual specificity tyrosine-phosphorylation-regulated kinase 4-like putative protein	P:protein phosphorylation; F:ATP binding; F:protein serine/threonine kinase activity
XLOC_014043	TCONS_00022336	Non annotated region (contig_12091 containing repeats)	Schisto_mansoni.Chr_3.unplaced.SC_0077:887105-898018	+	4	10914	5546	9	Male	798.831003162253	RT_nLTR_like(cd01650);L1-EN(cd09076);RVT-1(pfam00078);Gpi1 super family(cl04893);proP(COG0477)	Endonuclease-reverse transcriptase	F:endonuclease activity; F:RNA-directed DNA polymerase activity; P:RNA-dependent DNA replication; F:RNA binding
XLOC_022948	TCONS_00036397	Mapped region containing Smp_015480 at the end of the transcript, and antisense intronic region of Smp_084440	Schisto_mansoni.Chr_W:20825005-20835141	+	10	10137	8606	2	Male	1231.41664966252	PIN_EXO1 (cd09857); DUF755 et DUF3439 super family (cl05192 et cl13373); RT_nLTR_like(cd01650);EpsG super family(cl22544); Reverse transcriptase (RNA-dependent DNA polymerase)(pfam00078)	Endonuclease-reverse transcriptase	F:endonuclease activity; F:RNA-directed DNA polymerase activity; P:nucleic acid phosphodiester bond hydrolysis; P:RNA-dependent DNA replication; F:RNA binding; P:DNA repair
XLOC_029195	TCONS_00046516	Non annotated region (contig_13639)	Schisto_mansoni.SC_0097:619864-626689	+	4	6826	3718	3	Male	248.700215435598	No putative conserved domains	Endonuclease-reverse transcriptase	F:endonuclease activity; F:RNA-directed DNA polymerase activity; P:RNA-dependent DNA replication; F:RNA binding
XLOC_029391	TCONS_00046858	Non annotated region (contig_14483, reverse strand)	Schisto_mansoni.SC_0111:613196-620376	-	2	7181	7148	2	Male	1038.31827356606	ComEC(COG0658);RNase_H_like super family(cl14782)	Endonuclease-reverse transcriptase	F:catalytic activity
XLOC_029482	TCONS_00046993	Mapped region containing Smp_151120 at the begining	Schisto_mansoni.SC_0113:885891-901281	+	3	15391	4134	4	Male	314.630912420349	Ion_trans_2(pfam07885);Exonuclease-Endonuclease-Phosphatase (EEP) domain superfamily(cl00490)	Endonuclease-reverse transcriptase	F:RNA-directed DNA polymerase activity; P:RNA-dependent DNA replication; F:RNA binding
XLOC_003108	TCONS_00005005	Mapped region containing Smp_126420	Schisto_mansoni.Chr_1:63550556-63553335	+	1	2780	2780	1	Male	114.809387565882	EpsG (pfam14897); Elo(cl03120);Var1 (cl05066);Plac8 (pfam04749)	Hypothetical protein	-
XLOC_025246	TCONS_00040072	Mapped region containing Smp_133570 at the begining, Smp_188370 and Smp_067500, at the end of the transcript	Schisto_mansoni.Chr_W:10854748-10920214	-	4	65467	7278	15	Male	72.4035500138883	EpsG super family(cl22544); GTPase-activating protein that regulates ARFs (ADP-ribosylation factors)(COG5347)	Hypothetical protein	F:nucleotide binding; F:nucleoside-triphosphatase activity
XLOC_016727	TCONS_00026550	Smp_145460	Schisto_mansoni.Chr_4:12951599-12985402	-	2	33804	1277	2	Male	83.5972276830174	NADH dehydrogenase subunit 2 and 6 (MTH00160;MTH00166); DUF4190 (integral membrane domain)	Hypothetical protein	P:microtubule-based movement; P:ATP catabolic process; F:nucleotide binding; F:nucleoside-triphosphatase activity; F:ATP binding; F:microtubule motor activity; F:ATPase activity; C:dynein complex; C:axonemal dynein complex; P:ciliary or bacterial-type flagellar motility
XLOC_002889	TCONS_00004667	Smp_166340	Schisto_mansoni.Chr_1:59132419-59139460	+	1	7042	783	3	Male	71.5794602619684	7TM_GPCR_Srz super family(cl10995);LU(cd00117);Acyl_transf_3superfamily(cl21495)	Hypothetical protein	-
XLOC_006782	TCONS_00010878	Smp_164550	Schisto_mansoni.Chr_1.unplaced.SC_0071:58294-59169	+	1	876	707	2	Male	1725.49119642196	NosY(COG1277);7TM_GPCR_Srz super family(cl10995); 7TMR-DISM_7TM super family(cl21630)	Hypothetical protein	-
XLOC_034408	TCONS_00054566	Mapped region containing Smp_084270	Schisto_mansoni.SC_0677:1719-7146	+	2	5428	2217	2	Male	650.458673237016	7tm_4 super family(cl21561)	Hypothetical protein	C:integral to membrane
XLOC_024642	TCONS_00039106	Mapped region containing Smp_163940 at the begining and Smp_163930 at the end of the gene	Schisto_mansoni.Chr_W:57830147-57849029	+	3	18883	1682	6	Male	237.409763835972	No putative conserved domains	Hypothetical protein	-
XLOC_030866	TCONS_00049282	Mapped region containing Smp_080620 at the begining and Smp_165610.	Schisto_mansoni.SC_0156:286107-313894	-	9	27788	4734	4	Male	56.6623424648171	No putative conserved domains	Hypothetical protein	P:DNA repair; P:nucleic acid phosphodiester bond hydrolysis; F:nuclease activity
XLOC_012802	TCONS_00020388	Non annotated region (contig_3760 and contig_3761)	Schisto_mansoni.Chr_3:6381094-6385077	-	2	3984	3799	2	Male	336.635106741613	No putative conserved domains	No significant similarity found	F:nucleic acid binding; F:zinc ion binding
KEY
Sex-associated expression
	Female-specific
	Female-biased
	Male-specific
	Male-biased
Lifecycle conservation of sex-bias
	Conserved bias in at least one other developmental stage
	SWITCH of associated sex
Structural data
	Z-specific regions

## Sheet: Schistosomula1_100BestHits
Identification			Location		Structural analysis				Biased Transcription		Functionnal Analysis
CuffLinks ID	Longer transcript ID	Corresponding genome v5.2 gene IDs or non-annoted / non-coding region	Genomic location of the longer transcript	Strand	Number of alternative transcripts	Genomic sequence length	Coding sequence length	Number of exons	Sex of bias	FoldChange	Putative domains	Products	Genes Ontology
XLOC_010083	TCONS_00016093	Non annotated region (end of the contig_9652 containing repeats, reverse strand)	Schisto_mansoni.Chr_2:17832250-17832581	-	1	332	332	1	Exclusively Female	N.A.	Pepsin_retropepsin_like super family (cl11403)	TPA: gap-Pol polyprotein	F:binding
XLOC_034660	TCONS_00054848	Mapped region containing Smp_191690 at the begining of the transcript	Schisto_mansoni.SC_1723:87-942	-	1	856	856	1	Exclusively Female	N.A.	ND6 super family (cl10161)	Hypothetical protein	P:protein transport; P:cellular protein modification process
XLOC_034428	TCONS_00054588	Non annotated region (contig_20011)	Schisto_mansoni.SC_0700:985-1449	+	1	465	465	1	Exclusively Female	N.A.	NAD4L super family (cl22631)	Hypothetical protein	-
XLOC_033535	TCONS_00053400	Smp_205280	Schisto_mansoni.SC_0271:75419-75583	+	1	165	165	1	Exclusively Female	N.A.	GH97_N super family (cl20550); Sulfate_transp super family (cl19250)	Hypothetical protein	-
XLOC_016155	TCONS_00025626	Non annotated region (contig_13896 containing repeats)	Schisto_mansoni.Chr_4:31615143-31615827	+	1	685	685	1	Exclusively Female	N.A.	No putative conserved domains	Hypothetical protein	P:cellular macromolecule metabolic process; F:hydrolase activity; P:primary metabolic process
XLOC_016048	TCONS_00025443	Non annotated region (contig_5954)	Schisto_mansoni.Chr_4:28720829-28725645	+	1	4816	328	1	Exclusively Female	N.A.	No putative conserved domains	No significant similarity found	F:oxidoreductase activity, acting on paired donors, with incorporation or reduction of molecular oxygen, reduced ascorbate as one donor, and incorporation of one atom of oxygen; P:metabolic process
XLOC_034648	TCONS_00054835	Mapped region containing Smp_118960 at the end of the transcript	Schisto_mansoni.SC_1667:3010-4061	+	1	1052	1052	1	Exclusively Female	N.A.	No putative conserved domains	No significant similarity found	F:sequence-specific DNA binding transcription factor activity; F:sequence-specific DNA binding; C:nucleus; P:regulation of transcription, DNA-dependent
XLOC_004321	TCONS_00006927	Non annotated region (contig_4782, reverse strand)	Schisto_mansoni.Chr_1:25294976-25295690	-	1	715	682	2	Exclusively Female	N.A.	No putative conserved domains	No significant similarity found	-
XLOC_017325	TCONS_00027533	Non annotated region (contig_10772 containing repeats, reverse strand)	Schisto_mansoni.Chr_4:26424150-26424219	-	1	70	70	1	Exclusively Female	N.A.	No putative conserved domains	No significant similarity found	-
XLOC_030021	TCONS_00047927	Non annotated region (contig _15757 containing repeats)	Schisto_mansoni.SC_0136:198101-198174	-	1	74	74	1	Exclusively Female	N.A.	No putative conserved domains	No significant similarity found	-
XLOC_034389	TCONS_00054545	Non annotated region (contig _19955)	Schisto_mansoni.SC_0663:2318-2712	+	1	395	395	1	Exclusively Female	N.A.	No putative conserved domains	No significant similarity found	-
XLOC_026936	TCONS_00043058	Smp_195070	Schisto_mansoni.Chr_W:45647662-45656527	-	1	8866	1506	6	Female	9.12887212582369	M-phase-specific PLK1-interacting protein (pfam15502)	Hypothetical protein	-
XLOC_002680	TCONS_00004367	Mapped region containing Smp_169190 at the begining of the transcript	Schisto_mansoni.Chr_1:55353057-55359289	+	1	6233	2488	3	Female	29.7949782401595	Dynein light chain type 1 (pfam01221)	Tegument-allergen-like protein (experimental annotation, Fitzsimmons et al. 2012)	C:microtubule associated complex; F:calcium ion binding; P:microtubule-based process; F:catalytic activity
XLOC_004409	TCONS_00007070	Non annotated region (end of the contig_4843, reverse strand)	Schisto_mansoni.Chr_1:26619611-26620856	-	1	1246	1097	2	Female	4.06152054011527	ABC_MTABC3_MDL1_MDL2(cd03249);MdIB(COG1132);DUF1602(pfam07673)	Multidrug resistance protein (ATP-binding cassette subfamily transporter B)	C:Golgi membrane; F:protein binding; C:integral to membrane; P:response to glucocorticoid stimulus; F:xenobiotic-transporting ATPase activity; P:response to drug; P:transmembrane transport; P:ATP catabolic process; C:intercellular canaliculus; F:ATP binding; C:apical plasma membrane
XLOC_001224	TCONS_00002004	Smp_089200	Schisto_mansoni.Chr_1:26464985-26491612	+	6	26628	5169	18	Female	3.66121848600378	ABC_MTABC3_MDL1_MDL2 (cd03249);ABC_membrane(pfam00664);ABC-type multidrug transport system(COG1132);membrane_associated_cobalt_transport_protein_CbiO(TIGR01166); DUF1602(pfam07673); Borrelia_orfA super family(cl20231)	Multidrug resistance protein (ATP-binding cassette subfamily transporter B)	P:transmembrane transport; F:xenobiotic-transporting ATPase activity; C:integral to membrane; P:ATP catabolic process; F:ATP binding
XLOC_024455	TCONS_00038836	Smp_163170	Schisto_mansoni.Chr_W:53637945-53640815	+	3	2871	1028	2	Female	7.44467972383562	Na_K-ATPase super family (cl08255)	Sodium potassium-dependent atpase beta subunit	P:potassium ion transport; C:sodium:potassium-exchanging ATPase complex; P:sodium ion transport
XLOC_033068	TCONS_00052684	Mapped region contained in Smp_199260	Schisto_mansoni.SC_0242:150382-176658	-	1	26277	1230	11	Female	3.41531823630342	Major Facilitator Superfamily (cd06174;pfam07690)	Vesicular monoamine transporter	F:voltage-gated potassium channel activity; F:drug transmembrane transporter activity; P:drug transmembrane transport; P:potassium ion transport; P:protein homooligomerization; C:voltage-gated potassium channel complex
XLOC_002985	TCONS_00004826	Intergenic region (containing repeats) between Smp_144210 and Smp_144220	Schisto_mansoni.Chr_1:61063753-61068004	+	1	4252	4252	1	Female	4.69486519932707	RT_nLTR_like(cd01650);L1-EN(cd09076);RVT_1(pfam00078)	Endonuclease-reverse transcriptase	F:endonuclease activity; F:RNA-directed DNA polymerase activity; P:RNA-dependent DNA replication; F:RNA binding
XLOC_034430	TCONS_00054590	Non annotated region corresponding to the entire contig_20013 (containing repeats)	Schisto_mansoni.SC_0700:4819-10433	+	1	5615	5615	1	Female	40.9451486221394	EEP super family(cl00490);RT_nLTR_like(cd01650);L1-EN(cd09076);RVT_1(pfam00078); RT_like super family(cl02808)	Reverse transcriptase	F:endonuclease activity; F:RNA-directed DNA polymerase activity; P:RNA-dependent DNA replication; F:RNA binding
XLOC_001547	TCONS_00002519	Non annotated region (contig_12738)	Schisto_mansoni.Chr_1:32530792-32535454	+	2	4663	677	3	Female	4.03632960727552	No putative conserved domains	Hypothetical protein	F:protein binding
XLOC_007778	TCONS_00012405	Non annotated region (contig_8768 containing repeats)	Schisto_mansoni.Chr_2:7478080-7478734	+	1	655	532	3	Female	11.5536657444018	No putative conserved domains	Hypothetical protein	-
XLOC_014113	TCONS_00022447	Non annotated region (contig_12112 containing repeats)	Schisto_mansoni.Chr_3.unplaced.SC_0077:1255376-1255836	-	1	461	461	1	Female	74.2681080926941	No putative conserved domains	No significant similarity found	P:microtubule-based movement; P:ATP catabolic process; F:nucleotide binding; F:nucleoside-triphosphatase activity; F:ATP binding; F:microtubule motor activity; F:ATPase activity; C:dynein complex; C:axonemal dynein complex; P:ciliary or bacterial-type flagellar motility
XLOC_015079	TCONS_00023953	Mapped region containing Smp_202480 at the begining of the transcript	Schisto_mansoni.Chr_4:8298563-8299339	+	1	777	777	1	Female	210.697769000828	No putative conserved domains	No significant similarity found	C:clathrin coat of endocytic vesicle; P:endocytosis
XLOC_027621	TCONS_00044113	Intronic region of Smp_163660	Schisto_mansoni.Chr_W:59489439-59490162	-	1	724	724	1	Female	5.50270669865426	No putative conserved domains	No significant similarity found	F:metal ion binding
XLOC_005845	TCONS_00009390	Non annotated region (contig_13961 containing repeats, reverse strand)	Schisto_mansoni.Chr_1:57584669-57585163	-	1	495	495	1	Female	57.6532914965025	No putative conserved domains	No significant similarity found	-
XLOC_006451	TCONS_00010334	Intergenic region (containing repeats) between Smp_132830 and Smp_019490), reverse strand	Schisto_mansoni.Chr_1.unplaced.SC_0010:1041087-1041441	-	1	355	355	1	Female	4.65941407233054	No putative conserved domains	No significant similarity found	-
XLOC_013661	TCONS_00021774	Intronic region of Smp_197500	Schisto_mansoni.Chr_3:24165905-24166346	-	1	442	442	1	Female	5.76031713953843	No putative conserved domains	No significant similarity found	-
XLOC_014183	TCONS_00022552	Non annotated region preceding Smp_173440 (contig_12580 containing repeats, reverse strand)	Schisto_mansoni.Chr_3.unplaced.SC_0083:68060-68380	-	1	321	321	1	Female	4.09384778200953	No putative conserved domains	No significant similarity found	-
XLOC_015155	TCONS_00024076	Non annotated region (contig_5094 containing repeats)	Schisto_mansoni.Chr_4:10443368-10443504	+	1	137	137	1	Female	51.6544595406333	No putative conserved domains	No significant similarity found	-
XLOC_017922	TCONS_00028480	Non annotated region (contig_14020 containing repeats)	Schisto_mansoni.Chr_5:1002830-1003332	+	1	503	503	1	Female	4.82092428822214	No putative conserved domains	No significant similarity found	-
XLOC_028482	TCONS_00045459	Intronic region of Smp_014410	Schisto_mansoni.SC_0037:1984543-1984919	-	1	377	377	1	Female	6.42835824322907	No putative conserved domains	No significant similarity found	-
XLOC_032542	TCONS_00051845	Intergenic region (containing repeats) between Smp_168040 and Smp_101370, reverse strand	Schisto_mansoni.SC_0221:258929-260047	-	1	1119	1119	1	Female	8.96250678324332	No putative conserved domains	No significant similarity found	-
XLOC_033221	TCONS_00052905	Non annotated region (at the begining of contig_18856 containing repeats)	Schisto_mansoni.SC_0249:93235-94374	+	1	1140	1140	1	Female	8.53033293610757	No putative conserved domains	No significant similarity found	-
XLOC_034586	TCONS_00054770	Non annotated region (contig_20863 containing repeats)	Schisto_mansoni.SC_1411:349-499	+	1	151	151	1	Female	5.16444593341066	No putative conserved domains	No significant similarity found	-
XLOC_034591	TCONS_00054775	Non annotated region (contig_20863 containing repeats)	Schisto_mansoni.SC_1411:3239-3318	+	1	80	80	1	Female	15.6747825393579	No putative conserved domains	No significant similarity found	-
XLOC_006480	TCONS_00010371	Non annotated region preceding Smp_132720 (contig_3466 containing repeats, reverse strand)	Schisto_mansoni.Chr_1.unplaced.SC_0010:1753818-1755561	-	1	1744	1744	1	Exclusively Male	N.A.	RT_like: Reverse transcriptase (RT, RNA-dependent DNA polymerase)_like family (cl02808); Reverse transcriptase (RNA-dependent DNA polymerase) (pfam00078)	Reverse transcriptase	P:RNA-dependent DNA replication; F:RNA-directed DNA polymerase activity; F:RNA binding
XLOC_022676	TCONS_00035988	Intronic region of Smp_171920	Schisto_mansoni.Chr_W:16376726-16376976	+	1	251	251	1	Exclusively Male	N.A.	No putative conserved domains	No significant similarity found	-
XLOC_022797	TCONS_00036171	Intronic region of Smp_174210	Schisto_mansoni.Chr_W:18048996-18049422	+	1	427	427	1	Exclusively Male	N.A.	No putative conserved domains	No significant similarity found	-
XLOC_028837	TCONS_00046004	Non annotated region (contig_9309 and contig_9310, reverse strand)	Schisto_mansoni.SC_0049:1907518-1938436	-	4	30919	3383	17	Male	4.20266819848678	Disco-interacting protein 2 (Dip2) (cd05905); DMAP1-binding Domain(pfam06464)	DISCO Interacting Protein 2 Homolog	P:metabolic process; F:catalytic activity; C:nucleus; F:transcription factor binding
XLOC_022401	TCONS_00035447	Mapped region containing Smp_141830	Schisto_mansoni.Chr_W:11741357-11802729	+	5	61373	3527	10	Male	4.0274676264262	TEA super family (cl02603);Transcription factor PAP1 (cl07280); RNA-binding protein of the Puf family(COG5099); FOG: Zn-finger(COG5048)	Transcriptional enhancer factor TEF-3	P:anatomical structure development; P:transcription initiation from RNA polymerase II promoter; P:regulation of transcription, DNA-dependent; F:protein binding; F:sequence-specific DNA binding transcription factor activity; P:hippo signaling cascade; C:nucleoplasm
XLOC_009474	TCONS_00015124	Smp_034160	Schisto_mansoni.Chr_2:6266896-6273630	-	1	6735	529	2	Male	15.3752897755425	MNNL super family(N terminus of Notch ligand;cl06622)	Notch binding protein	C:integral to membrane; P:multicellular organismal development; P:Notch signaling pathway
XLOC_007682	TCONS_00012259	Smp_134330	Schisto_mansoni.Chr_2:5651712-5660993	+	1	9282	862	5	Male	3.75138977941336	No putative conserved domains	SWI/SNF-related matrix-associated actin-dependent regulator of chromatin subfamily D member	F:protein complex scaffold; C:SWI/SNF complex; P:chromatin-mediated maintenance of transcription; P:nucleosome disassembly; C:nBAF complex; C:npBAF complex
XLOC_013552	TCONS_00021600	Smp_071200	Schisto_mansoni.Chr_3:22080711-22086894	-	1	6184	2446	3	Male	3.92324250251753	BAH super family (cl02608); FOG:Zn-finger (COG5048)	Bromo adjacent homology domain-containing 1 protein	F:DNA binding
XLOC_018128	TCONS_00028787	Mapped region contained in Smp_156920	Schisto_mansoni.Chr_5:5131092-5165057	+	2	33966	2843	16	Male	4.73231757470809	DEAD-like helicases superfamily (cd00046); Helicase superfamily c-terminal domain(cd00079); Sec63 Brl domain(pfam02889); Superfamily II helicase (COG1204)	Activating signal cointegrator 1 complex subunit 3	F:nucleic acid binding; C:intracellular; F:ATP-dependent helicase activity; F:ATP binding
XLOC_016170	TCONS_00025646	Smp_036020	Schisto_mansoni.Chr_4:37833-110080	-	5	72248	4427	7	Male	3.59469943684498	RNA-binding protein of the Puf family (COG5099); EpsG(pfam14897); 7TM_GPCR_Srz super family(cl10995); PHA03420 super family(cl14724); DUF3816 super family(cl21488); Sigma70_ner super family(cl04578)	Putative protein	F:protein binding
XLOC_006845	TCONS_00010987	Smp_075950	Schisto_mansoni.Chr_1.unplaced.SC_0071:1509512-1511774	+	1	2263	2223	2	Male	72.7925173792057	No putative conserved domains	Translational activator GCN1	F:binding
XLOC_016943	TCONS_00026922	Smp_160240	Schisto_mansoni.Chr_4:17965104-18055908	-	5	90805	1709	9	Male	3.81035022908941	Peptidases_S8_Protein_convertases_Kexins_Furin-lik(cd04059); Peptidase_S8(pfam00082); Rifin_STEVOR super family(cl14106)	Furin	F:serine-type endopeptidase activity; P:proteolysis
XLOC_014560	TCONS_00023115	Smp_197760	Schisto_mansoni.Chr_3.unplaced.SC_0141:628199-654936	-	3	26738	1704	9	Male	8.14185241709592	Flocculin_t3 (pfam13928); 7tm_7 super family(cl19976)	Exportin 7	F:DNA-directed DNA polymerase activity; P:DNA replication; F:DNA binding
XLOC_023249	TCONS_00036876	Mapped region containing Smp_103100 at the begining of the transcript, and Smp_103090 on the reverse strand in last exon of the transcript	Schisto_mansoni.Chr_W:26872261-26894062	+	6	21802	9218	12	Male	3.57972450789435	Nic96(pfam04097); SRI superfamily(cl07026); WW(smart00456)	Nuclear pore complex protein Nup93	C:nuclear pore; P:transport
XLOC_013892	TCONS_00022119	Smp_167660	Schisto_mansoni.Chr_3.unplaced.SC_0044:1790263-1808415	+	6	18153	2182	3	Male	3.86704400657104	CBM_21 (Putative phosphatase regulatory subunit;pfam03370); EpsG(pfam14897); ND6 (MTH00166)	Protein phosphatase 1 regulatory subunit 3	F:protein binding
XLOC_003175	TCONS_00005100	Smp_000790	Schisto_mansoni.Chr_1:65148053-65172102	+	3	24050	864	5	Male	4.02344844786179	LIM1_abLIM and LIM2_abLIM (cd09327 and cd09328); PAP1 super family (cl07280); 7tm_7 super family (cl19976); Poxx_ser-thr_kin super family(cl19966)	Actin-binding LIM (ablim) protein	F:zinc ion binding
XLOC_023245	TCONS_00036867	Smp_203580	Schisto_mansoni.Chr_W:26811988-26814633	+	2	2646	415	2	Male	3.98900989778987	WASH-7_mid super family (cl20670)	Hypothetical protein	-
XLOC_014899	TCONS_00023651	Smp_149870	Schisto_mansoni.Chr_4:3831127-3839552	+	2	8426	483	4	Male	4.92323854523399	Haloacid dehalogenase-like hydrolase (cd01427)	Cat eye syndrome critical region protein 5	-
XLOC_033717	TCONS_00053663	Mapped region following Smp_143340 (first exon of the transcript overlaping the gene)	Schisto_mansoni.SC_0305:32690-41745	+	1	9056	1936	3	Male	4.92645626608126	Plasmodium_Vir super family(cl22740);ND5;ND6(MTH00165 ;MTH00166);EpsGsuper family(cl22544;pfam14897);oligosaccharide repeat unit polymerase(TIGR04370)	Hypothetical protein	-
XLOC_005254	TCONS_00008453	Smp_173030	Schisto_mansoni.Chr_1:44261553-44290322	-	4	28770	1458	12	Male	4.28862197687214	M1_APN_2(cd09601); Peptidase_M1(pfam01433)	Aminopeptidase N	F:metallopeptidase activity; P:proteolysis; F:zinc ion binding; F:aminopeptidase activity
XLOC_027517	TCONS_00043959	Mapped region containing Smp_131580 at the begining and Smp_102210 at the end of the transcript. Smp_185440 on strand +, in intronic region of the transcript	Schisto_mansoni.Chr_W:56740328-56762181	-	2	21854	3752	5	Male	3.68557975004242	GH38N_AMII_LAM_like(cd10810); Alpha-mann_mid(pfam09261); Glyco_hydro_38C super family(cl20343) ;ND6(MTH00166); DUF443 super family(cl04467)	Lysosomal alpha-mannosidase	F:carbohydrate binding; P:mannose metabolic process; F:alpha-mannosidase activity; F:zinc ion binding
XLOC_028968	TCONS_00046174	Smp_146250	Schisto_mansoni.SC_0062:990031-1009168	-	1	19138	1952	5	Male	5.58504565818546	Alpha-L-fucosidase(smart00812;COG3669); oligosaccharide repeat unit polymerase(TIGR04370)	Tissue alpha-L-fucosidase	P:fucose metabolic process; F:alpha-L-fucosidase activity
XLOC_007456	TCONS_00011910	Intronic region of Smp_210240	Schisto_mansoni.Chr_2:1144349-1147395	+	1	3047	473	2	Male	13.7072482118895	ZnF_C3H1(smart00356)	Zinc finger CCCH domain-containing protein 10	F:metal ion binding
XLOC_022264	TCONS_00035223	Smp_126260	Schisto_mansoni.Chr_W:8689633-8757528	+	2	67896	5707	13	Male	5.33963222601668	PP2B(calcineurin) metallophosphatase domain (cd07416)Protein phosphatase 2A homologues(smart00156); 7TM_GPCR_Srz super family(cl10995); EpsG (pfam14897;cl22544); oligosaccharide repeat unit polymerase(TIGR04370); ND6 super family(cl10161)	Serine/Threonine phosphatase	F:phosphoprotein phosphatase activity
XLOC_020689	TCONS_00032787	Mapped region at the begining of Smp_016630	Schisto_mansoni.Chr_6:16625084-16665574	-	1	40491	602	5	Male	4.09255653870309	G-alpha(cd00066); ABC2_membrane super family(cl21474);zf-DHHC super family(cl19890)	Guanine nucleotide-binding protein G	F:signal transducer activity; F:metal ion binding; P:GTP catabolic process; F:G-protein beta/gamma-subunit complex binding; F:GTPase activity; P:adenylate cyclase-modulating G-protein coupled receptor signaling pathway; F:GTP binding
XLOC_023257	TCONS_00036899	Mapped region containing Smp_180010 at the begining and Smp_172820 at the end of the transcript	Schisto_mansoni.Chr_W:27003454-27035069	+	4	31616	3107	11	Male	3.7230580212061	Vacuolar 14 Fab1-binding region / Vacuolar protein 14 C-terminal Fig4p binding (pfam12755/pfam11916)	Protein VAC14 homolog	F:kinase activator activity; P:positive regulation of phosphorylation; F:binding
XLOC_023312	TCONS_00037005	Intergenic region between Smp_204180 and Smp_203600 (contig_7377 containing repeats)	Schisto_mansoni.Chr_W:28355051-28358444	+	1	3394	3394	1	Male	3.9300184495664	PKc_like super family(cl21453)	Hypothetical protein	F:RNA binding; F:RNA-directed DNA polymerase activity; P:RNA-dependent DNA replication
XLOC_034137	TCONS_00054222	Non annotated region preceding Smp_205600 (contig_19578 containing repeats, reverse strand)	Schisto_mansoni.SC_0452:610-9715	-	2	9106	1457	8	Male	3.49462401323003	ATP-grasp_4 super family(cl17255);ATP citrate (pro-S)-lyase(PLN02235)	ATP-citrate synthase	F:transferase activity, transferring acyl groups, acyl groups converted into alkyl on transfer; P:cellular carbohydrate metabolic process; F:ATP binding
XLOC_025227	TCONS_00040029	Mapped region containing smp_158780 et Smp_191630	Schisto_mansoni.Chr_W:10282755-10298610	-	1	15856	2990	3	Male	6.03942061714574	Adaptin N terminal region(pfam01602); Amino acid permeases (COG0814)	Adaptin N terminal region containing protein	C:cytosol; F:protein transporter activity; C:lysosomal membrane; F:kinesin binding; P:post-Golgi vesicle-mediated transport; C:Golgi membrane; P:membrane organization; C:clathrin adaptor complex; P:regulation of defense response to virus by virus; C:recycling endosome; P:endocytosis; C:perinuclear region of cytoplasm; P:viral process; P:intracellular protein transport; P:antigen processing and pr…
XLOC_025488	TCONS_00040538	Mapped region contained in Smp_171880	Schisto_mansoni.Chr_W:16113707-16155143	-	5	41437	4284	22	Male	3.38807511879249	Vps8 super family(cl15106); Clathrin (pfam00637)	Vacuolar protein sorting-associated protein 8 homolog	F:zinc ion binding; F:protein binding
XLOC_017262	TCONS_00027449	Smp_050520	Schisto_mansoni.Chr_4:25043862-25058935	-	2	15074	2225	9	Male	4.13350464447934	EGF_CA(cd00054); DSL super family(cl19567); SCIMP super family(cl20923)	neurogenic locus notch homolog protein 2-like	C:membrane; P:cell communication; F:protein binding; F:calcium ion binding
XLOC_034575	TCONS_00054759	Non annotated region (contig_20813)	Schisto_mansoni.SC_1363:3559-4181	+	1	623	556	3	Male	4.40048967484754	Receptor L domain (pfam01030)	Epidermal growth factor receptor - tyrosine kinase	F:transmembrane receptor protein tyrosine kinase activity; P:protein phosphorylation; F:ATP binding; C:membrane; P:transmembrane receptor protein tyrosine kinase signaling pathway
XLOC_002306	TCONS_00003720	Smp_091000	Schisto_mansoni.Chr_1:47068901-47078582	+	1	9682	1737	3	Male	6.59098663035931	TMEM151 super family(cl20755); VAR1 super family(cl05066); EpgG(pfam14897); oligosaccharide repeat unit polymerase(TIGR04370)	Transmembrane protein 151b-like	C:integral to membrane
XLOC_023472	TCONS_00037289	Smp_162490	Schisto_mansoni.Chr_W:31827314-31842277	+	2	14964	813	5	Male	33.1935517722814	Gal_Lectin super family(cl03463)	Protein eva-1 homolog c-like	F:carbohydrate binding
XLOC_024031	TCONS_00038166	Mapped region containing Smp_167820 at the begining and overlaping Smp_198480 at the end of the transcript	Schisto_mansoni.Chr_W:44978364-45020882	+	2	42519	1432	10	Male	4.78981027410036	The Major Facilitator Superfamily (MFS) (cd06174);Solute_carrier_family_12_member_1(TIGR00930)	Solute carrier family 12	C:membrane; P:transmembrane transport
XLOC_024926	TCONS_00039552	Smp_131890	Schisto_mansoni.Chr_W:4434159-4464829	-	7	30671	2592	12	Male	3.33208220290551	SLC5-6like_sbd super family(cl00456); SNF super family(cl11976); EpsG super family(cl2544)	sodium and chloride dependent glycine transporter	C:integral to membrane; F:neurotransmitter:sodium symporter activity; P:neurotransmitter transport
XLOC_027123	TCONS_00043360	Mapped region contained in Smp_129820	Schisto_mansoni.Chr_W:49512570-49516973	-	3	4404	294	4	Male	4.56135448315116	ATP-binding cassette domain 1 of multidrug resistance-associated protein (cd03250)	Multidrug resistance-associated putative protein	P:transmembrane transport; F:xenobiotic-transporting ATPase activity; C:integral to membrane; P:ATP catabolic process; F:ATP binding
XLOC_026040	TCONS_00041624	Intergenic region preceding Smp_147430 on the same strand and Smp_047110 on the reverse strand	Schisto_mansoni.Chr_W:28726434-28744948	-	2	18515	767	4	Male	7.09317556850677	Periplasmic_Binding_Protein_Type_1 super family (cl10011)	Glutamate receptor ionotropic kainate 3	C:postsynaptic membrane; C:cell junction; C:plasma membrane; F:extracellular-glutamate-gated ion channel activity; P:ion transport; F:ionotropic glutamate receptor activity; C:integral to membrane; P:ionotropic glutamate receptor signaling pathway
XLOC_034341	TCONS_00054477	Smp_205770	Schisto_mansoni.SC_0618:1934-10542	+	1	8609	333	3	Male	3.98631067764603	No putative conserved domains	Choline transporter-like protein 2	C:integral to membrane
XLOC_019012	TCONS_00030204	Smp_123660	Schisto_mansoni.Chr_6:2925348-2965875	+	3	40528	4646	8	Male	5.58387433993096	Immunoglobulin domain(cd00096);DUF4550 super family(cl20954); thyroid_peroxidase(cd09825);Leucine Rich repeats(pfam12799);Sec3_C super family(cl19950);Ig super family(cl11960);LRR protein(COG4886);I-set(pfam07679);Immunoglobulin like(smart00410)	TPO domain containing protein	F:heme binding; F:peroxidase activity; P:oxidation-reduction process; P:response to oxidative stress; F:protein binding
XLOC_019446	TCONS_00030878	Smp_127000	Schisto_mansoni.Chr_6:10429288-10475564	+	6	46277	3232	11	Male	3.81295377524147	hypothetical_protein(TIGR04370);SLC5-6-like_sbd super family(cl00456); DOMON_like super family(cl14783); High-affinity_methionine_permease(TIGR00911);EpsG(pfam14897)	Amino acid transporter	F:metal ion binding; P:amino acid transmembrane transport; F:amino acid transmembrane transporter activity; C:integral to membrane
XLOC_020892	TCONS_00033070	Smp_175650	Schisto_mansoni.Chr_7:713295-713407	+	1	113	1639	10	Male	3.41797252770858	C2_NEDD4_NEDD4L(cd04033); Two conserved tryptophans domain WW(cd00201)	E3 ubiquitin-protein ligase NEDD4-like	P:negative regulation of transforming growth factor beta receptor signaling pathway; P:viral life cycle; P:positive regulation of endocytosis; C:cytosol; C:nucleoplasm; F:sodium channel inhibitor activity; F:potassium channel inhibitor activity; F:ion channel binding; P:system process; C:plasma membrane; F:ubiquitin-protein ligase activity; P:transcription initiation from RNA polymerase II promot…
XLOC_022586	TCONS_00035826	Mapped region containing Smp_186740 at the begining of the transcript	Schisto_mansoni.Chr_W:14842667-14848187	+	1	5521	990	8	Male	4.45266700930335	ND2 super family (cl10157)	Transmembrane protein 57 (Macoilin)	C:integral to membrane; C:axon; C:neuron projection terminus; C:nuclear membrane; C:synapse
XLOC_009092	TCONS_00014523	Smp_173540	Schisto_mansoni.Chr_2:32551100-32561426	+	2	10327	3534	2	Male	3.3944697882109	Int_alpha (smart00191);VCBS(pfam13517);ABC-2 family transporter protein(pfam13346);EpsG family(cl22544),oligosaccharide repeat unit polymerase(TIGR04370); 7tm_4 super family(cl21561)	Integrin alpha ps	P:integrin-mediated signaling pathway; P:cell adhesion; C:integrin complex
XLOC_021258	TCONS_00033651	Mapped region contained in Smp_164270	Schisto_mansoni.Chr_7:8730509-8734803	+	1	4295	938	3	Male	9.81701517235567	Ig4_L1-NrCAM_like (cd04978); ABD superfamily(cl21464); FA_hydroxylase(pfam04116)	Cell adhesion molecule putative	-
XLOC_017824	TCONS_00028322	Smp_148790	Schisto_mansoni.Chr_4.unplaced.SC_0032:1753070-1829641	-	3	76572	5926	30	Male	3.75801959256271	Laminin-type epidermal growth factor-like domain (cd00055;13 repeats);Prefoldin(cd00890);Laminin_N super family(cl02806);ABC2_membrane_5(pfam13346);Tape_meas_lam_C super family(cl19901);BLOC1_2 super family(cl10824);GrpE super family(cl03075); Furin-like(pfam00757); ND4(MTH00062); bacteriocin-associated integral membrane (putative immunity) protein(TIGR01654); O-antigen polysaccharide polymerase …	Laminin (subunit beta-1)	F:protein binding
XLOC_025618	TCONS_00040806	Smp_128590	Schisto_mansoni.Chr_W:18685448-18695219	-	5	9772	827	4	Male	3.89184049928066	Calcium-binding EGF-like domain(cd00054)	Pikachurin (Putative laminin gamma-3 chain)	F:protein binding
XLOC_026087	TCONS_00041699	Intergenic region following Smp_147510, reverse strand (contig_7947 containing repeats)	Schisto_mansoni.Chr_W:29375894-29379682	-	1	3789	3789	1	Male	4.85461838061735	RT_like super family (cl02808); RVT_1(pfam00078)	Endonuclease-reverse transcriptase	F:endonuclease activity; F:RNA-directed DNA polymerase activity; P:RNA-dependent DNA replication; F:RNA binding
XLOC_029391	TCONS_00046858	Non annotated region (contig_14483, reverse strand)	Schisto_mansoni.SC_0111:613196-620376	-	2	7181	7148	2	Male	9.95841119748545	ComEC(COG0658);RNase_H_like super family(cl14782)	Endonuclease-reverse transcriptase	F:catalytic activity
XLOC_029769	TCONS_00047463	Intergenic region (contig_15442 containing repeats) following Smp_103420 on strand +	Schisto_mansoni.SC_0129:569381-572679	+	1	3299	3299	1	Male	7.59177288984338	Exonuclease-Endonuclease-Phosphatase (EEP) domain superfamily (cl00490)	Exonuclease-Endonuclease-Phosphatase (EEP) domain containing protein	F:endonuclease activity; F:RNA-directed DNA polymerase activity; P:RNA-dependent DNA replication; F:RNA binding
XLOC_005614	TCONS_00009056	Mapped region contained at the begining of Smp_154760	Schisto_mansoni.Chr_1:52964114-52973569	-	1	9456	391	3	Male	14.2335757857147	SDH(cd12188);ifunctional ATP-dependent DNA helicase/DNA polymerase III subunit epsilon(PRK0874)	Hypothetical protein	P:cell-matrix adhesion
XLOC_022186	TCONS_00035072	Mapped region contained in Smp_139100	Schisto_mansoni.Chr_W:7453370-7513364	+	4	59995	2998	4	Male	4.32496695866988	N-terminal domain of unknown function DUF4140 (pfam13600); HPHLAWLY super family(cl20811)	Hypothetical protein	F:hydrolase activity, hydrolyzing O-glycosyl compounds; F:cellulose binding; P:carbohydrate metabolic process; C:extracellular region
XLOC_022899	TCONS_00036328	Non annotated region (contig_1296 containing repeats), intronic region of XLOC_022898	Schisto_mansoni.Chr_W:19594813-19595057	+	1	245	245	1	Male	7.20770789874752	Tuberin super family(cl04144)	Hypothetical protein	F:RNA binding; P:RNA-dependent DNA replication; F:RNA-directed DNA polymerase activity; F:endonuclease activity
XLOC_029806	TCONS_00047552	Mapped region containing Smp_179880	Schisto_mansoni.SC_0129:469172-493580	-	6	24409	2587	6	Male	4.94587572327619	DUF3480 super family(cl13422)	Hypothetical protein	-
XLOC_023243	TCONS_00036865	Smp_194830	Schisto_mansoni.Chr_W:26795957-26796404	+	1	448	332	2	Male	4.37623757372645	Vanabin-2 super family(cl20094); transcriptional regulator MirA(PRK15043); DUF4271 super family(cl22763)	Hypothetical protein	-
XLOC_023084	TCONS_00036599	Smp_011690	Schisto_mansoni.Chr_W:23510815-23533541	+	2	22727	1134	4	Male	5.49744792673746	No putative conserved domains	Hypothetical protein	F:kinase activity; F:protein binding
XLOC_025086	TCONS_00039805	Smp_126180	Schisto_mansoni.Chr_W:7743404-7751641	-	2	8238	2268	8	Male	5.50068272863261	No putative conserved domains	Hypothetical protein	-
XLOC_025322	TCONS_00040232	Mapped region following Smp_006290 on the reverse strand, and containing Smp_125580 and Smp_006300	Schisto_mansoni.Chr_W:12733542-12751636	-	5	18095	1398	12	Male	4.71796519869328	No putative conserved domains	Hypothetical protein	F:transmembrane signaling receptor activity; C:integral to membrane; F:G-protein coupled receptor activity; C:membrane; P:cell surface receptor signaling pathway; P:G-protein coupled receptor signaling pathway
XLOC_007881	TCONS_00012583	Intronic region of Smp_146320	Schisto_mansoni.Chr_2:9316754-9317262	+	1	509	509	1	Male	12.0828516519351	DUF443 super family(cl04467); EpsG super family(cl22544); hypothetical_protein(TIGR04370)	No significant similarity found	-
XLOC_025122	TCONS_00039859	Mapped region following Smp_007730, reverse strand. Intronic part of XLOC_025121.	Schisto_mansoni.Chr_W:8443073-8443729	-	1	657	657	1	Male	3.93469938577277	No putative conserved domains	No significant similarity found	F:RNA binding; P:RNA-dependent DNA replication; F:endonuclease activity; F:RNA-directed DNA polymerase activity
XLOC_017576	TCONS_00027915	Intergenic region between Smp_008545 (reverse strand) and Smp_050390 (reverse strand) (contig_7095 containing repeats)	Schisto_mansoni.Chr_4.unplaced.SC_0032:207290-209804	+	2	2515	2515	1	Male	15.2840848785454	No putative conserved domains	No significant similarity found	F:RNA-directed DNA polymerase activity; P:RNA-dependent DNA replication; F:RNA binding
XLOC_022689	TCONS_00036009	Mapped region containing Smp_203470	Schisto_mansoni.Chr_W:16485215-16487540	+	1	2326	2326	1	Male	19.8683704652557	No putative conserved domains	No significant similarity found	F:hydrolase activity
XLOC_025515	TCONS_00040599	Intronic region of Smp_095190	Schisto_mansoni.Chr_W:16834241-16835455	-	1	1215	1215	1	Male	5.18575801295694	No putative conserved domains	No significant similarity found	P:transmembrane transport; F:xenobiotic-transporting ATPase activity; C:integral to membrane; P:ATP catabolic process; F:ATP binding
XLOC_022688	TCONS_00036008	Mapped region containing Smp_203470 and XLOC_022689 in intronic region of the transcript	Schisto_mansoni.Chr_W:16483942-16490887	+	3	6946	1488	2	Male	7.56018035516909	No putative conserved domains	No significant similarity found	-
XLOC_025450	TCONS_00040460	Intronic region of Smp_139980	Schisto_mansoni.Chr_W:15393236-15394372	-	1	1137	1137	1	Male	4.09350731316355	No putative conserved domains	No significant similarity found	-
KEY
Sex-associated expression
	Female-specific
	Female-biased
	Male-specific
	Male-biased
Lifecycle conservation of sex-bias
	Conserved from cercariae
	SWITCH of associated sex
Structural data
	Z-specific regions

## Sheet: Schistosomula2_100BestHits
Identification			Location		Structural analysis				Biased Transcription		Functionnal Analysis
CuffLinks ID	Longer transcript ID	Corresponding genome v5.2 gene IDs or non-annoted / non-coding region	Genomic location of the longer transcript	Strand	Number of alternative transcripts	Genomic sequence length	Coding sequence length	Number of exons	Biased Transcription	FoldChange	Putative Domains	Products	Genes Ontology
XLOC_034660	TCONS_00054848	Mapped region containing Smp_191690 at the begining of the transcript	Schisto_mansoni.SC_1723:87-942	-	1	856	856	1	Exclusively Female	N.A.	ND6 super family (cl10161)	Hypothetical protein	P:protein transport; P:cellular protein modification process
XLOC_033535	TCONS_00053400	Smp_205280	Schisto_mansoni.SC_0271:75419-75583	+	1	165	165	1	Exclusively Female	N.A.	GH97_N super family (cl20550); Sulfate_transp super family (cl19250)	Hypothetical protein	-
XLOC_016155	TCONS_00025626	Non annotated region (contig_13896 containing repeats)	Schisto_mansoni.Chr_4:31615143-31615827	+	1	685	685	1	Exclusively Female	N.A.	No putative conserved domains	Hypothetical protein	P:cellular macromolecule metabolic process; F:hydrolase activity; P:primary metabolic process
XLOC_015079	TCONS_00023953	Mapped region containing Smp_202480 at the begining of the transcript	Schisto_mansoni.Chr_4:8298563-8299339	+	1	777	777	1	Exclusively Female	N.A.	No putative conserved domains	No significant similarity found	C:clathrin coat of endocytic vesicle; P:endocytosis
XLOC_034648	TCONS_00054835	Mapped region containing Smp_118960 at the end of the transcript	Schisto_mansoni.SC_1667:3010-4061	+	1	1052	1052	1	Exclusively Female	N.A.	No putative conserved domains	No significant similarity found	F:sequence-specific DNA binding transcription factor activity; F:sequence-specific DNA binding; C:nucleus; P:regulation of transcription, DNA-dependent
XLOC_010353	TCONS_00016540	Smp_135060	Schisto_mansoni.Chr_2:24760873-24820450	-	5	59578	6347	23	Female	5.52164232308269	GAS2 super family(cl02524); ND2(MTH00160);Borrelia_orfA super family(cl20231);Spectrin repeats(cd00176);helix-rich Mycoplasma protein(TIGR04523); NosY(COG1277);oligosaccharide repeat unit polymerase(TIGR04370);DUF621 super family(cl04753)	Microtubule-actin cross-linking factor 1	P:cell cycle arrest
XLOC_027619	TCONS_00044111	Smp_163660	Schisto_mansoni.Chr_W:59482435-59504356	-	8	21922	2103	14	Female	12.5818523116781	Chemosensory receptor (7tm_7 Superfamily ); Nucleoside/nucleotide kinase (cl17190); cl21454, Short-chain dehydrogenases/reductases (SDR)	Adenylate kinase 7	F:adenylate kinase activity; P:nucleobase-containing compound metabolic process; F:ATP binding; F:cytidylate kinase activity
XLOC_034430	TCONS_00054590	Non annotated region corresponding to the entire contig_20013 (containing repeats)	Schisto_mansoni.SC_0700:4819-10433	+	1	5615	5615	1	Female	34.9088287924394	EEP super family(cl00490);RT_nLTR_like(cd01650);L1-EN(cd09076);RVT_1(pfam00078); RT_like super family(cl02808)	Reverse transcriptase	F:endonuclease activity; F:RNA-directed DNA polymerase activity; P:RNA-dependent DNA replication; F:RNA binding
XLOC_010253	TCONS_00016398	Intronic region of smp_171160	Schisto_mansoni.Chr_2:22703452-22705844	-	1	2393	2345	2	Female	7.94899069937815	Oxidored_q4 super family (cl00535)	Hypothetical protein	F:oxidoreductase activity, acting on paired donors, with incorporation or reduction of molecular oxygen, reduced ascorbate as one donor, and incorporation of one atom of oxygen; P:ATP catabolic process; F:ATP binding; F:ATPase activity
XLOC_000010	TCONS_00000020	Smp_070540	Schisto_mansoni.Chr_1:191780-211936	+	2	20157	1282	10	Female	14.805214653651	Oligosaccharide repeat unit polymerase (TIGR04370)	Hypothetical protein	-
XLOC_016018	TCONS_00025407	Mapped region containing Smp_194910 at the begining of the transcript	Schisto_mansoni.Chr_4:28201496-28216942	+	1	15447	642	9	Female	5.04436656598368	Saposin (B) Domains, Present in multiple copies in prosaposin and in pulmonary surfactant-associated protein B (smart00741: SapB)	Hypothetical protein	-
XLOC_033108	TCONS_00052744	Smp_124750	Schisto_mansoni.Chr_W:12774131-12801646	+	8	4531	1075	4	Female	46.2078539672992	DNA polymerase III subunits gamma and tau (PRK07133),ABC-2 type transporter ( cl21474), ABC-type multidrug transport system, permease component ( COG0842)	Hypothetical protein	F:chitin binding; P:chitin metabolic process; C:extracellular region; C:cullin-RING ubiquitin ligase complex; F:ubiquitin protein ligase binding; P:ubiquitin-dependent protein catabolic process; F:zinc ion binding
XLOC_003685	TCONS_00005858	Mapped region following Smp_150730 on strand - (contig_1101 containing repeats, reverse strand)	Schisto_mansoni.Chr_1:11227213-11228849	-	1	1637	1637	1	Female	11.8501878999131	ND5 (MTH00095)	No significant similarity found	F:RNA binding; P:RNA-dependent DNA replication; F:endonuclease activity; F:RNA-directed DNA polymerase activity
XLOC_027002	TCONS_00043168	Intronic region of Smp_085380 on strand - (contig_14538, reverse strand)	Schisto_mansoni.Chr_W:47544724-47545935	-	1	1212	1212	1	Female	5.881091537939	No putative conserved domains	No significant similarity found	F:carboxylesterase activity; P:oxidation-reduction process; F:oxidoreductase activity; F:oxidoreductase activity, acting on paired donors, with incorporation or reduction of molecular oxygen, reduced ascorbate as one donor, and incorporation of one atom of oxygen; F:dopamine beta-monooxygenase activity; F:copper ion binding; F:catalytic activity; F:monooxygenase activity; P:catecholamine metaboli…
XLOC_004321	TCONS_00006927	Non annotated region (contig_4782, reverse strand)	Schisto_mansoni.Chr_1:25294976-25295690	-	1	715	682	2	Female	249.674723258641	No putative conserved domains	No significant similarity found	-
XLOC_001313	TCONS_00002142	Intronic region of Smp_172400	Schisto_mansoni.Chr_1:28292310-28292793	+	1	484	484	1	Female	35.0213035461726	No putative conserved domains	No significant similarity found	-
XLOC_017349	TCONS_00027564	Intergenic region (contig_5871, reverse strand) following Smp_124580 and preceding Smp_131000	Schisto_mansoni.Chr_4:27191050-27192007	-	5	958	958	1	Female	6.93470671711394	No putative conserved domains	tpa: endonuclease-reverse transcriptase	P:cellular macromolecule metabolic process; C:axonemal dynein complex; F:microtubule motor activity; P:ciliary or bacterial-type flagellar motility; F:ATPase activity; F:hydrolase activity, acting on ester bonds; P:ATP catabolic process; P:microtubule-based movement; F:ATP binding
XLOC_009289	TCONS_00014820	Mapped region preceding Smp_133940, reverse strand	Schisto_mansoni.Chr_2:2998804-2999404	-	1	601	512	3	Exclusively Male	N.A.	No putative conserved domains	No significant similarity found	-
XLOC_034388	TCONS_00054544	Mapped region containing Smp_113760	Schisto_mansoni.SC_0662:7568-8798	-	1	1231	1149	3	Male	11.1994531433394	No putative conserved domains	Stathmin-like protein (experimental annotation, Valle et al. 1999)	-
XLOC_034679	TCONS_00054867	Non annotated region (contig_21288, reverse strand)	Schisto_mansoni.SC_1803:1448-3899	-	1	2452	961	2	Male	4.7898362161044	MRP (Multiple Resistance and pH adaptation) (cd02037;COG0489)	Cytosolic Fe-S cluster assembly factor nubp1	P:iron-sulfur cluster assembly; F:iron-sulfur cluster binding; F:ion binding; C:cytosol; F:nucleotide binding
XLOC_025574	TCONS_00040720	Smp_145550	Schisto_mansoni.Chr_W:17831966-17833186	-	5	1221	1221	1	Male	4.29987431409463	Uncharacterized conserved protein (DUF2036) ( cl15585)	Sister chromatid cohesion protein dcc1	C:nucleoplasm; P:maintenance of mitotic sister chromatid cohesion; C:chromosome, centromeric region; P:post-translational protein acetylation; P:regulation of DNA replication; C:chromatin
XLOC_025331	TCONS_00040267	Smp_207000	Schisto_mansoni.Chr_W:13053160-13068479	-	5	15320	947	5	Male	5.91584828109883	CIAPIN1 for cytokine-induced anti-apoptosis inhibitor 1 (pfam05093)	CIAPIN1	C:cytoplasm; P:iron-sulfur cluster assembly; F:iron-sulfur cluster binding; P:negative regulation of apoptotic process; C:nucleus
XLOC_022542	TCONS_00035722	Smp_006340	Schisto_mansoni.Chr_W:14158860-14167311	+	4	8452	817	5	Male	5.15593370335313	DUF1077, Protein of unknown function (pfam06417)	Transmembrane protein 85	C:integral to membrane
XLOC_034018	TCONS_00054074	Smp_199640	Schisto_mansoni.SC_0390:25743-29349	-	3	3607	1244	3	Male	4.61773285114509	No putative conserved domains	SWI:SNF matrix associated	C:npBAF complex; C:nBAF complex; P:regulation of transcription from RNA polymerase II promoter; F:protein complex scaffold; P:chromatin-mediated maintenance of transcription; C:SWI/SNF complex; F:transcription coactivator activity; P:nucleosome disassembly
XLOC_023151	TCONS_00036724	Smp_165220	Schisto_mansoni.Chr_W:24630569-24639853	+	1	9285	4494	5	Male	5.06295550919204	FOG: WD40 repeat (COG2319); WD40(cd00200)	Polycomb protein EED	F:endonuclease activity; F:RNA-directed DNA polymerase activity; P:RNA-dependent DNA replication; F:RNA binding; F:protein binding
XLOC_029812	TCONS_00047563	Smp_210650	Schisto_mansoni.SC_0129:536004-556328	-	8	20325	4385	15	Male	5.38631918136455	SET (Su(var)3-9, Enhancer-of-zeste, Trithorax) domain (smart00317), associated with SET domains (smart00570), Frequency clock protein ( pfam09421), Pre-mRNA-splicing factor 38-associated hydrophilic C-term ( cl21734)	Histone lysine N methyltransferase SETD2	P:anatomical structure morphogenesis; P:single-organism cellular process; P:organ development; P:methylation; P:single-organism developmental process; F:protein binding; F:histone-lysine N-methyltransferase activity; C:nucleus
XLOC_029414	TCONS_00046893	Smp_082240	Schisto_mansoni.SC_0111:1051356-1051914	-	1	559	559	1	Male	5.48660005813337	PTZ00018, histone H3	Histone H3	C:nucleoplasm; C:polytene chromosome; P:regulation of cell shape; P:osteoblast differentiation; P:cell adhesion; C:integral to membrane; F:oxidoreductase activity, acting on the CH-CH group of donors; C:extracellular region; C:nucleosome; C:cytoplasm; F:protein heterodimerization activity; P:regulation of centromere complex assembly; P:brain development; P:blood coagulation; P:lipid metabolic pro…
XLOC_025906	TCONS_00041346	Smp_178750	Schisto_mansoni.Chr_W:26335814-26342941	-	8	7128	1627	7	Male	4.60601577347873	Transcription initiation factor IIE(smart00531); C-terminal general transcription factor TFIIE alpha(cl13037)	Transcription initiation factor IIE	P:translational initiation; F:sequence-specific DNA binding; F:translation initiation factor activity
XLOC_025302	TCONS_00040192	Smp_153760	Schisto_mansoni.Chr_W:12467573-12501977	-	4	34405	3947	14	Male	4.40413259139656	RNA polymerase beta subunit (cl19478), RNA polymerase Rpb2, domain 3 (cl17586), RNA polymerase Rpb2 (pfam04566), RNA polymerase beta subunit (cd00653)	DNA directed RNA polymerase III subunit	F:DNA-directed RNA polymerase activity; P:transcription, DNA-dependent; F:DNA binding; F:ribonucleoside binding
XLOC_031937	TCONS_00050926	Smp_019690	Schisto_mansoni.SC_0187:396275-398197	-	1	1923	1787	2	Male	5.80475711193783	U2 snRNP auxilliary factor, large subunit, splicing factor(TIGR016412);Pre-mRNA-splicing factor 38-associated hydrophilic C-term(cl21734);RNA recognition motif 1,2 and 3 found in U2 large nuclear ribonucleoprotein auxiliary factor U2AF(cd12230;cd12231;cd12232)	Splicing factor U2AF (U2 small nuclear ribonucleoprotein auxiliary factor)	F:RNA binding; C:spliceosomal complex; F:C2H2 zinc finger domain binding; C:nuclear speck; P:female sex differentiation; F:enzyme binding; P:negative regulation of mRNA splicing, via spliceosome; F:nucleotide binding
XLOC_025391	TCONS_00040368	Smp_096450	Schisto_mansoni.Chr_W:14437986-14464691	-	2	26706	3060	17	Male	5.6130331941306	EF2_IV_snRNP(cd01683); Snu114p(cd04167); eEF2_C_snRNP(cd04098); eEF2_II_snRNP(cd04090)	Eftud2 (elongation factor Tu GTP binding domain containing 2) / U5 small nuclear ribonucleoprotein component	F:nucleic acid binding; P:GTP catabolic process; F:GTPase activity; C:ribonucleoprotein complex; F:GTP binding
XLOC_023352	TCONS_00037068	Intergenic location preceding Smp_203630	Schisto_mansoni.Chr_W:29398301-29400989	+	3	2689	1926	7	Male	4.14564325704116	RNA recognition motif (RRM) superfamily (cd00590), Neurotransmitter-gated ion-channel (pfam02932), S-adenosylmethionine-dependent methyltransferases (SAM or AdoMet-MTase), class I (cl17173), Cwf15/Cwc15 cell cycle control protein (pfam04889), Tubuliform egg casing silk strands structural domain (pfam12042); RNA recognition motif(smart00360)	Nucleolin like protein	F:nucleic acid binding; F:nucleotide binding
XLOC_026075	TCONS_00041681	Smp_147360	Schisto_mansoni.Chr_W:29198049-29213579	-	3	15531	2388	13	Male	4.47233235595119	Pre-mRNA 3'-end processing (cleavage and polyadenylation) factor (COG5107); Suppressor of forked protein (Suf) (pfam05843)	Cleavage stimulation factor subunit 3	P:mRNA processing; C:nucleus; F:protein binding
XLOC_023329	TCONS_00037028	Smp_047110	Schisto_mansoni.Chr_W:28756978-28767827	+	7	10850	2547	8	Male	4.48249055679329	ATP-binding cassette transporter nucleotide-binding domain (cl21455), Helicase superfamily c-terminal domain ( cd00079), Serpentine type 7TM GPCR chemoreceptor Srbc (pfam10316), Superfamily II DNA and RNA helicases (COG0513)	ATP dependent RNA helicase DDX52	F:nucleic acid binding; F:ATP binding; F:ATP-dependent helicase activity
XLOC_022462	TCONS_00035539	Smp_006320	Schisto_mansoni.Chr_W:12764081-12774080	+	5	10000	6707	6	Male	3.96996928795916	K homology RNA-binding domain (cl00098)	KH RNA-binding domain containing protein	F:RNA binding
XLOC_022485	TCONS_00035595	Smp_044550	Schisto_mansoni.Chr_W:13215650-13218973	+	13	3324	1612	8	Male	5.20517804538758	K homology RNA-binding domain, type I (cd0015);DUF1897(pfam09005);NusA(COG0195)	Far upstream element-binding protein	F:RNA binding
XLOC_022203	TCONS_00035097	Smp_031360	Schisto_mansoni.Chr_W:7684375-7708247	+	5	23873	3302	16	Male	4.30678176963039	MIF4G_like super family (cl07636;cl07638; smart00543; smart00543)	Nuclear cap binding protein subunit 1	F:DNA binding; P:mRNA cis splicing, via spliceosome; P:mRNA transport; F:RNA cap binding; C:nuclear cap binding complex; F:protein binding
XLOC_022858	TCONS_00036261	Smp_012110	Schisto_mansoni.Chr_W:18862926-18867734	+	1	4809	2083	4	Male	4.0138943161157	RNase PH-like 3'-5' exoribonucleases (cl03114)	Exosome complex component RRP41	C:cytoplasm; C:nuclear exosome (RNase complex); P:regulation of gene expression; F:catalytic activity; C:nuclear lamina; C:transcriptionally active chromatin
XLOC_025133	TCONS_00039877	Smp_007630	Schisto_mansoni.Chr_W:8663742-8669423	-	1	5682	4077	5	Male	4.88097919791867	RNA recognition motif in vertebrate type II embryonic polyadenylate-binding protein 2 (ePABP-2) (cd12551); RT_like: Reverse transcriptase (RT, RNA-dependent DNA polymerase)_like family ( cl02808)	Polyadenylate-binding protein 2 putative	F:nucleic acid binding; F:nucleotide binding
XLOC_024967	TCONS_00039613	Smp_102450	Schisto_mansoni.Chr_W:5480144-5493091	-	2	12948	1752	6	Male	4.59609024794107	RNA 3' phosphate cyclase domain (class I) (cd00875)	RNA 3' terminal phosphate cyclase protein	C:nucleolus; P:ribosome biogenesis; F:catalytic activity; P:RNA processing
XLOC_022282	TCONS_00035249	Smp_134420	Schisto_mansoni.Chr_W:9128243-9138813	+	1	10571	925	6	Male	4.32805453697653	Ribosomal_P0_like (cd05796)	mRNA turnover protein 4	C:ribosome; P:ribosome biogenesis
XLOC_033266	TCONS_00052967	Smp_120350	Schisto_mansoni.SC_0251:51928-60248	-	3	8321	543	3	Male	4.01572988441431	Pseudouridine synthases catalyze the isomerization of specific uridines in an RNA molecule to pseudouridines (cl00130)	U3 small nucleolar RNA-associated protein 7	-
XLOC_027724	TCONS_00044283	Smp_028340	Schisto_mansoni.Chr_W.unplaced.SC_0115:430682-441784	-	1	11103	1376	7	Male	6.76405959057012	Brix Superfamily (cl00935)	Ribosome production factor 2 homolog	-
XLOC_006767	TCONS_00010853	Smp_172300	Schisto_mansoni.Chr_1.unplaced.SC_0034:2087776-2101531	-	1	13756	1372	4	Male	4.87481075762825	Ribosomal prokaryotic L21 protein (pfam00829)	Mitochondrial ribosomal protein L21	C:ribosome; F:structural constituent of ribosome; F:RNA binding; P:translation
XLOC_025930	TCONS_00041408	Smp_180000	Schisto_mansoni.Chr_W:26921706-26922575	-	1	870	804	3	Male	4.95608929540562	S4/Hsp/ tRNA synthetase RNA-binding domain(cd00165); Ribosomal protein S4/S9 N-terminal domain(pfam00163); 40S ribosomal protein S9(PTZ00155);Family of unknown function (DUF566)(pfam04484)	Ribosomal protein S9	F:structural constituent of ribosome; C:small ribosomal subunit; P:translation; F:rRNA binding
XLOC_011003	TCONS_00017577	Smp_171570	Schisto_mansoni.Chr_2.unplaced.SC_0193:176305-196999	+	1	20695	2780	6	Male	4.68682169055066	Ribosomal protein L19e, eukaryotic (cd01417), Fatty acid hydroxylase superfamily (cl01132), NADH-ubiquinone/plastoquinone oxidoreductase chain 6 (cl21484), EpsG family (cl21746)	Ribosomal protein L19	C:ribosome; F:structural constituent of ribosome; P:translation
XLOC_022896	TCONS_00036319	Smp_011570	Schisto_mansoni.Chr_W:19546481-19547583	+	1	1103	1027	3	Male	4.19093279989986	40S ribosomal protein S4 (PLN00036); RS4NT(pfam08071); Ribosomal_S4e(pfam00900) KOW motif of Ribosomal Protein S4 (RPS4) ( cd06087)	Ribosomal protein S4	C:ribosome; F:structural constituent of ribosome; F:RNA binding; P:translation
XLOC_031916	TCONS_00050896	Smp_009690	Schisto_mansoni.SC_0187:75940-77589	-	1	1650	1274	3	Male	4.0337551870689	60S acidic ribosomal protein P0 (PTZ00135), Ribosomal protein L10 family (cd05795), 60s Acidic ribosomal protein (pfam00428)	60S acidic ribosomal protein P0	C:ribosome; F:structural constituent of ribosome; P:ribosome biogenesis; P:translational elongation
XLOC_025461	TCONS_00040481	Mapped region following Smp_182620 on strand + (contig_5567,reverse strand)	Schisto_mansoni.Chr_W:15595891-15596970	-	1	1080	1046	2	Male	4.96441037790352	Ribosomal_L32_L32e (cd00513)	Putative ribosomal protein L32	P:mitotic spindle elongation; P:translation; C:mitochondrial large ribosomal subunit; C:nuclear chromosome; C:nucleolus; F:structural constituent of ribosome; P:carbohydrate metabolic process; F:poly(ADP-ribose) glycohydrolase activity; C:cytosolic large ribosomal subunit
XLOC_016047	TCONS_00025442	Smp_151810	Schisto_mansoni.Chr_4:28700657-28835805	+	4	135149	3152	15	Male	5.47016291406259	Ribosomal_L21e(pfam01157);CAP_ED(cd00038);PAS(cd00130);Ion_trans_2(pfam07885); Ion_trans(pfam00520); PAS_9(pfam13426); 60S ribosomal protein L21(PTZ00189);EpsG family(cl22544)	Potassium voltage gated channel subfamily H	P:transmembrane transport; P:translation; C:ribosome; F:voltage-gated potassium channel activity; F:signal transducer activity; C:integral to membrane; P:potassium ion transport; F:structural constituent of ribosome; P:signal transduction
XLOC_024942	TCONS_00039586	Smp_137590	Schisto_mansoni.Chr_W:4910102-4915433	-	2	5332	1284	6	Male	3.99862846168667	23S rRNA methylase (COG0293)	Ribosomal RNA methyltransferase	P:RNA methylation; F:methyltransferase activity
XLOC_029775	TCONS_00047471	Smp_154040	Schisto_mansoni.SC_0129:725897-744165	+	2	18269	2735	7	Male	4.92993419453381	PB1 domain found in TFG protein(cd06401);Protein of unknown function (DUF1421)(pfam07223)	Protein TFG	F:protein binding
XLOC_023229	TCONS_00036841	Smp_078320	Schisto_mansoni.Chr_W:26272340-26280500	+	2	8161	4762	4	Male	3.84944322435936	MPN_eIF3f (cd08064)	Hypothetical protein	C:cytoplasm; P:translational initiation; F:translation initiation factor activity
XLOC_022130	TCONS_00034973	Smp_022330	Schisto_mansoni.Chr_W:6294416-6295703	+	1	1288	1253	2	Male	4.80428023790132	DnaJ domain or J-domain (cd06257); Chaperone_protein_DnaJ (TIGR02349)	DnaJ homolog subfamily B	C:nucleus; C:perinuclear region of cytoplasm
XLOC_017736	TCONS_00028164	Smp_126740	Schisto_mansoni.Chr_4.unplaced.SC_0032:188259-191539	-	1	3281	2029	5	Male	4.35695255189507	GroEL_like type I chaperonin(cd03344;PRK12850)	Heat shock protein 60 (chaperonin GRoEL)	C:cytoplasm; P:response to stress; F:ATP binding; P:protein refolding
XLOC_023297	TCONS_00036964	Smp_094810	Schisto_mansoni.Chr_W:27879460-27898579	+	4	19120	1532	15	Male	4.33762498782674	Cyclophilin_ABH_like (cd01926); RNA recognition motif in cyclophilin-33 (Cyp33) and similar proteins(cd12347);UPF0139 super family(cl04204)	Peptidyl-prolyl cis-trans isomerase (PPIase) E	C:cytoplasm; P:protein folding; F:RNA binding; F:peptide binding; P:protein peptidyl-prolyl isomerization; F:peptidyl-prolyl cis-trans isomerase activity; F:nucleotide binding
XLOC_025216	TCONS_00040008	Smp_196060	Schisto_mansoni.Chr_W:10034724-10036610	-	1	1887	1541	2	Male	4.14520698088164	A family including aminopeptidase P, aminopeptidase M, and prolidase (cl00279), methionine aminopeptidase (PRK12318)	Methionine aminopeptidase 1D mitochondrial	F:Rab GTPase activator activity; F:Rab GTPase binding; C:integral to membrane; F:metal ion binding; F:aminopeptidase activity; P:proteolysis; P:protein glycosylation; F:metalloexopeptidase activity; P:intracellular protein transport; F:transferase activity, transferring glycosyl groups; C:Golgi apparatus; P:positive regulation of Rab GTPase activity
XLOC_025218	TCONS_00040014	Smp_159490	Schisto_mansoni.Chr_W:10086851-10092934	-	2	6084	1485	3	Male	5.48674972546596	Ricin-type beta-trefoil (cd00161); pp-GalNAc-T initiates the formation of mucin-type O-linked glycans (cd02510); Ricin-type beta-trefoil lectin domain(pfam00652)	Putative polypeptide N-acetylgalactosaminyltransferase	F:transferase activity, transferring glycosyl groups; C:Golgi apparatus; P:protein glycosylation; C:integral to membrane
XLOC_029774	TCONS_00047469	Smp_059350	Schisto_mansoni.SC_0129:700587-705397	+	2	4811	1189	8	Male	4.1659577159176	Der1-like family (pfam04511)	Der1 domain family	-
XLOC_025844	TCONS_00041228	Smp_080040	Schisto_mansoni.Chr_W:24861555-24872638	-	1	11084	1244	5	Male	3.89236621745095	N-acetylmuramoyl-L-alanine amidase (PRK08581)	Proteasomal ubiquitin receptor ADRM1	C:nucleus; C:cytoplasm
XLOC_022009	TCONS_00034765	Smp_212880	Schisto_mansoni.Chr_W:3869818-3873228	+	7	3411	1217	6	Male	4.58794554248228	Proteasome_beta_type_5(cd03761); MPP_superfamily super family(cl13995); PRE1(COG0638)	Proteasome subunit beta type-5	C:cytoplasm; C:proteasome core complex; C:nucleus; F:threonine-type endopeptidase activity; P:proteolysis involved in cellular protein catabolic process
XLOC_013639	TCONS_00021728	Smp_018800	Schisto_mansoni.Chr_3:23573649-23574334	-	8	686	686	1	Male	5.02205658042425	Pepsin-like aspartic proteases(cd05471)	Hypothetical protein	F:aspartic-type endopeptidase activity; P:proteolysis
XLOC_006975	TCONS_00011190	Smp_164480	Schisto_mansoni.Chr_1.unplaced.SC_0076:261206-262105	-	1	900	822	2	Male	4.67179328290514	Tubulin/FtsZ family(pfam00091);beta_tubulin(cd02187)	Tubulin beta 2C chain	C:microtubule; P:protein polymerization; P:GTP catabolic process; P:microtubule-based process; F:GTPase activity; F:structural constituent of cytoskeleton; C:cytoplasm; F:GTP binding
XLOC_022288	TCONS_00035255	Mapped region containing Smp_134400 at the begining of the transcript and Smp_186700 at the end	Schisto_mansoni.Chr_W:9211035-9228267	+	1	17233	3338	5	Male	4.67356683623226	WD40(cd00200);FOG: WD40 repeat (COG2319)	Actin related protein 2:3 complex, subunit 1A	P:chaeta morphogenesis; P:compound eye morphogenesis; P:axonogenesis; P:actin filament reorganization involved in cell cycle; P:positive regulation of Notch signaling pathway; P:regulation of actin filament polymerization; P:intracellular protein transport; F:actin binding; C:Arp2/3 protein complex; P:axonal fasciculation; P:pseudocleavage involved in syncytial blastoderm formation; P:positive re…
XLOC_027361	TCONS_00043720	Smp_161920	Schisto_mansoni.Chr_W:54352675-54354461	-	3	1787	1468	2	Male	4.81049247526229	NBD_sugar-kinase_HSP70_actin (cd00012); ACTIN (smart00268); NBD_sugar-kinase_HSP70_actin super family (cl17037)	Actin	actin
XLOC_025886	TCONS_00041306	Smp_165820	Schisto_mansoni.Chr_W:25790968-25811909	-	4	20942	3461	10	Male	5.67407924093581	Dynein_heavy super family (cl20241); cl20241(cl15086)	Dynein heavy chain	F:microtubule motor activity; C:axonemal dynein complex; P:ATP catabolic process; F:ATP binding; P:microtubule-based movement; P:ciliary or bacterial-type flagellar motility; F:ATPase activity
XLOC_025837	TCONS_00041216	Smp_079920	Schisto_mansoni.Chr_W:24606343-24616367	-	1	10025	1599	6	Male	4.46840573765182	Thiamine pyrophosphate (TPP) family, E1 of PDC_ADC_BCADC subfamily, TPP-binding module (cd02000)	Pyruvate dehydrogenase	F:pyruvate dehydrogenase (acetyl-transferring) activity; C:intracellular membrane-bounded organelle; P:glycolysis; P:oxidation-reduction process
XLOC_025501	TCONS_00040557	Smp_091010	Schisto_mansoni.Chr_W:16342880-16347852	-	1	4973	1593	4	Male	4.05253191828715	Lactamase_B super family(cl00446); Zn-dependent hydrolases, including glyoxylases (COG0491)	Hydroxyacylglutathione hydrolase, mitochondrial	F:hydroxyacylglutathione hydrolase activity; F:zinc ion binding; P:glutathione biosynthetic process; C:mitochondrion
XLOC_022541	TCONS_00035713	Smp_044440	Schisto_mansoni.Chr_W:14105410-14117548	+	9	12139	2278	8	Male	4.21997163226044	Class III alcohol dehydrogenases (cd08300), S-(hydroxymethyl)glutathione dehydrogenase/class III alcohol dehydrogenase (TIGR02818)	Alcohol dehydrogenase class 3	P:respiratory system process; F:zinc ion binding; P:ethanol oxidation; F:formaldehyde dehydrogenase activity; P:retinoid metabolic process; C:mitochondrion; F:S-(hydroxymethyl)glutathione dehydrogenase activity; P:response to nitrosative stress; F:electron
XLOC_022698	TCONS_00036019	Smp_095130	Schisto_mansoni.Chr_W:16693422-16701015	+	1	7594	1501	3	Male	4.97137221974538	PBP2_HuPBGD_like (cd13645); porphobilinogen deaminase (PRK00072)	Porphobilinogen deaminase	P:response to methylmercury; F:protein binding; F:amine binding; P:cellular response to dexamethasone stimulus; P:organ regeneration; P:cellular response to lead ion; F:carboxylic acid binding; P:peptidyl-pyrromethane cofactor linkage; C:cytoplasm; P:cellular
XLOC_022629	TCONS_00035900	Smp_033040	Schisto_mansoni.Chr_W:15409710-15411355	+	2	1646	1568	3	Male	7.31420065994251	LDH_1 (cd05293); L-lactate_dehydrogenase(TIGR01771)	L lactate dehydrogenase	C:cytoplasm; P:cellular carbohydrate metabolic process; F:L-lactate dehydrogenase activity; P:glycolysis; P:oxidation-reduction process
XLOC_027743	TCONS_00044320	Smp_028440	Schisto_mansoni.Chr_W.unplaced.SC_0115:757019-762250	-	3	5232	1475	7	Male	5.10787673345558	S-adenosyl-L-homocysteine hydrolase (PRK05476); SAHH(cd00401)	Adenosylhomocysteinase	F:adenosylhomocysteinase activity; P:one-carbon metabolic process
XLOC_029973	TCONS_00047843	Smp_093820	Schisto_mansoni.SC_0136:313437-329325	+	4	15889	1936	8	Male	4.3896222931035	Glu/Leu/Phe/Val dehydrogenase, dimerization domain (pfam02812), NAD(P) binding domain of glutamate dehydrogenase, subgroup 1 (cd01076), Glutamate dehydrogenase/leucine dehydrogenase (COG0334)	Glutamate dehydrogenase	P:cellular amino acid metabolic process; P:oxidation-reduction process; F:oxidoreductase activity, acting on the CH-NH2 group of donors, NAD or NADP as acceptor
XLOC_029332	TCONS_00046756	Smp_082120	Schisto_mansoni.SC_0111:661760-665815	+	2	4056	649	3	Male	5.45819535434833	Mitochondrial ATP synthase delta subunit ( cl10033), F0F1 ATP synthase subunit epsilon (PRK13450)	ATP synthase subunit delta, mitochondrial	C:proton-transporting ATP synthase complex, catalytic core F(1); P:ATP synthesis coupled proton transport; F:proton-transporting ATPase activity, rotational mechanism; F:proton-transporting ATP synthase activity, rotational mechanism
XLOC_025624	TCONS_00040816	Mapped region containing Smp_128610 at the begining of the gene and Smp_012050	Schisto_mansoni.Chr_W:18787206-18788784	-	1	1579	1377	6	Male	4.95459975335738	Cytochrome c oxidase subunit IV. Cytochrome c oxidase (CcO) (cd00922); BolA-like protein (COG0271)	Cytochrome c oxidase subunit IV	F:cytochrome-c oxidase activity; P:oxidation-reduction process
XLOC_023388	TCONS_00037125	Smp_061870	Schisto_mansoni.Chr_W:30146704-30158166	+	1	11463	1261	4	Male	4.10989419221314	Ubiquinol cytochrome reductase transmembrane region (pfam02921), Iron-sulfur protein (ISP) component of the bc(1) complex family, Rieske domain (cd03470), ubiquinol-cytochrome c reductase, iron-sulfur subunit (TIGR01416)	Ubiquinol cytochrome c reductase	F:metal ion binding; F:ubiquinol-cytochrome-c reductase activity; C:respiratory chain; F:2 iron, 2 sulfur cluster binding; C:mitochondrion; P:electron transport chain
XLOC_030017	TCONS_00047915	Smp_019750.1	Schisto_mansoni.SC_0136:36422-37586	-	1	1165	1060	4	Male	5.98629372967946	Mt_ATP-synt_D Superfamil (cl05445)	ATP synthase, subunit d	F:hydrogen ion transmembrane transporter activity; C:mitochondrial proton-transporting ATP synthase complex, coupling factor F(o); P:ATP synthesis coupled proton transport; F:hydrolase activity
XLOC_030046	TCONS_00047970	Smp_121130	Schisto_mansoni.SC_0136:779128-781631	-	4	2504	2504	1	Male	3.88403970214157	Mitochondrial carrier protein (pfam00153), ATP synthase A chain (cl00413), Cyclases involved in the biosynthesis of lantibiotics, and similar proteins (cl04955)	Mitochondrial carrier triple repeat protein	C:integral to membrane; P:transmembrane transport
XLOC_025986	TCONS_00041509	Smp_094820	Schisto_mansoni.Chr_W:27864622-27872822	-	1	8201	4355	6	Male	4.59076218740814	Vta1 like ;Vta1 (VPS20-associated protein 1) is a positive regulator of Vps4 (pfam04652)	Vacuolar protein sorting associated protein VTA1	-
XLOC_029320	TCONS_00046738	Smp_174390	Schisto_mansoni.SC_0111:409036-413762	+	2	4727	1434	5	Male	4.48972335269873	WD40 domain (cd00200);FOG: WD40 repeat (COG2319)	Serine threonine kinase receptor associated	F:kinase activity; P:phosphorylation; F:protein binding
XLOC_023242	TCONS_00036861	Smp_165460	Schisto_mansoni.Chr_W:26670676-26682739	+	5	12064	1929	8	Male	4.8580321654679	FOG: WD40 repeat (COG2319)	WD40 containing protein	-
XLOC_032861	TCONS_00052347	Mapped region containing Smp_164800 at the begining of the transcript	Schisto_mansoni.SC_0234:244428-265762	-	1	21335	1698	14	Male	5.29335161847988	PINT motif (Proteasome, Int-6, Nip-1 and TRIP-15) (pfam01399: PCI )	PREDICTED: COP9 signalosome complex subunit 3	C:proteasome complex; F:protein binding
XLOC_025804	TCONS_00041165	Smp_059910	Schisto_mansoni.Chr_W:24115520-24121048	-	2	5529	953	4	Male	4.09128637459058	HP_PGM_like (cd07067)	Serine:threonine protein phosphatase PGAM5	C:mitochondrial outer membrane; C:mitochondrion; F:hydrolase activity; C:integral to membrane; C:membrane; F:phosphoprotein phosphatase activity; P:dephosphorylation
XLOC_026138	TCONS_00041799	Smp_061920	Schisto_mansoni.Chr_W:29968627-29974420	-	2	5794	2153	8	Male	3.96398647322886	UV excision repair protein Rad23 (TIGR00601),Ubiquitin-like proteins (cl00155), UBA1 domain of Rad23 proteins found in metazoa (cd14377),UBA2_Rad23 (cd14380), XPC-binding domain (pfam09280)	UV excision repair protein rad23 b	P:proteasomal ubiquitin-dependent protein catabolic process; F:damaged DNA binding; P:nucleotide-excision repair; C:nucleus; F:protein binding
XLOC_020661	TCONS_00032748	Smp_131190	Schisto_mansoni.Chr_6:16147661-16158788	-	6	11128	2579	6	Male	4.06054061842502	ANK(cd00204); Ank_2(pfam12796); GP38 super family(cl05026); DAZAP2 super family(cl22466); rve(pfam00665); Drf_FH1(pfam06346);	Transcript containing mobile element	P:protein kinase C-activating G-protein coupled receptor signaling pathway; F:RNA-directed DNA polymerase activity; P:phosphorylation; P:RNA-dependent DNA replication; F:RNA binding; F:aspartic-type endopeptidase activity; P:proteolysis; F:zinc ion binding; F:diacylglycerol kinase activity; P:DNA integration; F:protein binding
XLOC_029330	TCONS_00046753	Mapped region containing Smp_166510 at the begining of the transcript	Schisto_mansoni.SC_0111:615919-631795	+	2	15877	7925	3	Male	8.5178212118127	RT_like: Reverse transcriptase (RT, RNA-dependent DNA polymerase)_like family (cl02808), Reverse transcriptase (RNA-dependent DNA polymerase) (pfam00078)	PREDICTED: RNA-directed DNA polymerase from mobile element jockey-like	F:RNA binding; P:RNA-dependent DNA replication; F:RNA-directed DNA polymerase activity
XLOC_029365	TCONS_00046827	Smp_022110	Schisto_mansoni.SC_0111:126948-133456	-	2	6509	4743	3	Male	3.98364572880908	Exonuclease-Endonuclease-Phosphatase (EEP) domain superfamily (cl00490), RT_nLTR: Non-LTR (long terminal repeat) retrotransposon and non-LTR retrovirus reverse transcriptase (RT) (cd01650);WD40 domain, found in a number of eukaryotic proteins that cover a wide variety of functions including adaptor/regulatory modules in signal transduction, pre-mRNA processing and cytoskeleton assembly (cl02567)	Endonuclease-reverse transcriptase	F:RNA-directed DNA polymerase activity; P:RNA-dependent DNA replication; F:RNA binding
XLOC_029391	TCONS_00046858	Non annotated region (contig_14483, reverse strand)	Schisto_mansoni.SC_0111:613196-620376	-	1	7181	7148	2	Male	16.2990604702881	ComEC(COG0658);RNase_H_like super family(cl14782)	Endonuclease-reverse transcriptase	F:catalytic activity
XLOC_033274	TCONS_00052979	Mapped region containing Smp_120320 at the begining of the transcript and Smp_120330	Schisto_mansoni.SC_0251:137145-149829	-	3	12685	12579	4	Male	5.17881458240487	Surp module (cl02715); Pre-mRNA splicing factor PRP21 like protein ( cl18609); DAZ associated protein 2 (cl21535); Exonuclease-Endonuclease-Phosphatase (EEP) domain superfamily (cl00490); RT_like: Reverse transcriptase (cl02808); NADH-ubiquinone/plastoquinone oxidoreductase chain 6 (cl21484); S-adenosylmethionine-dependent methyltransferases (SAM or AdoMet-MTase), class I (cl17173)	Endonuclease-reverse transcriptase	F:endonuclease activity; F:RNA-directed DNA polymerase activity; P:RNA-dependent DNA replication; F:RNA binding; P:RNA processing
XLOC_017495	TCONS_00027802	Mapped region containing Smp_151020 at the begining of the transcript	Schisto_mansoni.Chr_4:31116467-31117936	-	1	1470	1470	1	Male	159.268192220431	Exo_endo_phos_2(pfam14529)	Endonuclease-reverse transcriptase
XLOC_021359	TCONS_00033811	Smp_010550	Schisto_mansoni.Chr_7:1704714-1721563	-	3	16850	610	11	Male	4.51393730402355	No putative conserved domains	MEG 15	-
XLOC_005649	TCONS_00009123	Smp_093720	Schisto_mansoni.Chr_W.unplaced.SC_0115:757019-762294	-	3	1891	1808	3	Male	10.5478441076126	DUF2452, Protein of unknown function (cl20089)	Hypothetical protein	-
XLOC_006661	TCONS_00010662	Smp_091790	Schisto_mansoni.Chr_1.unplaced.SC_0034:1738027-1762548	+	8	24522	1073	6	Male	4.17409783303455	7tm_4 super family (cl21561), ABC-2 type transporter (cl21474)	Hypothetical protein	-
XLOC_029833	TCONS_00047609	Smp_154000	Schisto_mansoni.SC_0129:797739-816099	-	2	18361	1111	8	Male	5.93858967206803	Domain of unknown function (DUF1720)(pfam08226);Domain of unknown function (DUF755)(cl05192)	Hypothetical protein	-
XLOC_019832	TCONS_00031440	Mapped region containing Smp_009230 at the begining of the transcript	Schisto_mansoni.Chr_6:18567339-18584526	+	1	17188	467	3	Male	43.5430313204488	No putative conserved domains	Hypothetical protein	-
XLOC_007681	TCONS_00012257	Smp_022730	Schisto_mansoni.Chr_2:5641235-5642857	+	2	1623	1623	1	Male	3.88027639621908	AdoMet_MTases super family(cl17173); BDLF3(PHA03255); Proline-rich submaxillary gland androgen-regulated family(pfam15621)	No significant similarity found	H:ACA ribonucleoprotein complex subunit
XLOC_024897	TCONS_00039495	Non annotated region (contig_13474, reverse strand)	Schisto_mansoni.Chr_W:4030784-4033597	-	2	2814	2814	1	Male	5.37927208611532	No putative conserved domains	No significant similarity found	F:nucleic acid binding; F:zinc ion binding
XLOC_025857	TCONS_00041259	Intergenic location following Smp_159110	Schisto_mansoni.Chr_W:25357876-25358522	-	4	647	647	1	Male	5.83954144567037	No putative conserved domains	No significant similarity found	P:pseudouridine synthesis; P:ribosome biogenesis
XLOC_022688	TCONS_00036008	Mapped region containing Smp_203470 and XLOC_022689 in intronic region of the transcript	Schisto_mansoni.Chr_W:16483942-16490887	+	2	6946	1488	2	Male	9.73674263581835	No putative conserved domains	No significant similarity found	-
XLOC_029329	TCONS_00046752	Non annotated region (contig_14480)	Schisto_mansoni.SC_0111:602549-603304	+	1	756	756	1	Male	10.8091340239397	No putative conserved domains	No significant similarity found	-
KEY
Sex-associated expression
	Female-specific
	Female-biased
	Male-specific
	Male-biased
Lifecycle conservation of sex-bias
	Conserved bias in at least one of previous developmental stage
	SWITCH of associated sex
Structural data
	Z-specific regions

## Sheet: Schistosomula3_100BestHits
Identification			Location		Structural analysis				Biased Transcription		Functionnal Analysis
CuffLinks ID	Longer transcript ID	Corresponding genome v5.2 gene IDs or non-annoted / non-coding region	Genomic location of the longer transcript	Strand	Number of alternative transcripts	Genomic sequence length	Coding sequence length	Number of exons	Sex of bias	FoldChange	Putative domains	Products	Genes Ontology
XLOC_033535	TCONS_00053400	Smp_205280	Schisto_mansoni.SC_0271:75419-75583	+	1	164	165	1	Exclusively Female	N.A.	GH97_N super family (cl20550); Sulfate_transp super family (cl19250)	Hypothetical protein	-
XLOC_016155	TCONS_00025626	Non annotated region (contig_13896 containing repeats)	Schisto_mansoni.Chr_4:31615143-31615827	+	1	685	685	1	Exclusively Female	N.A.	No putative conserved domains	Hypothetical protein	P:cellular macromolecule metabolic process; F:hydrolase activity; P:primary metabolic process
XLOC_006164	TCONS_00009929	Non annotated region (contig_2115, reverse strand)	Schisto_mansoni.Chr_1:65132141-65132521	-	1	380	381	1	Exclusively Female	N.A.	No putative conserved domains	No significant similarity found	F:RNA binding; P:RNA-dependent DNA replication; F:RNA-directed DNA polymerase activity
XLOC_034648	TCONS_00054835	Mapped region containing Smp_118960 at the end of the transcript	Schisto_mansoni.SC_1667:3010-4061	+	1	1052	1052	1	Exclusively Female	N.A.	No putative conserved domains	No significant similarity found	F:sequence-specific DNA binding transcription factor activity; F:sequence-specific DNA binding; C:nucleus; P:regulation of transcription, DNA-dependent
XLOC_009626	TCONS_00015355	Non annotated region (contig_15402, reverse strand)	Schisto_mansoni.Chr_2:9042494-9042722	-	1	228	229	1	Exclusively Female	N.A.	No putative conserved domains	No significant similarity found	-
XLOC_004321	TCONS_00006927	Non annotated region (contig_4782, reverse strand)	Schisto_mansoni.Chr_1:25294976-25295690	-	1	715	682	2	Exclusively Female	N.A.	No putative conserved domains	No significant similarity found	-
XLOC_015155	TCONS_00024076	Non annotated region (contig_5094 containing repeats)	Schisto_mansoni.Chr_4:10443368-10443504	+	1	136	137	1	Exclusively Female	N.A.	No putative conserved domains	No significant similarity found	-
XLOC_017325	TCONS_00027533	Non annotated region (contig_10772 containing repeats, reverse strand)	Schisto_mansoni.Chr_4:26424150-26424219	-	1	70	70	1	Exclusively Female	N.A.	No putative conserved domains	No significant similarity found	-
XLOC_020030	TCONS_00031729	Non annotated region preceding Smp_001830 on strand+ (contig_5397, reverse strand)	Schisto_mansoni.Chr_6:1776304-1776812	-	1	509	509	1	Exclusively Female	N.A.	No putative conserved domains	No significant similarity found	-
XLOC_030021	TCONS_00047927	Non annotated region (contig _15757 containing repeats)	Schisto_mansoni.SC_0136:198101-198174	-	1	73	74	1	Exclusively Female	N.A.	No putative conserved domains	No significant similarity found	-
XLOC_034389	TCONS_00054545	Non annotated region (contig _19955)	Schisto_mansoni.SC_0663:2318-2712	+	1	395	395	1	Exclusively Female	N.A.	No putative conserved domains	No significant similarity found	-
XLOC_029523	TCONS_00047066	Smp_191910	Schisto_mansoni.SC_0113:850099-850813	-	1	715	715	1	Female	24.7155213072591	Trematode eggshell synthesis protein(pfam08034)	Hypothetical protein	-
XLOC_000641	TCONS_00001067	Smp_141250	Schisto_mansoni.Chr_1:13973392-14007147	+	4	33756	2705	9	Female	9.31843703434308	Calcium-binding EGF-like domain(cd00054);delta serrate ligand(smart00051);Epidermal growth factor-like domain(smart00181);Mitochondrial ribosomal protein (VAR1)(cl05066)	Delta-like protein 1	P:generation of neurons; P:negative regulation of cell differentiation; F:protein binding; P:heart development; C:cell part; F:calcium ion binding; C:integral to membrane; P:response to stimulus; P:cell communication; P:inner ear development; P:organ morphogenesis; P:epithelium development
XLOC_007668	TCONS_00012235	Smp_022610	Schisto_mansoni.Chr_2:5419349-5422343	+	2	2995	738	2	Female	12.3521985737731	Helix-loop-helix domain, found in specific DNA- binding proteins(cd00083);NADH-Ubiquinone/plastoquinone(cl19689);7tm Chemosensory receptor(cl19976)	Transcription factor 21-like	F:protein dimerization activity
XLOC_008222	TCONS_00013108	Smp_105420	Schisto_mansoni.Chr_2:15179292-15190175	+	3	10883	744	10	Female	4.52338827929488	Saposin-like type B(pfam05184); Saposin (B) Domains(smart00741)	Prosaposin-like protein	P:lipid metabolic process
XLOC_010353	TCONS_00016540	Smp_135060	Schisto_mansoni.Chr_2:24760873-24820450	-	5	59577	6347	23	Female	4.48519654322081	GAS2 super family(cl02524); ND2(MTH00160);Borrelia_orfA super family(cl20231);Spectrin repeats(cd00176);helix-rich Mycoplasma protein(TIGR04523); NosY(COG1277);oligosaccharide repeat unit polymerase(TIGR04370);DUF621 super family(cl04753)	microtubule-actin cross-linking factor 1	P:cell cycle arrest
XLOC_015733	TCONS_00024990	Smp_145020	Schisto_mansoni.Chr_4:22563769-22595704	+	1	31936	2304	13	Female	27.2969371667928	Gamma-glutamyl phosphate reductase (GPR) (cd07079);Amino Acid Kinases (AAK) superfamily(cl00452);delta-1-pyrroline-5-carboxylate synthase(PLN02418)	Glutamate semialdehyde dehydrogenase	C:cytoplasm; P:proline biosynthetic process; F:glutamate 5-kinase activity; F:glutamate-5-semialdehyde dehydrogenase activity; P:oxidation-reduction process
XLOC_017176	TCONS_00027290	Smp_042150	Schisto_mansoni.Chr_4:22653055-22667575	-	1	14521	914	5	Female	6.7783156628383	Dynein_light super family (cl03131); EF-hand_7(pfam13499)	Tegument antigen	C:microtubule associated complex; P:microtubule-based process; F:calcium ion binding
XLOC_019313	TCONS_00030649	Smp_158150	Schisto_mansoni.Chr_6:7369692-7387445	+	2	17754	1176	5	Female	81.283610956078	EF-hand, calcium binding motif(cd00051); EF-hand_7(pfam13499); EpsG super family(cl22544)	Calumenin-like protein	F:calcium ion binding
XLOC_022615	TCONS_00035879	Smp_032970	Schisto_mansoni.Chr_W:15303528-15306270	+	2	2742	545	2	Female	5.88413713863677	EF-hand domain pair (pfam13499;cd00051); DNA polymerase, provisional (PHA03036)	Calcium binding protein putative	F:calcium ion binding
XLOC_024455	TCONS_00038835	Smp_163170	Schisto_mansoni.Chr_W:53636680-53640815	+	3	4135	744	2	Female	14.2682249173701	Na_K-ATPase super family (cl08255)	Sodium potassium-dependent atpase beta subunit	P:potassium ion transport; C:sodium:potassium-exchanging ATPase complex; P:sodium ion transport
XLOC_023170	TCONS_00036750	Smp_178780	Schisto_mansoni.Chr_W:24978092-25003605	+	2	25514	2019	9	Female	11.1162791927358	PAS domain (cd00130)	Single-minded protein 2 (basic helix-loop-helix transcription factor)	P:lung development; F:signal transducer activity; C:nucleolus; P:embryonic pattern specification; F:DNA binding; P:negative regulation of transcription from RNA polymerase II promoter; P:nervous system development; P:cell differentiation; F:sequence-specific DNA binding transcription factor activity; P:signal transduction; F:protein heterodimerization activity
XLOC_013023	TCONS_00020705	Smp_181390	Schisto_mansoni.Chr_3:11148241-11181769	-	2	33529	3703	6	Female	6.18262995782055	Basic leucine zipper (bZIP) domain of blue light (BL) receptor aureochrome (AUREO) (cd14809);7TM_GPCR_Srz super family (cl10995) ; ND6 (MTH00166) ;EpsG super family (cl22544)	Hypothetical protein	P:regulation of transcription, DNA-dependent; F:sequence-specific DNA binding; F:sequence-specific DNA binding transcription factor activity
XLOC_011314	TCONS_00018026	Smp_175500	Schisto_mansoni.Chr_3:4697956-4715889	+	1	17934	3009	6	Female	12.3336668644544	Zinc finger DNA binding domain(cd00202);GATA Zn-finger-containing transcription factor(COG5641);Centromere protein B dimerization domain(cl07586)	No significant similarity found	F:sequence-specific DNA binding transcription factor activity; F:sequence-specific DNA binding; F:zinc ion binding; P:regulation of transcription, DNA-dependent
XLOC_026798	TCONS_00042844	Smp_168610	Schisto_mansoni.Chr_W:42847345-42870351	-	1	23007	2135	8	Female	57.3019142468463	Zinc finger, C2HC type (pfam01530); FOG: Zn-finger (COG5048)	Hypothetical protein	F:sequence-specific DNA binding transcription factor activity; C:nucleus; F:zinc ion binding; P:regulation of transcription, DNA-dependent
XLOC_033341	TCONS_00053083	Mapped region with alternative splicing profile, containing Smp_102670 at the end of the transcript	Schisto_mansoni.SC_0256:68619-83270	+	4	14651	1226	14	Female	15.6230894613698	PRP38-assoc(pfam12871); B_an_ocin(TIGR03601); rRNA_processing super family(cl07227); Cgr1(pfam03879); ND2 super family(cl10157);EpsG(pfam14897); Epiglycanin_TR(pfam05647); MFS(cd06174); 5TM-5TMR_LYT(pfam07694)	Putative protein	-
XLOC_032410	TCONS_00051631	Smp_151390	Schisto_mansoni.SC_0214:274137-289837	-	3	15701	1702	10	Female	10.3416324250203	FOG: WD40 repeat (cd00200;COG2319)	WD40 repeat-containing protein	F:protein binding
XLOC_010083	TCONS_00016093	Non annotated region (end of the contig_9652 containing repeats, reverse strand)	Schisto_mansoni.Chr_2:17832250-17832581	-	1	332	332	1	Female	85.0589751496075	Pepsin_retropepsin_like super family (cl11403)	TPA: gap-Pol polyprotein	F:binding
XLOC_034430	TCONS_00054590	Non annotated region corresponding to the entire contig_20013 (containing repeats)	Schisto_mansoni.SC_0700:4819-10433	+	1	5614	5615	1	Female	401.343328901864	EEP super family(cl00490);RT_nLTR_like(cd01650);L1-EN(cd09076);RVT_1(pfam00078); RT_like super family(cl02808)	Reverse transcriptase	F:endonuclease activity; F:RNA-directed DNA polymerase activity; P:RNA-dependent DNA replication; F:RNA binding
XLOC_015571	TCONS_00024743	Non annotated region preceding XLOC_015572 (contig_11858, transcript containing Smp_202710,Smp_169620 and Smp_087230)	Schisto_mansoni.Chr_4:19317990-19318286	+	1	296	297	1	Female	93.8524248240659	Exo_endo_phos_2 (pfam14529)	Hypothetical protein	-
XLOC_014968	TCONS_00023758	Smp_143180	Schisto_mansoni.Chr_4:5221944-5233159	+	4	11216	2904	7	Female	14.1688418471764	FOG: Zn-finger(COG5048)	Hypothetical protein	F:metal ion binding; F:nucleic acid binding
XLOC_034660	TCONS_00054848	Mapped region containing Smp_191690 at the begining of the transcript	Schisto_mansoni.SC_1723:87-942	-	1	856	856	1	Female	176.409400648306	ND6 super family (cl10161)	Hypothetical protein	P:protein transport; P:cellular protein modification process
XLOC_016018	TCONS_00025407	Mapped region containing Smp_194910 at the begining of the transcript	Schisto_mansoni.Chr_4:28201496-28216942	+	1	15446	642	9	Female	4.11860039861634	Saposin (B) Domains, Present in multiple copies in prosaposin and in pulmonary surfactant-associated protein B (smart00741: SapB)	Hypothetical protein	-
XLOC_027804	TCONS_00044406	Mapped region containing Smp_162840 at the begining of the transcript	Schisto_mansoni.Chr_W.unplaced.SC_0185:266163-267682	-	1	1520	1427	2	Female	38.512550303014	Oxidored_q2 super family (cl00492)	Hypothetical protein	-
XLOC_000010	TCONS_00000021	smp_070540	Schisto_mansoni.Chr_1:191780-213987	+	2	22208	1521	10	Female	15.8745474720922	oligosaccharide repeat unit polymerase (TIGR04370)	Hypothetical protein	-
XLOC_012493	TCONS_00019877	Smp_015100	Schisto_mansoni.Chr_3:27212367-27218660	+	1	6294	1288	2	Female	12.5842200431874	No putative conserved domains	Hypothetical protein	-
XLOC_013871	TCONS_00022082	Non annotated region (contig_8646)	Schisto_mansoni.Chr_3.unplaced.SC_0044:1193122-1194507	+	2	1385	1336	2	Female	14.2869971137689	EpsG super family (cl22544); 7tm_4 super family(cl21561)	No significant similarity found	F:RNA binding; F:RNA-directed DNA polymerase activity; P:RNA-dependent DNA replication
XLOC_016019	TCONS_00025408	Smp_202610	Schisto_mansoni.Chr_4:28221487-28231158	+	1	9671	515	7	Female	4.67406960094898	Saposin (B) Domains (smart00741)	No significant similarity found	-
XLOC_009948	TCONS_00015877	Smp_181070	Schisto_mansoni.Chr_2:15157267-15163216	-	1	5949	576	7	Female	4.95474873606766	Saposin (B) Domains(smart00741)	No significant similarity found	-
XLOC_003677	TCONS_00005848	Non annotated region (contig_1083, reverse strand)	Schisto_mansoni.Chr_1:10994174-10995977	-	1	1804	1804	1	Female	10.111835027833	FOG:Zn-finger(COG5048)	No significant similarity found	-
XLOC_013244	TCONS_00021084	Non annotated region (contig_7701 containing repeats, reverse strand)	Schisto_mansoni.Chr_3:15345707-15346287	-	1	581	581	1	Female	38.4206295659477	Claudin_2 super family(cl21598)	No significant similarity found	-
XLOC_014970	TCONS_00023763	Non annotated region following Smp_143180 (contig_4532)	Schisto_mansoni.Chr_4:5239380-5239956	+	1	577	577	1	Female	123.3752279164	Oligosaccharide repeat unit polymerase(TIGR04370);EpsG family(cl22544); TRAM_LAG1_CLN8(pfam03798)	No significant similarity found	-
XLOC_020078	TCONS_00031807	Non annotated region (contig_5459, reverse strand)	Schisto_mansoni.Chr_6:2821608-2821845	-	1	237	238	1	Female	40.6559655774383	Pepsin_retropepsin_like super family(cl11403)	No significant similarity found	-
XLOC_028259	TCONS_00045097	Smp_004420	Schisto_mansoni.SC_0037:524323-528288	+	3	3965	1022	5	Female	6.0315535056653	Inhibitor of apoptosis-promoting Bax1 (pfam01027)	No significant similarity found	-
XLOC_009645	TCONS_00015377	Non annotated region (contig_17650, reverse strand)	Schisto_mansoni.Chr_2:9228200-9228724	-	1	524	525	1	Female	9.45143195206383	No putative conserved domains	No significant similarity found	F:oxidoreductase activity, acting on paired donors, with incorporation or reduction of molecular oxygen, reduced ascorbate as one donor, and incorporation of one atom of oxygen; P:ATP catabolic process; F:receptor activity; F:ATP binding; F:ATPase activity; F:carboxylesterase activity; P:multicellular organismal development; C:membrane
XLOC_002188	TCONS_00003530	Non annotated region (contig_15125, containing repeats)	Schisto_mansoni.Chr_1:44877948-44878809	+	1	862	862	1	Female	5.6464039209627	No putative conserved domains	No significant similarity found	P:microtubule-based movement; P:ATP catabolic process; F:nucleotide binding; F:nucleoside-triphosphatase activity; F:ATP binding; F:microtubule motor activity; F:ATPase activity; C:dynein complex; C:axonemal dynein complex; P:ciliary or bacterial-type flagellar motility
XLOC_015079	TCONS_00023953	Mapped region containing Smp_202480 at the begining of the transcript	Schisto_mansoni.Chr_4:8298563-8299339	+	1	776	777	1	Female	729.363453026501	No putative conserved domains	No significant similarity found	C:clathrin coat of endocytic vesicle; P:endocytosis
XLOC_013027	TCONS_00020710	Non annotated region preceding Smp_181390 (contig_3603, reverse strand)	Schisto_mansoni.Chr_3:11187210-11187831	-	1	622	622	1	Female	23.4565074174259	No putative conserved domains	No significant similarity found	-
XLOC_023295	TCONS_00036962	Smp_174060	Schisto_mansoni.Chr_W:27840275-27840973	+	1	698	699	1	Female	8.78113121013145	No putative conserved domains	No significant similarity found	-
XLOC_026997	TCONS_00043163	Non annotated region preceding Smp_037400 on strand -(contig_14541, reverse strand)	Schisto_mansoni.Chr_W:47498053-47499032	-	1	979	980	1	Female	9.97576314843281	No putative conserved domains	No significant similarity found	-
XLOC_027198	TCONS_00043481	Non annotated region preceding XLOC_024343 containing Smp_203970 at the end (contig_6151, reverse strand)	Schisto_mansoni.Chr_W:51576271-51576427	-	1	156	157	1	Female	63.5982057032659	No putative conserved domains	No significant similarity found	-
XLOC_033221	TCONS_00052905	Non annotated region (at the begining of contig_18856 containing repeats)	Schisto_mansoni.SC_0249:93235-94374	+	1	1139	1140	1	Female	11.3142699758727	No putative conserved domains	No significant similarity found	-
XLOC_033534	TCONS_00053399	Non annotated region (contig_19031)	Schisto_mansoni.SC_0271:52569-83270	+	1	30701	473	16	Female	12.044776873799	No putative conserved domains	No significant similarity found	-
XLOC_032624	TCONS_00051967	Non annotated region (contig_18501)	Schisto_mansoni.SC_0224:23674-27010	+	1	3336	1175	3	Female	4.53604452032849	No putative conserved domains	No significant similarity found	-
XLOC_034587	TCONS_00054771	Non annotated region (contig_20863)	Schisto_mansoni.SC_1411:972-1059	+	1	87	88	1	Female	22.8258206774241	No putative conserved domains	No significant similarity found	-
XLOC_034591	TCONS_00054775	Non annotated region (contig_20863 containing repeats)	Schisto_mansoni.SC_1411:3239-3318	+	1	80	80	1	Female	11.3362647389727	No putative conserved domains	No significant similarity found	-
XLOC_027600	TCONS_00044080	Intergenic region between Smp_163710 and Smp_163720 (contig_2148, reverse strand)	Schisto_mansoni.Chr_W:59212020-59217019	-	1	4999	5000	1	Exclusively Male	N.A.	RT_nLTR (cd01650); Exonuclease-Endonuclease-Phosphatase (EEP) domain superfamily(cl00490); Reverse transcriptase (RNA-dependent DNA polymerase)(pfam00078)	PREDICTED: RNA-directed DNA polymerase from mobile element jockey-like	F:RNA binding; F:RNA-directed DNA polymerase activity; P:RNA-dependent DNA replication
XLOC_032266	TCONS_00051412	Non annotated region (contig_18171 containing repeats)	Schisto_mansoni.SC_0206:365553-366777	+	1	1225	1225	1	Exclusively Male	N.A.	Peptidase_A22B super family(cl01342);TRAM_LAG1_CLN8(pfam03798)	No significant similarity found	F:RNA binding; P:RNA-dependent DNA replication; F:endonuclease activity; F:RNA-directed DNA polymerase activity
XLOC_026936	TCONS_00043058	Smp_195070	Schisto_mansoni.Chr_W:45647662-45656527	-	1	8866	1506	6	Male	4.28131568053306	M-phase-specific PLK1-interacting protein (pfam15502)	M-phase-specific PLK1-interacting protein (pfam15502)	-
XLOC_022401	TCONS_00035447	Mapped region containing Smp_141830	Schisto_mansoni.Chr_W:11741357-11802729	+	5	61372	3527	10	Male	3.72667248466602	TEA super family (cl02603);Transcription factor PAP1 (cl07280); RNA-binding protein of the Puf family(COG5099); FOG: Zn-finger(COG5048)	Transcriptional enhancer factor TEF-3	P:anatomical structure development; P:transcription initiation from RNA polymerase II promoter; P:regulation of transcription, DNA-dependent; F:protein binding; F:sequence-specific DNA binding transcription factor activity; P:hippo signaling cascade; C:nucleoplasm
XLOC_030127	TCONS_00048098	Smp_129960	Schisto_mansoni.SC_0138:41298-51241	+	1	9944	1831	4	Male	13.0240444468949	Sm and related proteins (cl00259)	Hypothetical protein	-
XLOC_029322	TCONS_00046741	Mapped region containing Smp_174380 at the end of the gene	Schisto_mansoni.SC_0111:528253-566655	+	5	38402	4046	4	Male	4.31949680982816	Antagonist of mitotic exit network protein 1 (cd09293); FOG: Zn-finger (COG5048); Clostridium epsilon toxin ETX/Bacillus mosquitocidal toxin MTX2 (cl03107)	PREDICTED: F-box and leucine-rich repeat protein 16	F:protein binding
XLOC_032069	TCONS_00051131	Mapped region containing Smp_169130 at the end of the transcript	Schisto_mansoni.SC_0196:144465-182639	-	3	38174	1102	3	Male	4.7178821602677	Ubiquitin-like proteins (cl00155)	Afadin(alpha-actinin-binding protein A)	P:signal transduction
XLOC_033478	TCONS_00053294	Smp_199390	Schisto_mansoni.SC_0267:124143-130764	+	1	6621	750	4	Male	7.4057322087176	C-type lectin (CTL)/C-type lectin-like (CTLD) domain (cd00037)	Mannose receptor C type	F:carbohydrate binding
XLOC_002680	TCONS_00004367	Mapped region containing Smp_169190 at the begining of the transcript	Schisto_mansoni.Chr_1:55353057-55359289	+	1	6233	2488	3	Male	60.7815478386931	Dynein light chain type 1 (pfam01221)	Tegument-allergen-like protein (experimental annotation, Fitzsimmons et al. 2012)	C:microtubule associated complex; F:calcium ion binding; P:microtubule-based process; F:catalytic activity
XLOC_002689	TCONS_00004376	Smp_195090	Schisto_mansoni.Chr_1:55382488-55386246	+	2	3759	939	3	Male	33.2976676901439	Dynein light chain type 1(cl03131); EF-hand domain pair (pfam13499)	Tegument-allergen-like protein (Inferred from Experiment)	C:microtubule associated complex; P:microtubule-based process; F:calcium ion binding
XLOC_016626	TCONS_00026395	Mapped region contained in Smp_135530 at the begining of the gene	Schisto_mansoni.Chr_4:11348452-11364221	-	5	15770	1943	15	Male	6.60865595756909	Peptidase_M8 super family (cl19482)	Leishmanolysin-like peptidase (m08 family)	C:membrane; F:metalloendopeptidase activity; P:cell adhesion; P:proteolysis; F:zinc ion binding
XLOC_004888	TCONS_00007795	Smp_154680	Schisto_mansoni.Chr_1:35655519-35661120	-	2	5602	1753	3	Male	4.76754110271408	Core-2/I-Branching enzyme (cl12266)	Glycosyltransferase 14 family member	F:N-acetyllactosaminide beta-1,6-N-acetylglucosaminyltransferase activity; C:membrane; F:beta-1,3-galactosyl-O-glycosyl-glycoprotein beta-1,6-N-acetylglucosaminyltransferase activity
XLOC_002693	TCONS_00004381	Smp_211310	Schisto_mansoni.Chr_1:55466100-55490772	+	3	24672	2775	9	Male	4.38368532858295	Cyclase homology domain (cd07302); Heme NO binding (cl18246); Heme NO binding associated (cl06648); Adenylyl- / guanylyl cyclase, catalytic domain (smart00044)	soluble guanylate cyclase 88E	P:intracellular signal transduction; F:guanylate cyclase activity; F:heme binding; P:cGMP biosynthetic process
XLOC_016617	TCONS_00026378	Mapped region containing Smp_211010 at the begining of the transcript	Schisto_mansoni.Chr_4:11186807-11208719	-	2	21912	2375	11	Male	4.88100967126836	C2 super family (cl14603)	Hypothetical protein	F:guanyl-nucleotide exchange factor activity; P:small GTPase mediated signal transduction
XLOC_025317	TCONS_00040225	Intronic region of Smp_125550	Schisto_mansoni.Chr_W:12673229-12674856	-	1	1627	1628	1	Male	7.09359234530405	RT_like super family (cl02808)	Reverse transcriptase	F:endonuclease activity; F:RNA-directed DNA polymerase activity; P:RNA-dependent DNA replication; F:RNA binding
XLOC_029330	TCONS_00046753	Mapped region overlaping Smp_166510 at the begining of the transcript	Schisto_mansoni.SC_0111:615919-631795	+	1	15876	7925	3	Male	8.22908253977345	RT_like: Reverse transcriptase (RT, RNA-dependent DNA polymerase)_like family (cl02808);Reverse transcriptase (RNA-dependent DNA polymerase) (pfam00078)	PREDICTED: RNA-directed DNA polymerase from mobile element jockey-like / tpa: endonuclease-reverse transcriptase	F:RNA binding; P:RNA-dependent DNA replication; F:RNA-directed DNA polymerase activity
XLOC_029391	TCONS_00046858	Non annotated region (contig_14483, reverse strand)	Schisto_mansoni.SC_0111:613196-620376	-	1	7180	7148	2	Male	17.2195762944178	ComEC(COG0658);RNase_H_like super family(cl14782)	Endonuclease-reverse transcriptase	F:catalytic activity
XLOC_003711	TCONS_00005901	Smp_163630	Schisto_mansoni.Chr_1:11777312-11800031	-	8	22719	1115	17	Male	4.24517601722993	Oxidored_q3 super family (cl21484)	MEG-4 (10.3) family / developmentally regulated antigen precursor	F:nucleoside-triphosphatase activity; C:dynein complex; F:nucleotide binding; P:cellular component movement
XLOC_010129	TCONS_00016170	Non annotated region following Smp_004220 (contig_16670, reverse strand)	Schisto_mansoni.Chr_2:19050686-19052703	-	2	2018	799	2	Male	7.18945613946029	UbiA family of prenyltransferases (PTases)	No significant similarity found	-
XLOC_003317	TCONS_00005299	Smp_151640	Schisto_mansoni.Chr_1:2740911-2746974	-	3	6064	822	3	Male	4.88754349360999	Secretin_N_2 (pfam07655)	Hypothetical protein	-
XLOC_022811	TCONS_00036201	Mapped region contained in Smp_174230	Schisto_mansoni.Chr_W:18282046-18306453	+	1	24407	3936	12	Male	4.38528005713381	FOG: Zn-finger (COG5048)	Hypothetical protein	-
XLOC_019832	TCONS_00031440	Mapped region containing Smp_009230 at the begining of the transcript	Schisto_mansoni.Chr_6:18567339-18584526	+	1	17188	467	3	Male	27.7132591554315	No putative conserved domains	Hypothetical protein	-
XLOC_001879	TCONS_00003048	Smp_005710	Schisto_mansoni.Chr_1:38875783-38890101	+	10	14319	1425	12	Male	10.6671576878643	Plasmodium_Vir super family(cl22740); NADH dehydrogenase subunit 4(MTH00163); EpsG family (pfam14897)	No significant similarity found	-
XLOC_023263	TCONS_00036912	Non annotated region (contig_7297)	Schisto_mansoni.Chr_W:27169910-27171350	+	1	1441	1393	2	Male	12.2999833562482	Protein of unknown function (DUF1374) (cl19258)	No significant similarity found	-
XLOC_026937	TCONS_00043068	Smp_074560	Schisto_mansoni.Chr_W:45671003-45689620	-	12	18618	1139	12	Male	6.52050186248572	No putative conserved domains	No significant similarity found	-
XLOC_027651	TCONS_00044152	Non annotated region (contig_14670 and 14674 containing repeats)	Schisto_mansoni.Chr_W.unplaced.SC_0115:71703-84575	+	3	12873	740	4	Male	113.370346723588	No putative conserved domains	No significant similarity found	-
XLOC_007349	TCONS_00011765	Non annotated region (contig_18263 containing repeats, reverse strand)	Schisto_mansoni.Chr_1.unplaced.SC_0210:131066-131602	-	1	537	443	3	Male	53.9100621491559	No putative conserved domains	No significant similarity found	F:peptidase activity; P:macromolecule metabolic process; P:primary metabolic process
XLOC_005615	TCONS_00009057	Non annotated region (contig_5257 containing repeats, reverse strand)	Schisto_mansoni.Chr_1:52995569-52999262	-	4	3694	521	3	Male	8.13113144015086	No putative conserved domains	No significant similarity found	-
XLOC_022688	TCONS_00036008	Mapped region containing Smp_203470 and XLOC_022689 in intronic region of the transcript	Schisto_mansoni.Chr_W:16483942-16490887	+	3	6946	1488	2	Male	8.98226344783504	No putative conserved domains	No significant similarity found	-
XLOC_022181	TCONS_00035063	Intronic region of Smp_139090	Schisto_mansoni.Chr_W:7389170-7391480	+	1	2310	2311	1	Male	8.4434315856616	No putative conserved domains	No significant similarity found	F:carboxylesterase activity
XLOC_022689	TCONS_00036009	Mapped region containing Smp_203470	Schisto_mansoni.Chr_W:16485215-16487540	+	1	2326	2326	1	Male	21.6835402184544	No putative conserved domains	No significant similarity found	F:hydrolase activity
XLOC_022188	TCONS_00035077	Intronic region of Smp_139100	Schisto_mansoni.Chr_W:7479918-7480409	+	1	492	492	1	Male	6.91737455030461	No putative conserved domains	No significant similarity found	-
XLOC_022410	TCONS_00035458	Non annotated region following Smp_141830	Schisto_mansoni.Chr_W:11807376-11808309	+	1	933	934	1	Male	18.4213057309794	No putative conserved domains	No significant similarity found	-
XLOC_022528	TCONS_00035691	Non annotated region (contig_5466)	Schisto_mansoni.Chr_W:13949216-13949742	+	1	526	527	1	Male	7.8431678060801	No putative conserved domains	No significant similarity found	-
XLOC_022887	TCONS_00036307	Intronic region of XLOC_022886 containing Smp_128370 and overlaping Smp_128380	Schisto_mansoni.Chr_W:19446347-19447126	+	1	779	780	1	Male	7.56641563967878	No putative conserved domains	No significant similarity found	-
XLOC_022888	TCONS_00036308	Intronic region of XLOC_022886 containing Smp_128370 and overlaping Smp_128380	Schisto_mansoni.Chr_W:19447263-19448390	+	1	1128	1128	1	Male	8.98341665922131	No putative conserved domains	No significant similarity found	-
XLOC_024918	TCONS_00039537	Intronic region of Smp_017710	Schisto_mansoni.Chr_W:4374309-4375544	-	1	1235	1236	1	Male	15.7566875063012	No putative conserved domains	No significant similarity found	-
XLOC_025157	TCONS_00039924	Intronic region of Smp_134410	Schisto_mansoni.Chr_W:9177743-9178366	-	1	623	624	1	Male	4.86732717169894	No putative conserved domains	No significant similarity found	-
XLOC_026048	TCONS_00041638	Intronic region of Smp_147420	Schisto_mansoni.Chr_W:28812685-28813410	-	1	726	726	1	Male	9.52873994282431	No putative conserved domains	No significant similarity found	-
XLOC_026940	TCONS_00043073	Smp_074560	Schisto_mansoni.Chr_W:45682315-45682521	-	1	206	207	1	Male	52.3226268592212	No putative conserved domains	No significant similarity found	-
XLOC_029324	TCONS_00046744	Intronic region of Smp_174380	Schisto_mansoni.SC_0111:559516-561009	+	1	1493	1494	1	Male	5.06889532075511	No putative conserved domains	No significant similarity found	-
XLOC_029325	TCONS_00046747	Intronic region of Smp_174380	Schisto_mansoni.SC_0111:561634-561891	+	1	257	258	1	Male	16.3083847127703	No putative conserved domains	No significant similarity found	-
XLOC_029329	TCONS_00046752	Non annotated region (contig_14480)	Schisto_mansoni.SC_0111:602549-603304	+	1	756	756	1	Male	9.28825099211926	No putative conserved domains	No significant similarity found	-
XLOC_033576	TCONS_00053456	Intronic region of Smp_194270	Schisto_mansoni.SC_0278:97360-97589	-	1	230	230	1	Male	5.44067347717158	No putative conserved domains	No significant similarity found	-
KEY
Sex-associated expression
	Female-specific
	Female-biased
	Male-specific
	Male-biased
Lifecycle conservation of sex-bias
	Conserved bias in at least one of previous developmental stage
	SWITCH of associated sex
Structural data
	Z-specific regions

## Sheet: AdultWorms_100BestHits
Identification			Location		Structural analysis				Biased Transcription		Functionnal Analysis
CuffLinks ID	Longer transcript ID	Corresponding genome v5.2 gene IDs or non-annoted / non-coding region	Genomic location of the longer transcript	Strand	Number of alternative transcripts	Genomic sequence length	Coding sequence length	Number of exons	Sex of bias	FoldChange	Putative domains	Putative products	Genes Ontology
XLOC_019313	TCONS_00030649	Smp_158150	Schisto_mansoni.Chr_6:7369692-7387445	+	2	17754	1176	5	Exclusively Female	N.A.	EF-hand, calcium binding motif(cd00051); EF-hand_7(pfam13499); EpsG super family(cl22544)	Calumenin-like protein	F:calcium ion binding
XLOC_033329	TCONS_00053057	Non annotated region (Preceding a gap, at the end of contig_18898 containing repeats), following Smp_159800 on strand -	Schisto_mansoni.SC_0255:137412-145133	+	2	7722	6564	2	Exclusively Female	N.A.	RT_like: Reverse transcriptase (RT, RNA-dependent DNA polymerase)_like family. (cl02808)	Endonuclease reverse transcriptase	F:catalytic activity
XLOC_033335	TCONS_00053070	Smp_159800	Schisto_mansoni.SC_0255:145842-155202	-	4	9361	395	14	Exclusively Female	N.A.	Solute carrier families 5 and 6-like (cl00456)	MEG-2 (ESP15) family	-
XLOC_016155	TCONS_00025626	Non annotated region (contig_13896, containing repeats)	Schisto_mansoni.Chr_4:31615143-31615827	+	1	685	685	1	Exclusively Female	N.A.	No putative conserved domains	Hypothetical protein	P:cellular macromolecule metabolic process; F:hydrolase activity; P:primary metabolic process
XLOC_034660	TCONS_00054848	Mapped region containing Smp_191690 at the begining of the transcript	Schisto_mansoni.SC_1723:87-942	-	1	856	856	1	Exclusively Female	N.A.	ND6 super family (cl10161)	Hypothetical protein	P:protein transport; P:cellular protein modification process
XLOC_033535	TCONS_00053400	Smp_205280	Schisto_mansoni.SC_0271:75419-75583	+	1	165	165	1	Exclusively Female	N.A.	GH97_N super family (cl20550); Sulfate_transp super family (cl19250)	Hypothetical protein	-
XLOC_032593	TCONS_00051910	Non annotated region (contig_18480 containing repeats)	Schisto_mansoni.SC_0223:18450-19545	+	1	1096	1096	1	Exclusively Female	N.A.	Predicted membrane protein (DUF2232) (cl01728)	No significant similarity found	-
XLOC_033327	TCONS_00053055	Non annotated region (Preceding a gap, at the end of contig_18898 containing repeats), following Smp_159800 on strand -	Schisto_mansoni.SC_0255:134629-135861	+	1	1233	1233	1	Exclusively Female	N.A.	EpsG (pfam14897)	No significant similarity found	-
XLOC_033326	TCONS_00053051	Non annotated region (End of contig_18898 containing repeats), following Smp_159800 on strand -	Schisto_mansoni.SC_0255:125679-134275	+	4	8597	7885	3	Exclusively Female	N.A.	No putative conserved domains	No significant similarity found	F:carboxylesterase activity
XLOC_034648	TCONS_00054835	Smp_118960	Schisto_mansoni.SC_1667:3010-4061	+	1	1052	1052	1	Exclusively Female	N.A.	No putative conserved domains	No significant similarity found.	F:sequence-specific DNA binding transcription factor activity; F:sequence-specific DNA binding; C:nucleus; P:regulation of transcription, DNA-dependent
XLOC_004321	TCONS_00006927	Non annotated region (contig_4782, reverse strand)	Schisto_mansoni.Chr_1:25294976-25295690	-	2	715	682	2	Exclusively Female	N.A.	No putative conserved domains	No significant similarity found.	-
XLOC_033328	TCONS_00053056	Non annotated region (Preceding a gap, at the end of contig_18898 containing repeats), following Smp_159800 on strand -	Schisto_mansoni.SC_0255:135946-137315	+	1	1370	1370	1	Exclusively Female	N.A.	No putative conserved domains	No significant similarity found	-
XLOC_033336	TCONS_00053073	In intronic region of Smp_159800	Schisto_mansoni.SC_0255:151969-152847	-	1	879	842	2	Exclusively Female	N.A.	No putative conserved domains	No significant similarity found	-
XLOC_033338	TCONS_00053075	Non oriented transcript following a gap in SC_0255	Schisto_mansoni.SC_0255:145349-147677	.	1	2329	2329	1	Exclusively Female	N.A.	No putative conserved domains	No significant similarity found	-
XLOC_020824	TCONS_00032991	Non annotated region (contig_655, reverse strand)	Schisto_mansoni.Chr_6:19694807-19706822	-	1	12016	772	2	Female	51.894634685497	Insulin/insulin-like growth factor/relaxin family (cl02453)	Putative insulin-like growth factor	C:extracellular region; F:hormone activity
XLOC_029571	TCONS_00047139	Smp_139480	Schisto_mansoni.SC_0125:67533-106797	-	4	39265	3728	14	Female	5.38698074588052	Catalytic domain of Ephrin Receptor Protein Tyrosine Kinases (cd05033); TyrKc (smart00219)	Ephrin type-A receptor	P:negative regulation of axonogenesis; P:camera-type eye morphogenesis; C:rough endoplasmic reticulum; F:transmembrane-ephrin receptor activity; P:positive regulation of synapse assembly; P:retinal ganglion cell axon guidance; P:central nervous system projection neuron axonogenesis; P:peptidyl-tyrosine phosphorylation; F:receptor binding; P:regulation of nucleobase-containing compound metabolic p…
XLOC_026709	TCONS_00042719	Smp_151310	Schisto_mansoni.Chr_W:40856818-40922907	-	3	66090	3655	8	Female	4.99846111248763	Laminin N-terminal (Domain VI) (cl02806); NTR_like super family (cl02512)	Netrin-1	C:extracellular region; F:protein binding
XLOC_000922	TCONS_00001522	Smp_055260	Schisto_mansoni.Chr_1:19424732-19449154	+	2	24423	1475	10	Female	18.9403048680854	Na+-dependent transporters of the SNF family (COG0733)	Sodium-dependent neurotransmitter transporter	C:integral to membrane; F:neurotransmitter:sodium symporter activity; P:neurotransmitter transport
XLOC_008500	TCONS_00013587	Smp_147320	Schisto_mansoni.Chr_2:19830510-19861313	+	3	30804	2096	12	Female	44.1485275836036	Effector domain of the CAP family of transcription factors (cd00038)	Hypothetical protein	P:phosphorylation; F:cAMP-dependent protein kinase activity
XLOC_019147	TCONS_00030388	Smp_176710	Schisto_mansoni.Chr_6:4811875-4843216	+	1	31342	7096	2	Female	4.76776408365218	Basic leucine zipper (bZIP) domain of Nuclear factor interleukin-3-regulated protein (NFIL3) (cd14694); Basic leucine zipper (bZIP) domain of bZIP transcription factors (cd14686)	Hypothetical protein	F:sequence-specific DNA binding; F:sequence-specific DNA binding transcription factor activity; P:regulation of transcription, DNA-dependent
XLOC_013023	TCONS_00020705	Smp_181390	Schisto_mansoni.Chr_3:11148241-11181769	-	2	33529	3703	6	Female	13.3232472100115	Basic leucine zipper (bZIP) domain of blue light (BL) receptor aureochrome (AUREO) (cd14809);7TM_GPCR_Srz super family (cl10995) ; ND6 (MTH00166) ;EpsG super family (cl22544)	Hypothetical protein	P:regulation of transcription, DNA-dependent; F:sequence-specific DNA binding; F:sequence-specific DNA binding transcription factor activity
XLOC_023893	TCONS_00037947	Smp_060220	Schisto_mansoni.Chr_W:41984284-41991610	+	1	7327	989	3	Female	18.0301496664129	LITAF-like zinc ribbon domain (LPS-induced tumor necrosis factor alpha factor ) (pfam10601)	PREDICTED: Lipopolysaccharide-induced tumor necrosis factor-alpha factor homolog (LPS-induced TNF)	F:protein binding; P:regulation of cellular process; C:cell part
XLOC_005247	TCONS_00008442	Smp_174530	Schisto_mansoni.Chr_1:44182838-44227830	-	2	44993	3009	21	Female	88.5322137383864	Peptidase M1 Aminopeptidase N family incudes tricorn interacting factor F3(cd09601); Peptidase family M1 (pfam01433); Trypsin-like serine protease (cd00190); Trypsin-like serine protease (smart00020)	Aminopeptidase N	F:metallopeptidase activity; P:proteolysis; F:serine-type endopeptidase activity; F:zinc ion binding; F:aminopeptidase activity
XLOC_031750	TCONS_00050640	Smp_129230	Schisto_mansoni.SC_0183:322522-352825	+	3	30304	1275	7	Female	5.15549694560579	Trypsin-like serine protease (cd00190)	Serine protease	P:proteolysis; F:serine-type endopeptidase activity
XLOC_004919	TCONS_00007860	Smp_158480	Schisto_mansoni.Chr_1:36575151-36608322	-	2	33172	3936	9	Female	14.5228290905736	The adenylation domain of nonribosomal peptide synthetases (cd05930;cd05906); AMP-binding enzyme (pfam00501)	AMP dependent ligase	F:ligase activity; P:metabolic process
XLOC_027619	TCONS_00044111	Smp_163660	Schisto_mansoni.Chr_W:59482435-59504356	-	8	21922	2103	14	Female	5.44254486492402	Chemosensory receptor (7tm_7 Superfamily ); Nucleoside/nucleotide kinase (cl17190); cl21454, Short-chain dehydrogenases/reductases (SDR)	Adenylate kinase 7	F:adenylate kinase activity; P:nucleobase-containing compound metabolic process; F:ATP binding; F:cytidylate kinase activity
XLOC_022615	TCONS_00035879	Smp_032970	Schisto_mansoni.Chr_W:15303528-15306270	+	2	2743	545	2	Female	235.834467197676	EF-hand domain pair (pfam13499;cd00051); DNA polymerase, provisional (PHA03036)	Calcium binding protein putative	F:calcium ion binding
XLOC_022618	TCONS_00035884	Smp_032990	Schisto_mansoni.Chr_W:15318597-15320899	+	2	2303	482	2	Female	64.874607867077	EF-hand domain pair (pfam13499;cd00051)	Calcium binding protein putative	F:calcium ion binding
XLOC_001236	TCONS_00002017	Intergenic region of contig_4828 containing repeats	Schisto_mansoni.Chr_1:26503945-26506562	+	1	2618	2618	1	Female	57.8578395024822	Catalytic GIY-YIG endonuclease domain of penelope-like elements and similar proteins (cd10442)	Putative reverse transcriptase	F:binding
XLOC_033786	TCONS_00053751	Smp_159810	Schisto_mansoni.SC_0319:15874-25586	+	8	9713	521	10	Female	37.6600047520244	No putative conserved domains	MEG-2 (ESP15) family	-
XLOC_020239	TCONS_00032074	Non annotated region (contig_4234 containing repeats, reverse strand)	Schisto_mansoni.Chr_6:6443041-6447421	-	1	4381	396	2	Female	536.984735734528	UPF0506: Uncharacterized family found in Schistosoma genomes (pfam11703 )	Schistosoma hypothetical protein	C:extracellular region
XLOC_023576	TCONS_00037447	Smp_157690	Schisto_mansoni.Chr_W:34838064-34962883	+	2	124820	14281	67	Female	7.48778303614447	Von Willebrand factor type A (vWA) domain (cd00198); Trypsin Inhibitor like cysteine rich domain (pfam01826)	Hypothetical protein	F:peptidase activity
XLOC_000010	TCONS_00000021	Smp_070540	Schisto_mansoni.Chr_1:191780-213987	+	2	22208	1521	10	Female	12.0849425698329	oligosaccharide repeat unit polymerase (TIGR04370)	Hypothetical protein	-
XLOC_024795	TCONS_00039341	Smp_142900	Schisto_mansoni.Chr_W:2063024-2085117	-	1	22094	2123	9	Female	8.02403337029497	Domain of unknown function (DUF4139) (pfam13598)	Hypothetical protein	-
XLOC_022308	TCONS_00035290	Smp_180660	Schisto_mansoni.Chr_W:9623409-9631489	+	2	8081	579	2	Female	27.3315700213237	No putative conserved domains	Hypothetical protein	-
XLOC_004949	TCONS_00007911	Smp_083800	Schisto_mansoni.Chr_1:37363888-37368762	-	1	4875	795	4	Female	390.797506746534	No putative conserved domains	Hypothetical protein	-
XLOC_012100	TCONS_00019307	Mapped region containing Smp_138360	Schisto_mansoni.Chr_3:19195292-19195869	+	1	578	578	1	Female	246.653107290756	NADH-Ubiquinone/plastoquinone (complex I) (cl19689); Predicted solute binding protein (COG3889); endonuclease 4-like protein (PTZ00372)	No significant similarity found.	-
XLOC_013244	TCONS_00021084	Non annotated region (contig_7701 containing repeats, reverse strand)	Schisto_mansoni.Chr_3:15345707-15346287	-	1	581	581	1	Female	51.6585995089473	Claudin_2 super family(cl21598)	No significant similarity found.	-
XLOC_001238	TCONS_00002019	Intergenic region of contig_4828 containing repeats	Schisto_mansoni.Chr_1:26507364-26509045	+	1	1682	1682	1	Female	100.846768348402	No putative conserved domains	No significant similarity found	P:ATP catabolic process; F:ATP binding; F:carboxylesterase activity; F:ATPase activity
XLOC_002188	TCONS_00003530	Non annotated region (contig_15125 containing repeats)	Schisto_mansoni.Chr_1:44877948-44878809	+	1	862	862	1	Female	14.3562819086485	No putative conserved domains	No significant similarity found.	P:microtubule-based movement; P:ATP catabolic process; F:nucleotide binding; F:nucleoside-triphosphatase activity; F:ATP binding; F:microtubule motor activity; F:ATPase activity; C:dynein complex; C:axonemal dynein complex; P:ciliary or bacterial-type flagellar motility
XLOC_015079	TCONS_00023953	Mapped region containing Smp_202480 at the begining of the transcript	Schisto_mansoni.Chr_4:8298563-8299339	+	1	777	777	1	Female	279.060461063706	No putative conserved domains	No significant similarity found	C:clathrin coat of endocytic vesicle; P:endocytosis
XLOC_004398	TCONS_00007058	Mapped region containing Smp_200520 at the end of the transcript	Schisto_mansoni.Chr_1:26511923-26516002	-	1	4080	2881	2	Female	11.2682638571352	No putative conserved domains	No significant similarity found	-
XLOC_027003	TCONS_00043170	Intronic region of Smp_085380	Schisto_mansoni.Chr_W:47555114-47555829	-	1	716	716	1	Female	9.62676525350457	No putative conserved domains	No significant similarity found	-
XLOC_031954	TCONS_00050958	Smp_145110	Schisto_mansoni.SC_0191:265560-290924	+	4	25365	2312	11	Female	7.82352729238176	Sodium neurotransmitter symporter family (cl11976)	No significant similarity found	-
XLOC_034132	TCONS_00054214	Smp_181510	Schisto_mansoni.SC_0446:8316-22579	+	3	14264	57	4	Female	32.9134257700776	No putative conserved domains	No significant similarity found	-
XLOC_033344	TCONS_00053090	Non annotated region (contig_18915 containing repeats)	Schisto_mansoni.SC_0257:26641-27298	+	1	658	658	1	Exclusively Male	N.A.	No putative conserved domains	No significant similarity found	-
XLOC_020743	TCONS_00032872	Smp_131430	Schisto_mansoni.Chr_6:17798360-17806858	-	3	8499	1031	3	Male	7.15738638806171	17-beta-hydroxysteroid dehydrogenases (cd05356)	Steroid dehydrogenase	P:oxidation-reduction process; F:oxidoreductase activity
XLOC_021598	TCONS_00034176	Smp_134550	Schisto_mansoni.Chr_7:7059052-7077942	-	2	18891	568	3	Male	7.09188306936334	Protein of unknown function (DUF1600) (cl06630)	Neuropeptide (sma-npp-27)	-
XLOC_030127	TCONS_00048098	Smp_129960	Schisto_mansoni.SC_0138:41298-51241	+	1	9944	1831	4	Male	11.2920866296866	Sm and related proteins (cl00259)	Hypothetical protein	-
XLOC_012524	TCONS_00019917	Smp_105780	Schisto_mansoni.Chr_3:27713996-27719287	+	2	5292	2797	2	Male	23.0652556934038	RNA-binding protein of the Puf family (COG5099)	No significant similarity found	-
XLOC_001064	TCONS_00001770	Smp_071520	Schisto_mansoni.Chr_1:22935481-22969011	+	1	33531	1283	11	Male	9.55332867506909	GT1_YqgM_like: Glycosyl transferases group 1 (cd03801)	Glycosyltransferase 1 domain-containing protein	P:biosynthetic process
XLOC_001624	TCONS_00002631	Smp_187360	Schisto_mansoni.Chr_1:33740566-33749071	+	1	8506	1518	2	Male	5.42017875046857	Core-2/I-Branching enzyme (cl12266)	Glucosaminyl (N-acetyl) transferase	C:membrane; F:beta-1,3-galactosyl-O-glycosyl-glycoprotein beta-1,6-N-acetylglucosaminyltransferase activity
XLOC_026649	TCONS_00042615	Smp_135230	Schisto_mansoni.Chr_W:39528625-39556465	-	2	27841	1968	13	Male	98.7714613834554	DOPA_deC_like(cd06450)	Aromatic-L-amino-acid decarboxylase	F:protein binding; P:catecholamine biosynthetic process; P:cellular response to chemical stimulus; P:indolalkylamine biosynthetic process; C:cytosol; F:pyridoxal phosphate binding; P:cellular amino acid metabolic process; F:aromatic-L-amino-acid decarboxylase activity
XLOC_006243	TCONS_00010014	Mapped region containing Smp_137300 at the begining of the transcript	Schisto_mansoni.Chr_1.unplaced.SC_0010:265901-267399	+	1	1499	1499	1	Male	12.9839155507067	7tm_4 super family (cl21561)	Amine gpcr	C:integral to membrane; P:G-protein coupled receptor signaling pathway; F:G-protein coupled receptor activity
XLOC_009949	TCONS_00015878	Smp_105410	Schisto_mansoni.Chr_2:15203195-15217044	-	1	13850	2311	6	Male	4.3569218879168	Sugar (and other) transporter (pfam00083)	Solute carrier family 2, facilitated glucose transporter	F:substrate-specific transmembrane transporter activity; C:integral to membrane; P:transmembrane transport
XLOC_012297	TCONS_00019594	Smp_134710	Schisto_mansoni.Chr_3:22723634-22762422	+	3	38789	2097	5	Male	23.1527466075688	The Major Facilitator Superfamily (MFS) (cd06174)	PREDICTED: major facilitator superfamily domain-containing protein 12	C:integral to membrane; P:transmembrane transport
XLOC_013596	TCONS_00021664	Non annotated region at the end of the contig_9513 containing repeats, overlaping contig_9516	Schisto_mansoni.Chr_3:22785785-22793330	-	1	7546	2468	4	Male	15.296476220764	The Major Facilitator Superfamily (MFS)(cd06174)	PREDICTED: major facilitator superfamily domain-containing protein 12	C:integral to membrane; P:transmembrane transport
XLOC_023121	TCONS_00036668	Mapped region containing Smp_154360 at the begining of the transcript and Smp_172750	Schisto_mansoni.Chr_W:24159980-24219098	+	7	59119	7079	23	Male	4.57148383561116	E1-E2 ATPase (pfam00122); Ribonuclease H-like superfamily (cl14782); P5-type ATPase cation transporter (pfam12409);Integrase core domain(pfam00665)	Cation-transporting atpase worm	F:nucleic acid binding; P:DNA metabolic process; C:integral to membrane; F:metal ion binding; F:cation-transporting ATPase activity; F:ATP binding; P:cation transport
XLOC_001388	TCONS_00002244	Smp_136100	Schisto_mansoni.Chr_1:29168183-29170276	+	1	2094	1929	2	Male	12.0779382648965	kelch-like protein (PHA03098); Kelch domain(smart00612)	Kelch-like protein 10	P:single-organism process; F:protein binding
XLOC_018699	TCONS_00029735	Smp_143970	Schisto_mansoni.Chr_5:7549872-7557091	-	1	7220	2431	4	Male	22.0750584127237	kelch-like protein (PHA03098); Kelch domain (smart00612);BTB-And-C-terminal-Kelch (BACK) domain of Kelch-like proteins(cd14735)	Kelch-like protein	F:protein binding
XLOC_011418	TCONS_00018171	Mapped region containing Smp_017610 at the begining and Smp_017620 at the end of the transcript	Schisto_mansoni.Chr_3:6390072-6420601	+	4	30530	2548	8	Male	63.6792788898773	Cu_amine_oxid super family (cl08309)	Amiloride-sensitive amine oxidase	F:copper ion binding; P:oxidation-reduction process; F:quinone binding; F:primary amine oxidase activity; P:amine metabolic process
XLOC_002689	TCONS_00004376	Smp_195090	Schisto_mansoni.Chr_1:55382488-55386246	+	2	3759	939	3	Male	84.1202436573378	Dynein light chain type 1(cl03131); EF-hand domain pair (pfam13499)	Tegument-allergen-like protein (Inferred from Experiment)	C:microtubule associated complex; P:microtubule-based process; F:calcium ion binding
XLOC_000342	TCONS_00000575	Mapped region contained in Smp_124050 at the begining of the gene	Schisto_mansoni.Chr_1:7503945-7540240	+	3	36296	964	8	Male	8.84469959690794	SCP_GAPR-1_like (cd05382) Cysteine-rich secretory protein family	Venom allergen (val) protein	C:extracellular region
XLOC_003240	TCONS_00005191	Smp_085010	Schisto_mansoni.Chr_1:1173345-1180631	-	2	7287	976	3	Male	4.76005491512243	Cathepsin B group	Cathepsin B	P:proteolysis; P:regulation of catalytic activity; F:cysteine-type endopeptidase activity
XLOC_000548	TCONS_00000915	Mapped region containing Smp_085180 at the begining of the transcript	Schisto_mansoni.Chr_1:11656104-11665906	+	3	9803	703	4	Male	5.79089454011412	C1 Peptidase family (cl00296)	Cathepsin B	P:proteolysis; F:cysteine-type peptidase activity
XLOC_006840	TCONS_00010981	Smp_187140	Schisto_mansoni.Chr_1.unplaced.SC_0071:1279835-1286706	+	2	6872	1206	4	Male	12.4888314701982	Peptidase C1A subfamily (cd02248); Cathepsin propeptide inhibitor domain (I29) (smart00848)	Cathepsin L	C:extracellular region; F:cysteine-type endopeptidase activity; P:proteolysis
XLOC_015382	TCONS_00024427	Smp_153930	Schisto_mansoni.Chr_4:15355113-15379068	+	2	23956	1823	15	Male	19.762766617488	Peptidase_M8 super family (cl19482)	Leishmanolysin-like peptidase (m08 family) / Invadolysin	P:mitotic cell cycle; P:organelle organization; F:zinc ion binding; P:cell cycle process; F:metalloendopeptidase activity; P:proteolysis; P:cell adhesion; P:multicellular organismal process; C:membrane
XLOC_016626	TCONS_00026397	Mapped region contained in Smp_135530 at the begining of the gene	Schisto_mansoni.Chr_4:11348452-11364223	-	5	15772	2622	16	Male	7.42327664659773	Peptidase_M8 super family (cl19482)	Leishmanolysin-like peptidase (m08 family)	C:membrane; F:metalloendopeptidase activity; P:cell adhesion; P:proteolysis; F:zinc ion binding
XLOC_028219	TCONS_00045030	Mapped region containing Smp_163610 at the beining of the transcript	Schisto_mansoni.SC_0013:3489356-3498571	-	1	9216	1027	8	Male	6.60997640772527	C-terminal, alpha helical domain of the Glutathione S-transferase family (cl02776); GST_N family, Class Mu subfamily (cd03075); glutathione s-transferase (PTZ00057)	Glutathione S-transferase	F:glutathione transferase activity; F:protein binding
XLOC_016262	TCONS_00025823	Smp_172590	Schisto_mansoni.Chr_4:1801261-1828171	-	1	26911	2092	10	Male	6.27362941528172	Serine carboxypeptidase (pfam00450)	PREDICTED: lysosomal protective protein	F:serine-type carboxypeptidase activity; P:proteolysis
XLOC_020246	TCONS_00032081	Mapped region containing Smp_168730	Schisto_mansoni.Chr_6:6659748-6670629	-	2	10882	936	6	Male	6.94935361660043	alpha_CA (cd00326)	Carbonic anhydrase	P:one-carbon metabolic process; F:zinc ion binding; F:carbonate dehydratase activity
XLOC_021993	TCONS_00034735	Smp_169570	Schisto_mansoni.Chr_W:3636710-3653378	+	1	16669	1484	7	Male	26.4697837387233	NAD-dependent glycerol-3-phosphate dehydrogenase C-terminus (cl08454)	PREDICTED: Glycerol-3-phosphate dehydrogenase [NAD+]	P:carbohydrate metabolic process; F:NAD binding; F:glycerol-3-phosphate dehydrogenase [NAD+] activity; P:glycerol-3-phosphate catabolic process; C:glycerol-3-phosphate dehydrogenase complex; P:oxidation-reduction process
XLOC_025572	TCONS_00040717	Smp_043390	Schisto_mansoni.Chr_W:17810228-17828145	-	2	17918	3271	9	Male	4.70182952348879	Probable beta-xylosidase (PLN03080); Glycosyl hydrolase family 3 N and C terminal domain (cl07971;pfam01915)	Probable beta-d-xylosidase	P:carbohydrate metabolic process; F:hydrolase activity, hydrolyzing O-glycosyl compounds
XLOC_001355	TCONS_00002194	Mapped region containing Smp_025830 at the end of the transcript	Schisto_mansoni.Chr_1:28794779-28809129	+	2	14351	1155	8	Male	7.14313968438308	ADP-ribosyl cyclase (cd04759)	PREDICTED: ADP-ribosyl cyclase 1	F:NAD+ nucleosidase activity; P:metabolic process
XLOC_008905	TCONS_00014239	Smp_125450	Schisto_mansoni.Chr_2:28003944-28050313	+	2	46370	2937	16	Male	26.2238798459925	Pseudokinase domain of the membrane Guanylate Cyclase receptor, GC-2D (cd14043); Adenylyl- / guanylyl cyclase, catalytic domain (smart00044); cyclase homology domain (cd07302)	Guanylate cyclase	P:protein phosphorylation; P:intracellular signal transduction; F:guanylate cyclase activity; F:protein kinase activity; F:ATP binding; P:cGMP biosynthetic process
XLOC_012264	TCONS_00019546	Smp_160830	Schisto_mansoni.Chr_3:22203691-22230152	+	1	26462	1939	9	Male	6.71345985308822	PLDc_vPLD3_4_5_like_1 and 2 (cd09106 and cd09107)	Phospholipase D3	F:catalytic activity; P:metabolic process
XLOC_023786	TCONS_00037793	Non annotated region preceding Smp_135210 (contig_9999)	Schisto_mansoni.Chr_W:39320547-39325179	+	2	4633	4579	2	Male	6.00121735102844	RT_like: Reverse transcriptase (RT, RNA-dependent DNA polymerase)_like family (cl02808)	RNA-directed DNA polymerase from mobile element jockey-like	F:RNA-directed DNA polymerase activity; P:RNA-dependent DNA replication; F:RNA binding
XLOC_027600	TCONS_00044080	Intergenic region between Smp_163710 and Smp_163720	Schisto_mansoni.Chr_W:59212020-59217019	-	1	5000	5000	1	Male	56.6142358576344	RT_nLTR (cd01650); Exonuclease-Endonuclease-Phosphatase (EEP) domain superfamily(cl00490); Reverse transcriptase (RNA-dependent DNA polymerase)(pfam00078)	PREDICTED: RNA-directed DNA polymerase from mobile element jockey-like	F:RNA binding; F:RNA-directed DNA polymerase activity; P:RNA-dependent DNA replication
XLOC_003213	TCONS_00005150	Non annotated region (contig_14252 containing repeats, reverse strand)	Schisto_mansoni.Chr_1:603705-605856	-	1	2152	2152	1	Male	33.6173520871718	Cellular and retroviral pepsin-like aspartate proteases (cl11403)	Reverse transcriptase	F:RNA binding; F:nucleic acid binding; P:DNA integration; P:RNA-dependent DNA replication; F:zinc ion binding; F:RNA-directed DNA polymerase activity; P:proteolysis; F:aspartic-type endopeptidase activity
XLOC_024050	TCONS_00038201	Intergenic region between Smp_074460 and Smp_203860 (contig_11907 containing repeats)	Schisto_mansoni.Chr_W:45592867-45595004	+	1	2138	2138	1	Male	148.325756341946	Exonuclease-Endonuclease-Phosphatase (EEP) domain superfamily (cl00490)	Endonuclease-reverse transcriptase	F:catalytic activity
XLOC_015843	TCONS_00025155	Non annotated region (contig_10819 containing repeats)	Schisto_mansoni.Chr_4:25178668-25181302	+	1	2635	2635	1	Male	12.8464857472404	Exonuclease-Endonuclease-Phosphatase (EEP) domain superfamily (cl00490)	Putative endonuclease-reverse transcriptase	F:endonuclease activity; F:RNA-directed DNA polymerase activity; P:RNA-dependent DNA replication; F:RNA binding
XLOC_034408	TCONS_00054566	Mapped region containing Smp_084270	Schisto_mansoni.SC_0677:1719-7146	+	2	5428	2217	2	Male	11.5717321048456	7tm_4 super family(cl21561)	Hypothetical protein	C:integral to membrane
XLOC_020012	TCONS_00031711	Smp_089320	Schisto_mansoni.Chr_6:1519958-1524857	-	1	4900	976	2	Male	5.78248996629679	Sulfotransferase domain (cl21551)	Hypothetical protein	-
XLOC_019832	TCONS_00031440	Smp_009230	Schisto_mansoni.Chr_6:18567339-18584526	+	1	17188	467	3	Male	23.0510465325186	No putative conserved domains	Hypothetical protein	-
XLOC_024454	TCONS_00038832	Mapped region on the reverse strand of Smp_163160	Schisto_mansoni.Chr_W:53565366-53572134	+	2	6769	1930	2	Male	9.16633854932192	Transient receptor ion channel II (cl07091)	No significant similarity found	F:nucleoside-triphosphatase activity; P:calcium ion transmembrane transport; C:integral to membrane; F:calcium channel activity; F:carboxylesterase activity; F:nucleotide binding
XLOC_001879	TCONS_00003049	Smp_005710	Schisto_mansoni.Chr_1:38875783-38890101	+	10	14319	1296	11	Male	16.1515634668415	Plasmodium_Vir super family(cl22740); NADH dehydrogenase subunit 4(MTH00163); EpsG family (pfam14897)	No significant similarity found.	-
XLOC_004994	TCONS_00007983	Smp_125250	Schisto_mansoni.Chr_1:38670190-38674024	-	1	3835	515	3	Male	5.83064983921651	Ly-6 antigen / uPA receptor -like domain (cl10471)	No significant similarity found	-
XLOC_009754	TCONS_00015540	Non annotated region (contig_15517 containing repeats)	Schisto_mansoni.Chr_2:11247203-11247850	-	1	648	648	1	Male	88.7078477164594	Dolichyl-phosphate-mannose-protein mannosyltransferase(cl21590)	No significant similarity found	-
XLOC_022652	TCONS_00035939	Smp_091210	Schisto_mansoni.Chr_W:15908072-15909761	+	1	1690	1690	1	Male	52.2386831702694	Histone H1-like protein Hc1 (cl22514) or ATP synthase A chain (cl00413)	No significant similarity found	-
XLOC_027245	TCONS_00043533	Non annotated region preceding Smp_143860 on strand +	Schisto_mansoni.Chr_W:52251937-52253062	-	2	1126	1126	1	Male	35.6661285403225	EpsG family (cl22544)	No significant similarity found	-
XLOC_032902	TCONS_00052427	Non annotated region (contig_18665 containing repeats)	Schisto_mansoni.SC_0236:183871-186990	+	5	3120	1179	3	Male	38.9498435296588	Solute carrier families 5 and 6-like; solute binding domain (cl00456)	No significant similarity found	-
XLOC_033914	TCONS_00053939	Smp_074570	Schisto_mansoni.SC_0356:10733-25813	-	2	15081	839	10	Male	9.29679953051194	Protein of unknown function (DUF1421) (pfam07223)	No significant similarity found	-
XLOC_021072	TCONS_00033377	Smp_153000	Schisto_mansoni.Chr_7:4987865-5060165	+	5	72301	3441	19	Male	6.70882492196919	No putative conserved domains	No significant similarity found	F:oxidoreductase activity
XLOC_003828	TCONS_00006088	Smp_035250	Schisto_mansoni.Chr_1:14392573-14396064	-	1	3492	1087	4	Male	8.29667832217159	No putative conserved domains	No significant similarity found	-
XLOC_029892	TCONS_00047704	Intronic region of Smp_160360	Schisto_mansoni.SC_0134:317749-318323	+	1	575	575	1	Male	10.9691426601163	No putative conserved domains	No significant similarity found	-
XLOC_026937	TCONS_00043068	Smp_074560	Schisto_mansoni.Chr_W:45671003-45689620	-	12	18618	1139	12	Male	6.97081775049298	No putative conserved domains	No significant similarity found.	-
XLOC_026938	TCONS_00043071	Intronic region of Smp_074560	Schisto_mansoni.Chr_W:45675354-45676204	-	1	851	851	1	Male	8.42945995813699	No putative conserved domains	No significant similarity found	-
XLOC_027201	TCONS_00043484	Non annotated region (contig_6151, reverse strand)	Schisto_mansoni.Chr_W:51643160-51643409	-	1	250	250	1	Male	8.93882297682348	No putative conserved domains	No significant similarity found	-
XLOC_022688	TCONS_00036008	Mapped region containing Smp_203470 and XLOC_022689 in intronic region of the transcript	Schisto_mansoni.Chr_W:16483942-16490887	+	2	6946	1488	2	Male	9.73674263581835	No putative conserved domains	No significant similarity found.	-
XLOC_022528	TCONS_00035691	Non annotated region (contig_5466 containing repeats)	Schisto_mansoni.Chr_W:13949216-13949742	+	1	527	527	1	Male	12.5057437175617	No putative conserved domains	No significant similarity found.	-
KEY
Sex-associated expression
	Female-specific
	Female-biased
	Male-specific
	Male-biased
Lifecycle conservation of sex-bias
	Conserved bias in at least one of previous developmental stage
	SWITCH of associated sex
Structural data
	Z-specific regions
