# Supplementary material for: Sex-Biased Transcriptome of Schistosoma mansoni: Host-Parasite Interaction, Genetic Determinants and Epigenetic Regulators Are Associated with Sexual Differentiation
Source: PLoS Negl Trop Dis. 2016 Sep 27;10(9):e0004930. doi: 10.1371/journal.pntd.0004930 (PMC5038963; doi:10.1371/journal.pntd.0004930)
Supplement: S5 Table — (XLSX) [file pntd.0004930.s008.xlsx]

## Sheet: Sheet1-RawSeq
Uniq transcript IDs	CuffLinks IDs	Sequences
TCONS_00000001	XLOC_000001	ttgtgtggtttgtctccataccttgtcctaactacacaacgtagttttgacctagctacagagactacatatatgtaccttctttggtgatttgtttctgggcaatttcactcatctgattgagttgcacatcacattacgtgtagctcaatacattaattcttaacggaccgtcaacactaatttcggcgcatcgttgttcctgtatcccgcttcaatttgcaccatccgacaaactctgtggtcactattactaagtcgggcctacagatcatctgccgtaaacatgggagttcatcagttgagcaaggtaattggtgataatgcacagaaggcagtcaaaagctgtgaaataaaatcatatttcggaaggaaagtagcaattgacgcttccatgtc…
TCONS_00000002	XLOC_000001	ttgtgtggtttgtctccataccttgtcctaactacacaacgtagttttgacctagctacagagactacatatatgtaccttctttggtgatttgtttctgggcaatttcactcatctgattgagttgcacatcacattacgtgtagctcaatacattaattcttaacggaccgtcaacactaatttcggcgcatcgttgttcctgtatcccgcttcaatttgcaccatccgacaaactctgtggtcactattactaagtcgggcctacagatcatctgccgtaaacatgggagttcatcagttgagcaaggtaattggtgataatgcacagaaggcagtcaaaagctgtgaaataaaatcatatttcggaaggaaagtagcaattgacgcttccatgtc…
TCONS_00000003	XLOC_000002	tcaggcacctggagaagcagaggcgcaatgtgcagtattggcgaagtcaggaaaggtttatgctgtagggactgaagatatggatgcattggcatttggtactccagttctgctacgacatttgacatttagtgaagccagaaaaatggccattcaagagttcaacctgacttcagttctcgaaggtcttggtttaactatggatcaatttatagatttgtgcatattacttggttgtgactatgttgatacaatacggggaatcggccctaagaaagcgttagatttgttgcataagtatcagtcgattgattgtgttttgaagaatatcgataaatctaaatatattgtcccagatgattggccttacgaagatgcgaaaaagcttttcttgaatcc…
TCONS_00000004	XLOC_000003	tagcattaaataatcagtttttgtgcaactttggtttcacgattgattgggaacagatttttgaagacaaccgtaaacaaatgtttataccggatcgaaaagaaaaaacagtttctcacgccggttgtgatattgctctacgaaaatacactgatggtaggtgatgcttgctaatcgtacagagtaatttgaatgatattcacctggggaatcaaaaatatttcatatctggaagtctatttttggttttgcctgcaactacacaattttgttttacagtacataattttaatcatgc
TCONS_00000005	XLOC_000004	aagtgaggagcgtataaggaatggagcgaaaaagttattaaaagccaagaacacaactactcaaggtagaatagacaactttttcacctgtgttccatcaaaaagtgattcatccatgtcaactcccaacagcaataacaaaaaggtatccaacagtgcatccgatcgtaaacgtaaaagtaacactggcgcatcgaacggatacaaaaggccgaaataaatcaaatatccccacaattcccccgagactgtgtccggtgaattgttaccacttgtcagtttcatgtatccttcacttgtgtatgtaatttttcattatagctcatcagatctttagaataaattatgtattggtg
TCONS_00000006	XLOC_000005	tggcactacaacatcccttacgcaagtcatcgtggaggtatatgggaaagattaataaggagcatacgtagaattttgagtgctgtatctggcgagcaaactatgtcctacgagacactcaccacttatttgactgaagtagaaataatacttaacgatagacctttagttccagtttacgacgacccagaacaacttgagacattgtcacctaataatctacttttgttaagaaaacctagc
TCONS_00000007	XLOC_000006	tgccaggactaaattaggccatcaagcctcctgtcctttccaaactgaaacttaaactgaa
TCONS_00000008	XLOC_000007	agctctcggtagttaggccctcaaataccctggcacgacctcgcagcgtg
TCONS_00000009	XLOC_000008	atgaacgtcagaaagttaatagagcaacgagcaaaaaccaaagtaaccaaagaaaaagcggaactgactttaaccatagctgcaatttattctgaacaaggttctcacgattctgcactagttgaatacaaaaagtatcttgaagtatgggaatccaaagaagacaatctccagtgtgcagttgctaacaggtatttagcagagtgctacatagaaatgtgtgatttcactcaggcgatctttcacactaatcgatatctccagctgtctttactagttgggaacaaaatagaacaacagagggcctatgtgacactaggacgatgttttctaaatcgtgtagagtccttgaaggatggttctttgatttccaaaagtcttaagtctgctaatcaagca…
TCONS_00000010	XLOC_000008	cagagttaatagagcaacgagcaaaaaccaaagtaaccaaagaaaaagcggaactgactttaaccatagctgcaatttattctgaacaaggtaatcttccaaatatagactacagttattattaaggttctcacgattctgcactagttgaatacaaaaagtatcttgaagtatgggaatccaaagaagacaatctccagtgtgcagttgctaacaggtatttagcagagtgctacatagaaatgtgtgatttcactcaggcgatctttcacactaatcgatatctccagctgtctttactagttgggaacaaaatagaacaacagagggcctatgtgacactaggacgatgttttctaaatcgtgtagagtccttgaaggatggttctttgatttcca…
TCONS_00000011	XLOC_000008	cagagttaatagagcaacgagcaaaaaccaaagtaaccaaagaaaaagcggaactgactttaaccatagctgcaatttattctgaacaaggtaatcttccaaatatagactacagttattattaaggttctcacgattctgcactagttgaatacaaaaagtatcttgaagtatgggaatccaaagaagacaatctccagtgtgcagttgctaacagttaggattctctgagcttgcctataaacaatattgttcagaatcaggagttgctccaaatgaagttatcgaacttgttgatgctgctttaatatctgtggctgaaacttaccgtacactcggctgttacgatcaatgtgctgagatgtataaacgtgaaattttatgggccacatctactgg…
TCONS_00000012	XLOC_000008	aagacaatctccagtgtgcagttgctaacaggtatttagcagagtgctacatagaaatgtgtgatttcactcaggcgatctttcacactaatcgatatctccagctgtctttactagttgggaacaaaatagaacaacagagggcctatgtgacactaggacgatgttttctaaatcgtgtagagtccttgaaggatggttctttgatttccaaaagtcttaagtctgctaatcaagcactactaaatagcataaagttaattagggaactgcctcctaacttagatgacaaaagttccgctgaaatgcgtgcggtgtctttacttaaccttgcgagcacaacgactttatgacgctgctttcgaaagtttttcacagtgcattacactagcacgaaaa…
TCONS_00000013	XLOC_000008	cagatgaatatgatcgttggtgtaatcttaagagagaaactcctgaaaaccattcctctgatgattcagaatcatcagtaacaataaaaaataatactagtaatcaaaaatcgtattcacgccatcctagttctcgttcccgttcgtcatccgtatgtgaaacctgggattcagtaccaccgatttcatctaaaacaaaattcaacagaaaatctcttcgtagccgaaattgggatgatttaatggttgatttagaccaagatgagaacagtcaaccaccatctcctgttaaattgaagaaatcagtcaatgcagttgaatcatataaacaagctatgaaagctgtcggtagttcaaaaacacgttttgtggataagtgcgagtcatttggtaatacga…
TCONS_00000014	XLOC_000008	cagatgaatatgatcgttggtgtaatcttaagagagaaactcctgaaaaccattcctctgatgattcagaatcatcagtaacaataaaaaataatactagtaatcaaaaatcgtattcacgccatcctagttctcgttcccgttcgtcatccgtatgtgaaacctgggattcagtaccaccgatttcatctaaaacaaaattcaacagaaaatctcttcgtagccgaaattgggatgatttaatggttgatttagaccaagatgagaacagtcaaccaccatctcctgttaaattgaagaaatcagtcaatgcagttgaatcatataaacaagctatgaaagctgtcggtagttcaaaaacacgttttgtggataagtgcgagtcatttggtaatacga…
TCONS_00000015	XLOC_000008	ccacagcatctagtaaaaatcgttcccgtcaggaggatctcgaatttttaccccatatggcttttacttctacgcaaaatgataaattaacttcacttccagcaggatcatcatcatcatcagttgttggaggggcacataaacacttaccaccgaaatctacttctacgccgatcaaacataataagcaattgaatcaatccttcaaagaatcttcacattctgataaagatagtttaattaatacgaatagctgtctaccaccatctacagttaataatgatcagttaaaacaacccaaatttcttacaaatgaatttccagtagaaacaccatcttattcagttaaagtagcgttttccgatatatcggtactggttcctgttgattcaatgtctc…
TCONS_00000016	XLOC_000009	tgccgctttttttgttagaaaagaaatcgaagaatttgatttgtactgtgtcttagtgaattaaacattggatccatcagggagttctaatattgttcctcttgtatctgtttacacagtcggacaacatctcgggcctcattcaaatgatggtgttagtcactattgagagctcattacaagaatattagcacttaatttccaagttatattaataaattatttctatcattattgtgttgatctatattagggtggtaaatcac
TCONS_00000017	XLOC_000008	cgcagacgcaagatgatacggattcaatggttaatcagcaagttgttaagaaagaaatatttacgtctccagtaaatacagttagcaagatgcaaagtgaaatgccaatactggatgaattgatcaatctgaagtcaccttcaaaaacgaaagaaaagtttgaaaattacacatctgatcgtagaatcatgcgtcggattgtagctgaagatcccaactataatttgactattgtaccaacgttggttgatttatgcttaaaacaatgcatagaaaattttgaatataatcctataccatttatgtatttgaatgaaaaacaaaaacgtcaactattagattgtttaccaacaaatttatcattaaaagtgacatctcatattattgatgatgactcat…
TCONS_00000018	XLOC_000008	tcgaaaaaaatttgattattcagtagccatgttagttccgaacaatgtcgtctcttagcaactcatttacaaaatcatccaacattagaatgtttagatttatctcataatgctattggttatcgtggtatacgtgcattgagtaaattattaactggaaaatgtcaattgaaatcattgaatttaacaaataatcatttgaaatctacaagtggtttagctttagcttatgccctttcacaatctgattgtcttttggtacaattgaatttacgcatgaataaattacaagatgatggaggtattgctttagcgaaagcattaattcaaaattctacattgaaagaacttaatctagctgtaaatgatttacatgaaaatacagcaacttattttgga…
TCONS_00000019	XLOC_000008	agatttatctcataatgctattggttatcgtggtatacgtgcattgagtaaattattaactggaaaatgtcaattgaaatcattgaatttaacaaataatcatttgaaatctacaagtggtttagctttagcttatgccctttcacaatctgattgtcttttggtacaattgaatttacgcatgaataaattacaagatgatggaggtattgctttagcgaaagcattaattcaaaattctacattgaaagaacttaatctagctgtaaatgatttacatgaaaatacagcaacttattttggacatgcacttacgcagaataatacattgactcatttagatttatcaaacaatcaaatcggtgtagccggcagtaaaaagcttcaagacggaataga…
TCONS_00000020	XLOC_000010	atgaattatctacattgtttatacattttattgtttataattaattttccgttattatcaattgaaaatccaatcttaaatgaaaccataacaacagaactagttgatagaggaacatattcaactgaagatgagaattcaaatgtaacttcagttaatcatcgtatagaaaattccacggaactttacaatgttgaagatcttggttcaactgaaagagaagaatggaattccactgttacagggaactcgtctgcatttgatagtgtattcaaagaagacgtttcgattgatcaagaaggagtgaatttcactacatctgaaaaacttgtttcaatcattcctgaatatgaagttacttctatactttatgaagattggaatgctacaacatttcaa…
TCONS_00000021	XLOC_000010	atgaattatctacattgtttatacattttattgtttataattaattttccgttattatcaattgaaaatccaatcttaaatgaaaccataacaacagaactagttgatagaggaacatattcaactgaagatgagaattcaaatgtaacttcagttaatcatcgtatagaaaattccacggaactttacaatgttgaagatcttggttcaactgaaagagaagaatggaattccactgttacagggaactcgtctgcatttgatagtgtattcaaagaagacgtttcgattgatcaagaaggagtgaatttcactacatctgaaaaacttgtttcaatcattcctgaatatgaagttacttctatactttatgaagattggaatgctacaacatttcaa…
TCONS_00000022	XLOC_000011	caaaaaaaaaaaagaaagcgggaattgcaaaacaaaacaaacaaaaaaacaggaatattttttttccaaaaaaaaagaaatattcatacaaagtaaattagaagatatccgttcaaaagacggaaatatgtcaagttggcaacgtctttctggatatttaaattctaaaccaactggacccccacttgtgaataatgcatcggatattgctgcatattttgaatctgcattcaaaagattgaaagggattcaacgtcactggtatgtatttgaagagtccacattgaaattgatggcttatcgcaatcaaatggatgcagctataccagataaagaaccattgaaaacaatcaatattcatggagctgtatttcacattgatcctgctgaacataatca…
TCONS_00000023	XLOC_000011	atgtcaagttggcaacgtctttctggatatttaaattctaaaccaactggaccattcaaaagattgaaagggattcaacgtcactggtatgtatttgaagagtccacattgaaattgatggcttatcgcaatcaaatggatgcagctataccagataaagaaccattgaaaacaatcaatattcatggagctgtatttcacattgatcctgctgaacataatcaatttagtattatatcagatggaaaagaacatatccttcaagccgaaacagaggatgctatgctgttatggcttcatgttttacagacaagaagaaatgaagcagtacaaacaagtgaatctgacaattcatctcctaatgatgatagtttaacagattataagctatttcgtcaa…
TCONS_00000024	XLOC_000011	atgtcaagttggcaacgtctttctggatatttaaattctaaaccaactggacccccacttgtgaataatgcatcggatattgctgcatattttgaatctgcattcaaaagattgaaagggattcaacgtcactggtatgtatttgaagagtccacattgaaattgatggcttatcgcaatcaaatggatgcagctataccagataaagaaccattgaaaacaatcaatattcatggagctgtatttcacattgatcctgctgaacataatcaatttagtattatatcagatggaaaagaacatatccttcaagccgaaacagaggatgctatgctgttatggcttcatgttttacagacaagaagaaatgaagcagtacaaacaagtgaatctgacaat…
TCONS_00000025	XLOC_000011	gtcaagttggcaacgtctttctggatatttaaattctaaaccaactggaccattcaaaagattgaaagggattcaacgtcactggtatgtatttgaagagtccacattgaaattgatggcttatcgcaatcaaatggatgcagctataccagataaagaaccattgaaaacaatcaatattcatggagctgtatttcacattgatcctgctgaacataatcaatttagtattatatcagatggaaaagaacatatccttcaagccgaaacagaggatgctatgctgttatggcttcatgttttacagacaagaagaaatgaagcagtacaaacaagtgaatctgacaattcatctcctaatgatgatagtttaacagattataagctatttcgtcaaaa…
TCONS_00000026	XLOC_000012	taaaatttatcatcgtaatagaataatgaatttaccaatagaagaagaagaaaatgaagattattcaattttgaatgaaaaattatcaaatcaaataaatggagagaatcgaagtcatttgaggacaacaatgaaagtactagacaacttatcagaaaataaatgccaagtaaataatcaaaaagaagaactgatgccagaaaacaatctgatagggaacgactcatacttagtgggagagatcaatggagaatctagagaagtttcgaacaccgattccacagaatctgacgaatttaatcaaacggaaaaagaaaactacaacgtgatatcaagaagtgataataaatttttcaatgattcagaaattagtgaaggtcctcaagattcatccgaacg…
TCONS_00000027	XLOC_000012	taaaatttatcatcgtaatagaataatgaatttaccaatagaagaagaagaaaatgaagattattcaattttgaatgaaaaattatcaaatcaaataaatggagagaatcgaagtcatttgaggacaacaatgaaagtactagacaacttatcagaaaataaatgccaagtaaataatcaaaaagaagaactgatgccagaaaacaatctgatagggaacgactcatacttagtgggagagatcaatggagaatctagagaagtttcgaacaccgattccacagaatctgacgaatttaatcaaacggaaaaagaaaactacaacgtgatatcaagaagtggtcctcaagattcatccgaacgacagtgtacaggacagcaaatgtcaactggagaata…
TCONS_00000028	XLOC_000012	taaaatttatcatcgtaatagaataatgaatttaccaatagaagaagaagaaaatgaagattattcaattttgaatgaaaaattatcaaatcaaataaatggagagaatcgaagtcatttgaggacaacaatgaaagtactagacaacttatcagaaaataaatgccaagtaaataatcaaaaagaagaactgatgccagaaaacaatctgatagggaacgactcatacttagtgggagagatcaatggagaatctagagaagtttcgaacaccgattccacagaatctgacgaatttaatcaaacggaaaaagaaaactacaacgtgatatcaagaagtggtcctcaagattcatccgaacgacagtgtacaggacagcaaatgtcaactggagaata…
TCONS_00000029	XLOC_000012	atgaaagtactagacaacttatcagaaaataaatgccaagtaaataatcaaaaagaagaactgatgcgtcctcaagattcatccgaacgacagtgtacaggacagcaaatgtcaactggagaatatttaacaagtcaattgtcagcaaaatatcaaagttcaataatacttcaaaatcctcgaacatttagtgatagtgatatcgatttggaaaatgaactttcgccaaacgactatataagacccaaaaatatttcacctaataaactgagagatatgattgaagattatgaacaaaaacaaaggatattatatagaaagaatcaatttttaataacagaaatacgtgaattagcatcaattaaatatatgtttacagatcattcaaataaaatgtct…
TCONS_00000030	XLOC_000013	tgagatagaaaatctggatagaatgttcacagatcagagggggttttgtggggaatttagtattttcactgttgaaatcctgagtcaattgaagctaaaccaccatcgaaaaccaggaagcgctggacggccgtggagttctaccaagcctgttgtagagatatcaactcactgaagacaattggtgaacggtcgctcaaaatcgtggattggttgaagttagacattaacaccgttcgatgccggctcagtggtctatcggataagggctctggctcgagactggtagattctaggttcgaacctcgcgagtgcgggatcgtggatgcgcactgctgaggagtcccataataggacgagttggccgtccagtgcttccaggttttccttggtggtcta…
TCONS_00000031	XLOC_000014	cacgttttcaatgggggtccaacattgatcggttcatgatttgattaataactcaacaatctccacaactccataatgataaatataaaaaatcatggaaattaagactttagtaattgtggtgtgtgctactgatgtcgacggatagaagtagtacgtatcatcaatagaaagtgaaatacctagtggtgagtgttatgaatttaaaaaataaagaaggacgtatagcaattttttgtgatcttatgcccggctttttatcatgtgatttatctaccaatcggaatacgacttgtctaaatttagcactgttccaaaatgaatcacattcggccggtatgagcagtctagcatccttattggtcctttgtcctcttagctcttccaaatgagtccaga…
TCONS_00000032	XLOC_000012	tttgggatgtgtttctattagaaggttcagaaacattatttcgatttgccgtggcaattcttaaacgtaatcaagatatgctattggaacaaagtgatacaatcagtttttggaaatgtcttaaagcagcaactcgattaactaatgatgttgatggtttaattaaaacagcttttgaagaacttcgaccatttcctaaacctcaactcattgcaactcgacgtgcttatcattatgaaatattaagtaaaaaaatgtctatcaaaaaaggatattggcaaaacgttatgaaagaatcacctgatgaatttattgagaatcaaaatcatgttcaacacaagcgatctactaaagaaaatcaagcagtaattcaagcaatcacattttatgataacgagc…
TCONS_00000033	XLOC_000012	tttgggatgtgtttctattagaaggttcagaaacattatttcgatttgccgtggcaattcttaaacgtaatcaagatatgctattggaacaaagtgatacaatcagtttttggaaatgtcttaaagcagcaactcgattaactaatgatgttgatggtttaattaaaacagcttttgaagaacttcgaccatttcctaaacctcaactcattgcaactcgacgtgcttatcattatgaaatattaagtaaaaaaatgtctatcaaaaaaggatattggcaaaacgttatgaaagaatcacctgatgaatttattgagaatcaaaatcatgttcaacacaagcgatctactaaagaaaatcaagcagtaattcaagcaatcacattttatgataacgagc…
TCONS_00000034	XLOC_000015	aaattacacactgaatagaaacattatttaattttactattacagctacccataaacaatatagttcttggcatgtaaaaatattgctttaagttgtcatagcgacataggaaacttacctcataaaatctaaaacacgaactggtgatgtggtgttatgttacttatgctgacaggtataagtaaattatggtaccagttaaaagtgggatatttggcagtagaagaatgaaacggagagaatagcgaaggaaacagagaggaactggaataacaactggatgtgaagaataaagcactatgtacatgataactgaagaaaaatgtgcaaataatgtatttaatgtatagtaagcagagatggatagtggctagcagtggaatccagtttagacgcgc…
TCONS_00000035	XLOC_000016	acaagcggggactatcgaatgtagttgaatagaaaattacagaatctcttagtaaaatctgagagccacacaataaatacttcatttgcaaaatgtccatcaaactttgctattccttcactctctgttatcgttctcttttctttgatcttccgaacgttctactgctaaacatttcactttcgattggtgatatgtactacttatatctgttgacatcagtagcacatatcacagtaatgaaaggttacatatattaatggttttaaatctaactggtttattgaataatcggctatatgttttaatttactgatttaaagctaattgatttatcttttaggatagcgtagtctccaatcatctaacataaacgaattatataatcacaattgattg…
TCONS_00000036	XLOC_000017	atgtggattattactacgttcttgtccgttatgtttcaacgccattttacatgtctcaaaactttgttcaatcattgaaaaatgtgagaaatgcttcaatttttattgttcccccaaaagaaagtttgatattgtgtggctaatcataatattctattgtgta
TCONS_00000037	XLOC_000017	actcccaatggagcataggccgccgaccagcattctccaacccactctgtcatgggccttcctttctagttctatccaattttcgttcattcttctcacatctgtctccatttctcggcgtaatgtgtttttttggtcttcgatatctgacatattgaatttataatactttcttccaataaaaagaatcatttttttcttcttcagattttacatgtctcaaaactttgttcaatcattgaaaaatgtgagaaatgcttcaatttttattgttcccccaaaagaaagtttgatattgtgtggctaatcataatattctattgtgta
TCONS_00000038	XLOC_000018	atgatgttcatatctaattttagtgagccattaatcaattcgaataaatcatcatcatctccatcattgtcaagtcgtgatttattcagaacgaatttgataaatagccagtcaaatctttctactgtcaatgtaaacccggtgaatagattactgaaacgtacaacatcaacaactgttaattcattgtcttctgttgcttttcccacttcctctaaagacaatccatataattttgatcttttgtgtaattcttctacttcatccataatttctgatgaagctgatcatcatcatcagatgatcatcacctctactactactactactactactactactactactactactactactactactactactactactactggtgctgtcctttctatt…
TCONS_00000039	XLOC_000018	gagccattaatcaattcgaataaatcatcatcatctccatcattgtcaagtcgtgatttattcagaacgaatttgataaatagccagtcaaatctttctactgtcaatgtaaacccggtgaatagattactgaaacgtacaacatcaacaactgttaattcattgtcttctgttgcttttcccacttcctctaaagacaatccatataattttgatcttttgtgtaattcttctacttcatccataatttctgatgaagctgatcatcatcatcagatgatcatcacctctactactactactactactactactactactactactactactactactactactactactactactggtgctgtcctttctattcttccatcttctagttgtaatact…
TCONS_00000040	XLOC_000018	gagccattaatcaattcgaataaatcatcatcatctccatcattgtcaagtcgtgatttattcagaacgaatttgataaatagccagtcaaatctttctactgtcaatgtaaacccggtgaatagattactgaaacgtacaacatcaacaactgttaattcattgtcttctgttgcttttcccacttcctctaaagacaatccatataattttgatcttttgtgtaattcttctacttcatccataatttctgatgaagctgatcatcatcatcagatgatcatcacctctactactactactactactactactactactactactactactactactactactactactactactggtgctgtcctttctattcttccatcttctagttgtaatact…
TCONS_00000041	XLOC_000018	acgtattattaattacattttcccattgttaatcttcaacaatgtcgcacaatattagatggtgtagaagatcaccgggagaaagttgagagtatctatatcatcataagttatccatcccactggtatgggtcgttttatgtattatttgcatctaacagatttatattacttgactatgggtcgaactctgaatgtaagagatagtgatactacctggttgcccagactgaaggagacagagcagggttcgagcttaccacttagcgtccggaattaaaactctttaaccattgagtcgtaccagaatgtataaacgttttgattgtagtacatatgataatcgttatctatggttggagagagttggtattatagctggagaacaatcgaagtgac…
TCONS_00000042	XLOC_000018	aacaacaacgaacctcctcatgtctcatcatcagttatacttaattcgtctttattgtcttcatcatcatcatcgtcgtcttcaccaccactatcatcctcctcttggtcaacacaacaacgaaaacaagcacataaatctagttttcaccgtccaatacctcaacctttacaattgattaatgaaccaaattatcaaacacaacttggtattagcagtcaatattcaccaattacaccagcaccaatgaatatgtctatgcacacattaagtacagaatgtggaggacccagtaacactactatctcatcgtcatcggtaaacatcacaacaataactaactgtatcaatgttgattcaaatctatttattgctgaacatcaacatcttccagtaaat…
TCONS_00000043	XLOC_000018	tagccatattactgatccagatggattatcgtcactaacatgtgatatgcataattcttgtccaacaacaccagaactatcgttaactcctatcccatcaccagcactagcacaaccagcaccactgccatcgcaacaccaaacatctttattagtagcaaggtctacagtagaaacagttgaccagtcattctccattttagaagatgaatgtttataccgaccaataaatattatgaacaatatgtcaagtatatttccaaccaataaaatgacatgtattccatcatcatcatttctagtgacatcattatcaccgacaacgtctccaccagtattaccgttttcattgccatctgcattatcatcgatatcacaagaagaaacaacatctttttt…
TCONS_00000044	XLOC_000018	tagccatattactgatccagatggattatcgtcactaacatgtgatatgcataattcttgtccaacaacaccagaactatcgttaactcctatcccatcaccagcactagcacaaccagcaccactgccatcgcaacaccaaacatctttattagtagcaaggtctacagtagaaacagttgaccagtcattctccattttagaagatgaatgtttataccgaccaataaatattatgaacaatatgtcaagtatatttccaaccaataaaatgacatgtattccatcatcatcatttctagtgacatcattatcaccgacaacgtctccaccagtattaccgttttcattgccatctgcattatcatcgatatcacaagaagaaacaacatctttttt…
TCONS_00000045	XLOC_000018	tagccatattactgatccagatggattatcgtcactaacatgtgatatgcataattcttgtccaacaacaccagaactatcgttaactcctatcccatcaccagcactagcacaaccagcaccactgccatcgcaacaccaaacatctttattagtagcaaggtctacagtagaaacagttgaccagtcattctccattttagaagatgaatgtttataccgaccaataaatattatgaacaatatgtcaagtatatttccaaccaataaaatgacatgtattccatcatcatcatttctagtgacatcattatcaccgacaacgtctccaccagtattaccgttttcattgccatctgcattatcatcgatatcacaagaagaaacaacatctttttt…
TCONS_00000046	XLOC_000018	aattagataacgaactctgttctgggctctcctttccagttgtatccaagtactattcatttctttgatgcctagggttcaattctcggcgcattgatttctttggtttgcctcttttccttttgcctttagaattctaacttatgcccggactcgtgatgcagtctgatgatttcaatgagaccttaaccaggctttactgtaatatgccaaccaaggaagtttgtgagttgacgatcataatgaaatagattacataactgaatataaattgatgatgatatgacagactacatcaagtggatcattaccgaagtataatactacgacgacgacgactactgttgtaattgctacaacatctactgctgccatctcttcgcattcatcttcatttca…
TCONS_00000047	XLOC_000019	cgtactgttgactgtacagaggtatgacagcagtaagatgtttccttcagacaatcagcataacagcgatgctgccttcccacaaggaggggtggggttagaaaaggtcggccgtaaaaatgcacacctcgtcttatcccacggatatccgtctccggcggtaaggtcctgacaagtacggagctaacacaaaaactacccacaaaaaggtcgtgtgtgaccggcctcaagcagttgtcccttgggcactgcggtcacgctttcaggtcattaagaacacttctaacccaatttccttttcag
TCONS_00000048	XLOC_000018	tatccgatcatcttcactatctatctcttaagtttttccggcggggaggggagatctgatactgacatatattttgacattatatgaataacaaataatttagtcatttcgttttatctatgtagctcatatggttatttttgtttttgatggagttttgttctctgagctggatggtttggtcgtggagctttcgttgtccttctgaacgacatcatcagcataaacttcgagtagaagttgaatatctacactctaaattaattgacatatcttataaatataagacacaactcaacactactctacatactcagattttgataagtttgctgaaatatcacacggatcatagaagacttgaattagtaagcgttaagtaccacataaaaatcttat…
TCONS_00000049	XLOC_000020	ttcttcaacccgtctgattgtgacggtaatagtttatcgtaactcatgactgtttgtttgggaatcatctgcattccgtaaatagttcgcagtaaatggttcgttagttttttgttaactcgtgcagcaaaactatagttttatctttgtattttgtggaagcctatggctctttatatgttgcttaaaagagggcgtgttgtgctgagggttaatatgatttttgaattaagtaatcgtaacagatccaggagtgaatttacaacaactttaacatattattaggactcactgattggattctgtccacagcctagcatattaaccagtactcggttataagccattgattgtgcgctagtattgctcatcgtaagctggatgttattggctggtcga…
TCONS_00000050	XLOC_000020	ttcttcaacccgtctgattgtgacggtaatagtttatcgtaactcatgactgtttgtttgggaatcatctgcattccgtaaatagttcgcagtaaatggttcgttagttttttgttaactcgtgcagcaaaactatagttttatctttgtattttgtggaagcctatggctctttatatgttgcttaaaagagggcgtgttgtgctgagggttaatatgatttttgaattaagtaatcgtaacagatccaggagtgaatttacaacaactttaacatattattaggactcactgattggattctgtccacagcctagcatattaaccagtactcggttataagccattgattgtgcgctagtattgctcatcgtaagctggatgttattggctggtcga…
TCONS_00000051	XLOC_000020	gtttgtttgggaatcatctgcattccgtaaatagttcgcagtaaatggcgatgtctgaggaatctgaaacaagtgatagatatatgtcatactctccagaggataattatcctacaacctctaatagtaattcagatgaccatacaaatcatcattctgatgagatttcatataaagttgaaacgtccagttcatcacctctttgtaattttataaatgttacacgtgagcttccaaaacctcgtaaacaacgagtaccaaatagtgcaatggatgaagctactttgattgctcttaggccattcaaatgtgatgaatgtggtaaacgattggaaaaggctcgaacattaagactacataaactatcagtacatgaaggtcgtagaccattcgcttgtg…
TCONS_00000052	XLOC_000020	gagttacgtccttatcaatgtgaatcttgtcctagtgcctttggtacaactagtgaattacgtagacataaagaaaatgttcatgagggtggaaatgctcgaaagtgtcgttattgtaatgaactgttcaatacagttgataacttgaaggaacacatgactttgaagcattccggtagttatttctcttacaaatatatgtatctatttgatagttgatttatgctagaccaccatggaaaacctgggagcactgaacggccgtttgagtcctgagagctggatcgtggatgctcactgctgaaaagtcccatactagcgttgtgaacaaaacactaattggggacaattgaatgtatttagacacaaattacagactatctcactaaattcttttaa…
TCONS_00000053	XLOC_000020	ttacgtccttatcaatgtgaatcttgtcctagtgcctttggtacaactagtgaattacgtagacataaagaaaatgttcatgaggaccaatttttacaggaaacagaaatgaattaacaagtggaaatgctcgaaagtgtcgttattgtaatgaactgttcaatacagttgataacttgaaggaacacatgactttgaagcattccggtagttatttctcttacaaatatatgtatctatttgatagttgatttatgctagaccaccatggaaaacctgggagcactgaacggccgtttgagtcctgagagctggatcgtggatgctcactgctgaaaagtcccatactagcgttgtgaacaaaacactaattggggacaattgaatgtatttagacac…
TCONS_00000054	XLOC_000021	atcatggttattccttgttcatagtcagtcagctacaacgtaggactaggcacatatatgcatcggtctaagttgccatacctcgttagcacaacaagatgaacactggatttatagaagtagttaatttagtggtggtaatatataaaagataggttgtatatgaggatatagtatagaaaggaagaaagttatgaagcaattttaatctcaaagtctaagggaagataaagagtgtatacaccgacaccattgtgatcgattctgaaccatgtcacacagagtctccaaccattggttacgatgatcacgcggaacccaaccaggtagtctgcatctgccaacatggctcagactagaagttagtaacttcaagcactgatgctatgttttggtttg…
TCONS_00000055	XLOC_000022	caggcttcttgaaagcttcaaggtcaattaaaatgccaaattatgaagtgatatctcctcaagttgcttgcccaacatgctccggagcaggctacgtgcgaaaagattccagagcagagtatgtagctttaattcctctgacagaccggcgtcttcggcctcgtagaatatgccttaaactctttggttctgtaatgatctgctccttagtatttatacttttattggtctttctcttcccgcggacaatctctttgagaagttcagtatacaagttagttaccataagtgccatcgccaacatgcaagataatttgatagatcttacagtgattaaccagattaatgtctcaaacccaaactttgttccaaccacaataactaagatcagtgtgtctc…
TCONS_00000056	XLOC_000022	tcaaggtcaattaaaatgccaaattatgaagtgatatctcctcaagttgcttgcccaacatgctccggagcaggctacgtgcgaaaagattccagagcagagtatgtagctttaattcctctgacagaccggcgtcttcggcctcgtagaatatgccttaaactctttggttctgtaatgatctgctccttagtatttatacttttattggtctttctcttcccgcggacaatctctttgagaagttcagtatacaagttagttaccataagtgccatcgccaacatgcaagataatttgatagatcttacagtgattaaccagattaatgtctcaaacccaaactttgttccaaccacaataactaagatcagtgtgtctccgaaataccgttcagta…
TCONS_00000057	XLOC_000022	aaggtcaattaaaatgccaaattatgaagtgatatctcctcaagttgcttgcccaacatgctccggagcaggctacgtgcgaaaagattccagagcagagtatgtagctttaattcctctgacagaccggcgtcttcggcctcgtagaatatgccttaaactctttggttctgtaatgatctgctccttagtatttatacttttattggtctttctcttcccgcggacaatctctttgagaagttcagtatacaagttagttaccataagtgccatcgccaacatgcaagataatttgatagatcttacagtgattaaccagattaatgtctcaaacccaaactttgttccaaccacaataactaagatcagtgtgtctccgaaataccgttcagtaga…
TCONS_00000058	XLOC_000023	ggaccgcgcaccagttctggttagcgttttctcagcgagttagttttcaacaggatggagtcgccaaccccatgcacaaccctcctcctttacccgggctcgggtccggcagtaactctataagagctacaggcagagttagacatcatataaactaaactataatttacgagagaattctttgacacaatagagagaaaacaataaaataaaatgaagagaagataaactgaagacgattcaacaatacaattgaaaacatatggaagatatttaaaaagatgatgtgagaatatgtgaccatttttattgagtttgtttaattcaatgagatcgataatgaatagaagacatagtgtttaattgtgttgaaaaattacctagaatgga
TCONS_00000059	XLOC_000024	cttacgtagctgagtggataatgcgatggcgtttgaagcaaaagttactgggttcgagttccagggtgaata
TCONS_00000060	XLOC_000025	taacgatgtactcattggcggcctgtttaaacatctgggctacctgttcctgtcatctagatatttcaaacagttatctgatttcgtgcgtttctgaaaagtgtaagacctttcgctgtaaaggttacagaaggcttaatcagagatatcgtggttgctggtaatatgcagcgagaagaatgtacattatccagatgtcgattgactgggctaagttctaactggcgatcactcaatattaatcgtcaggaaggacgaagaagtaagaaacggaaacttgttgaagtactttgtgctgagaattctatattgtaccaaaaatataatattgaataaagctaataataataataaat
TCONS_00000061	XLOC_000026	tatatattctcaatgcttagttgtaaaactttcagaaggggatctcaatgggttggataatgctgaggactttgttggcgaccgatcaaaataccatgacacaaaggataatgtaaatcctggtgacatggatgctcagtcgattcgggatttcgagacacatactacctcagtggacgagggaaatgtggttctcagccaaaaagcttctgggtctctggattcatcagacaaccaggaatcttcaggggaagatcacttatcaggtaggtccataatgcctcccaggacaaatcaggaatcagctggacttgaccacaaaaatgttcgggagtctattctaaaagaactgccttcattggattcagttgctgcagaaggtattaacacacatgaaat…
TCONS_00000062	XLOC_000026	ttccaaaacgtgatatatgttattttggagagcatcaagtcatgtctgggtagcgtttcttaggacacttcacaaattataagttttgggatgcagatataagaatgttttatggttctgttgatacacaaagttgtccatattaaaacagatctttcgactaggaataggcaaactaaagtctatgatctttgccacttgtgcacaatgtgatatgtggtcgaagttcagtcaatctgatctaagaaaaagcttatgtcgaaatttgaagctagttttttttaacttccctgttaataccacgatcctcataattaaaaaatcgactggatatctttatttcgctgattccacatggatagatttcccagggtgattttaaccatattttgcacataa…
TCONS_00000063	XLOC_000027	gaaatcattgaatgtaatccatccaatgaaaatagaagaatgttctcgcgctattcatcaattgaatttaacaatgattagccattcaaatgatttacaagataaacaatcttattattatcattggccattatatgaattagataaaagtattggacatttatttatagcatatcaaatgatgcaacataatcaaactttattacggtcatcctcatcgtcatcctattgtattgaatgtgaaaaatccttctcatattcatcattatatggtaataatgagtgttatgaggtgtttagctggaattggagaacattaaatagattactatggaataatacaattgacaatgataagtgcctcaaattaccatcatttttattattattatcatcatc…
TCONS_00000064	XLOC_000027	gaaatcattgaatgtaatccatccaatgaaaatagaagaatgttctcgcgctattcatcaattgaatttaacaatgattagccattcaaatgatttacaagataaacaatcttattattatcattggccattatatgaattagataaaagtattggacatttatttatagcatatcaaatgatgcaacataatcaaactttattacggtcatcctcatcgtcatcctattgtattgaatgtgaaaaatccttctcatattcatcattatatggtaataatgagtgttatgaggtgtttagctggaattggagaacattaaatagattactatggaataatacaattgacaatgataagtgcctcaaattaccatcatttttattattattatcatcatc…
TCONS_00000065	XLOC_000027	gaaatcattgaatgtaatccatccaatgaaaatagaagaatgttctcgcgctattcatcaattgaatttaacaatgattagccattcaaatgatttacaagataaacaatcttattattatcattggccattatatgaattagataaaagtattggacatttatttatagcatatcaaatgatgcaacataatcaaactttattacggtcatcctcatcgtcatcctattgtattgaatgtgaaaaatccttctcatattcatcattatatggtaataatgagtgttatgaggtgtttagctggaattggagaacattaaatagattactatggaataatacaattgacaatgataagtgcctcaaattaccatcatttttattattattatcatcatc…
TCONS_00000066	XLOC_000027	gaaatcattgaatgtaatccatccaatgaaaatagaagaatgttctcgcgctattcatcaattgaatttaacaatgattagccattcaaatgatttacaagataaacaatcttattattatcattggccattatatgaattagataaaagtattggacatttatttatagcatatcaaatgatgcaacataatcaaactttattacggtcatcctcatcgtcatcctattgtattgaatgtgaaaaatccttctcatattcatcattatatggtaataatgagtgttatgaggtgtttagctggaattggagaacattaaatagattactatggaataatacaattgacaatgataagtgcctcaaattaccatcatttttattattattatcatcatc…
TCONS_00000067	XLOC_000028	tagatacctcattcattgaccttatttttgatgcaccataatattccaacatctacatgtggttccagtccaatgacttctcttcccaacacatcgaacactcatactactagttcatgtatggctaaagctattcaatcttcaagtcaggaaaatattagcgctataggtatttcagacgatgatgatgctggcttgttagatggcgaattatgggccccactagctgttcgtggttaccttagcaaatggacaaatttgttacatgggtggcaggaacgttattttgtcctgtctgatggctttctaacctattatcgtaattcggatgatttgaatttaggctctagaggttctgttcgtataaaaaatgcctatattaaaattcatgaatatgat…
TCONS_00000068	XLOC_000028	tagatacctcattcattgaccttatttttgatgcaccataatattccaacatctacatgtggttccagtccaatgacttctcttcccaacacatcgaacactcatactactagttcatgtatggctaaagctattcaatcttcaagtcaggaaaatattagcgctataggtatttcagacgatgatgatgctggcttgttagatggcgaattatgggccccactagctgttcgtggttaccttagcaaatggacaaatttgttacatgggtggcaggaacgttattttgtcctgtctgatggctttctaacctattatcgtaattcggatgatttgaatttaggctctagaggttctgttcgtataaaaaatgcctatattaaaattcatgaatatgat…
TCONS_00000069	XLOC_000029	cagtgtgaccgccaatctgagtgacttgatatcttgtgtgttatgttgagatgttagatggataaatgttgtcgacaagaaaccatgaaagacctaggttttattctaattcctactcatgaagggggtagacttccgatcttgaaagaactgattgtctttaggggatagaatcaggtcaacacagaagcatgactaacttaaatatggccaatataattaatcactgagctatagaatgttagtcgcttcccgaataactcagtggtaaggtgtcaaaatatgaagttgattgagacgcgtcctaatatcaaagagaccggctgttcccccaagattaaatgtagaccttaccgacgagtaacaagtcgacaaaatatgggtcgaggacttcctgtt…
TCONS_00000070	XLOC_000030	actacagactacagtaaaattatccaagacacgaaatcatacagaaaaactcacttagcattatatgttacttcgacaggaaaaaaatattttcataatgcgtaagtgatatatatatgcatattaaccaatcgaacaactaagtgtgaagattcttataatcagtcactaagcacaaattctatgtcaggatcgaagaacatacagctaattaatatagtagatatgttaatataacaaatatttctaaataccctgggccgccaaattctctgatatggtcaagtgtgcggagagctcattgtccctcttcaaatgctctcacatgatcacgtatatatagccactgacagggaagttctactcgctatcttttcgtgataaagttgttgtttacga…
TCONS_00000071	XLOC_000031	agaaggaatacgtaaacgtgaacgaaaagttgagttatgaaataatgtagtcacaattgattaatcactgggtggtgatcaatgtcatgcttgtcaagtccttcttagtgctgatcgaatgctatcgatcaaattgcaatgtggccactagtctaggtggctcgacactgcgtgcactatgttgagataagatggtggttagaggtggtcaacaggaaaccctggactcgggttttgtgctacttggcactcgtcaacaaggtgtacctgtaatcttaagaacttgacacgcatgatatcgatcaccacccagtgatcaatcaattgtgtttacatctcagtcctacaggagttcgttcgcggcccgaatagctcagtggtaacgtctctgactgtgaa…
TCONS_00000072	XLOC_000032	atagtttaattacattcgaagcactggacagccgtttcgttctgttgtgggactcctcaacagtacacattcacgatcctgcgtcgcgagattcgaacccaggaattaacagcctcgcgcgcgagcgcttaacctgtagaccactgagccagcatccaacggtgttaatgtctatttcaactaatccacgaaattgagcaaccgtccaccattgtcttcagtgagttactatctcacaacagacgtggttgaactcgactggtcacggtttctcactagaaatccagaaaatacctcttaaagccagtcattagtgagcacatgatgattattattatgagaggggggttatgtggagatttcagtaaatttcaattgactcatgatttcaactatata…
TCONS_00000073	XLOC_000028	aattaacagctgataaactccgcctgtagctcttctagagttaccgccggtcccaagctcgggtaaagaaggagggttggacatgaagttagcgaccctatctcatagaaaaactaactcgctaaaaaaacgccaaccagaaaaaatatggtgggcggcctatgctcctccacgatgggtgacaggcgtaagtaagtaagtaagtaagtaacaactgataactagaaaactatacatacactttccaaattacatatttcctctctgcatgttatcctgtcaatttacattctccttcacatcgaatttgaaataccttagactactttttagttattagccctcgactttcattagcagttacttttgtttatccttgattgatcattgagtatctgc…
TCONS_00000074	XLOC_000033	tggtcaaaatatggccttaattattggtcaacaaaattatcaagttgcaggacttaatgcgatacaagcatggtataaacaatcagaaaattatgactataatgaagataatcaagaaagtaaaggttattttactcaaatgatttggaagaaaacaaaaaaagtcggatttggttttactaaatctgatgttgggaatacaatttttgtagttggacattatttaccagctggtaataaaattacagaatatcaagagaatgttctaccaagaattgaaggagatcatgaaacgagcaacgaagataactgttcaaatagtcccgataaaaatcccaaacaacatcgaaattcctgttcaaacagccagtgtgtcataatttaatacatgtgaatatt…
TCONS_00000075	XLOC_000034	gttttgaaaagtgtgggagtaacaacttgcaacgatacactcaatttaacaggttcacaatatcagcttactttcatgctactttataacttgacgtagtccatgtacgtgtagtcagcttccaatcggtgtaaaaaacttatcggtatgttgtaacataaaccatgtaaattcgattgaggcttatgtggttcgatgcaacgctggtttcggttttctttttgttcagatggtaagacctaaatattgttttagtcaaatcaaatacaagtgctaggtgaatctagtcaaaaactatacttatagtactgagagcgtagaaaaggctttccttttttcaacccaattttcaacacagattatataatgtgagtagcattacagataatcaaaaacata…
TCONS_00000076	XLOC_000035	taagtgataagtaagataagtggttaacatgtccacacatttgtagtaggttctgacagacatcatgtgaaatctttagtcactgatttttaattcaagaaatctgatccataactttacgctcctcaaaccatttgccgttttcatggacttccatcaattctcgatacgtatttactaaggttgttttggacttattaatattctagtctatgttatgcgttgaaatatcctctgttttagcgttgataatgcgttttcaagtcacaataaggttgacatttacaacctgat
TCONS_00000077	XLOC_000036	agagactaaatggtgaaaagacaagtacctaaaccgtaaaggtatacctgagaaacacaaaataagtaattagtacagggttttgtaaagacttttgaatattattgagacctcgaaccgacccaagtttgtaaaccattaaaaatacagaaacaatagataaccgtattgttctagtatgaggctcctcaggggtccccattcatggtcctagcggagaaaaaacctttcggtattgcacaccaagaagtcgcatactagggcataacagatgttcattgtttcaatattctcaatagttgtctatttttatttatttatttatttgaacacataaatatt
TCONS_00000078	XLOC_000037	cactttttatctaaccttgtcctggacaatcctttccagttgatgttcatcctttccatatttgcttgtattttctgacgtaatgtgttctttggccttcctcttttctggtttcctttaggattccaagttagggcttgcctcgtgatgcagtttggtgattttctgaatgtttatcctatccatttctatcgtctttcccttacttcctcttcatctgggagctgatttgttctctcacacagcaggctgttgttgatggtatctggtcaatggatgttgggtatcttgcatagacaactatttataaatacttgtacctttttaaagatggttgtagtagttcttcacgtttcagctccatacagtaggactgttttgacgttcgtattgaatatt…
TCONS_00000079	XLOC_000038	tttttcttagcggtttaaatcaattagtgatgaaatgtgttatcgtgatttccagtgattgaggtccagatcttggactaaattcatattcccgttgacttagagatacgttttgtcaatcattaagtcaacttatttcttctagactgacatattatgattaattcttgaaagtacttgatctatagcttcggtattatatacgatctatcttttatatattaccaccactaaattaactactcctatgaatctggtgttcatcttgttgtgctaacgaggtatggcaacttgggtcgatgcatatatgtgcctggtcctacgttgtaactgattgactgactgatagcttcggtatagaaaattgttaatttacgaattatgaatttcaacttcccg…
TCONS_00000080	XLOC_000038	taattcaaagcttgcttagctgactgtgatatttaatgacaccattcgggtatttttaaaggattaatttcttcatataaatatgatggtcttattgataacttctaataacctgaaaatttatatgaaactgaattcattattggctgaaatatttcactgacactgtttctgactgacaataagtaatatggactggtatcaaactgggaggattagttctttcagtttattgacattgtgttgatggtttaatggtcatatcatttagcttccaacaatcctttgtttcaatttgaactcttgctttatcttcttcggtttgtacagtattattatcccctggctaagttgtaattcaaattcaagtagttaagtccatattcacaaccgagttat…
TCONS_00000081	XLOC_000039	tgtatttctagtttttatccttaggttgtctcgatcttagaattgtgtctttgctgattgttgtctattgcttcccgtaataaatatcaaggagattcgaaaatcacggcaattttttcattattcactttgtcaacttcagatccaaatgttgcacttgttgttacttttctttctgaatcctgtgttcttcgaacatgttcatggagaacgtcaatgggatcattttgtgtttagtctggagtggccacctacttattgttttattcagacgtgtaaaattccttacagcatcaacgatttcaatattcatggactatggccaagtatatggccacatacagaaccgaaaaactgttcaaacagaacaccttttagaatcgaattaatcaagcctat…
TCONS_00000082	XLOC_000039	tgtatttctagtttttatccttaggttgtctcgatcttagaattgtgtctttgctgattgttgtctattgcttcccgtaataaatatcaaggagattcgaaaatcacggcaattttttcattattcactttgtcaacttcagatccaaatgttgcacttgttgttacttttctttctgaatcctgtgttcttcgaacatgttcatggagaacgtcaatgggatcattttgtgtttagtctggagtggccacctacttattgttttattcagacggccaagtatatggccacatacagaaccgaaaaactgttcaaacagaacaccttttagaatcgaattaatcaagcctatttataatgatttacagaaacaatgggcaaatctgattgattttgaca…
TCONS_00000083	XLOC_000039	tatccttaggttgtctcgatcttagaattgtgtctttgctgattgttgtctattgcttcccgtaataaatatcaaggagattcgaaaatcacggcaattttttcattattcactttgtcaacttcagatccaaatgttgcacttgttgttacttttctttctgaatcctgtgttcttcgaacatgttcatggagaacgtcaatgggatcattttgtgtttagtctggagtggccacctacttattgttttattcagacgtgtaaaattccttacagcatcaacgatttcaatattcatggactatggccaagtatatggccacatacagaaccgaaaaactgttcaaacagaacaccttttagaatcgaattaatcaagcctatttataatgatttaca…
TCONS_00000084	XLOC_000039	tatccttaggttgtctcgatcttagaattgtgtctttgctgattgttgtctattgcttcccgtaataaatatcaaggagattcgaaaatcacggcaattttttcattattcactttgtcaacttcagatccaaatgttgcacttgttgttacttttctttctgaatcctgtgttcttcgaacatgttcatggagaacgtcaatgggatcattttgtgtttagtctggagtggccacctacttattgttttattcagacgtgtaaaattccttacagcatcaacgatttcaatattcatggactatggccaagtatatggccacatacagaaccgaaaaactgttcaaacagaacaccttttagaatcgaattaatcaagcctatttataatgatttaca…
TCONS_00000085	XLOC_000039	tatccttaggttgtctcgatcttagaattgtgtctttgctgattgttgtctattgcttcccgtaataaatatcaaggagattcgaaaatcacggcaattttttcattattcactttgtcaacttcagatccaaatgttgcacttgttgttacttttctttctgaatcctgtgttcttcgaacatgttcatggagaacgtcaatgggatcattttgtgtttagtctggagtggccacctacttattgttttattcagacggccaagtatatggccacatacagaaccgaaaaactgttcaaacagaacaccttttagaatcgaattaatcaagcctatttataatgatttacagaaacaatgggcaaatctgattgattttgacaatcccgaagattttt…
TCONS_00000086	XLOC_000040	tcttgatgatggattcaaattgtctggaggccttctaattttttttccaaacattgtttctgctggagaaaactctccagtcgtcgtagggttcggtgtcttacggtacgcaagcaagaacctctgtagtatttcctctaatcttcactcgtctgggttttcaaaatactctcctgaaagtgtcgacaaaccgttcaacctgc
TCONS_00000087	XLOC_000041	ctgatgagtcttctcagaagtaaagttcagcatttcaaggaacatctggagcttaggcacattttgagcattttaatacataactttcgatttcggcaccaatttttggtcaatatacgtaacttttggcgagtactttcatacggacaatacctgaatttgttgagcgtaattgtaacaggaattcacgacgcaaacaatgtggtcttctaacataattaattgatccacaacacagagaaagttactttcttgcgaatattgtggcacactgacatttgattgtgggtaccaacactacatgagataactgataatgcttccaacaacgtcactcactgaatattaatggcatgtttattaagtatttcggcttaactatttttgtattatcctagt…
TCONS_00000088	XLOC_000042	accactcgaaataatccctcactcgacctcgtttaagcctgtgtcgccagctcagtcaatgttctgaagaaggactcttgatgccatgtatccacatagaagaaagccagattaaaaacccgaggtgaggagaactgaacgtcgtttccctcaacgctcaaggaggcagacttatttttcaagaggaaagatgatataacaagtcaatcagaagtggtcaaatgcgaaggtcactcgataacagtcagaaatgatctgaagggc
TCONS_00000089	XLOC_000039	tagaatttgggagaacacaaagagtgtatgcaccagcgccattgcaaacgattttaagccatgtcattcaaggtctctaaccatcgattgctatcatctcgtggatcccaaccaggtagtctacacctaccaacatggctcggttcaattgtcagtgacttcacgaatttgtgccacgttttgttctggccgccacgagctttcttccaacctactcctacaccataataaatcattgcacgtcgtggcagttggtagttgggcatacgtaacacgtgtcccagccatctcaactgttgaacataagttagtttctaaattccataggattgccaagcaagatttgatgggattacttagttaaatcttctattgatgctgaattcgtgatttatctct…
TCONS_00000090	XLOC_000043	gccttctcacaaggaggggtggggttagaaaaggtcgaccctaaaaatgcacacctcgccttatcccacggatttccgtctccggcggtacggagctaacacgtcaaaaatcccccacaaaaaggccgtgtgtgaccggcctcaagcagttgtcccttgggcactgcggtcacgctcccaggtcgttaagaccaacactaatccaacttctttttcaagtacctcaagaaatacccttccac
TCONS_00000091	XLOC_000044	ttaatgtttttttatacacctgtagtgacctgcttttctcgacaaggacgcgattggtataatagaaacgatcattataataaccaattgtaccagcgattgttttactgtaattgttgtataactgcatcaaagtcacatctcgttccgctatccatcttgtaggctcgaactttctgctcttattacatgtaatctttagtgcgtctcggtattctttcgataccacgagatcgccaataaatatactctatctaga
TCONS_00000092	XLOC_000045	attttatacttcttagtcgatcatgtgtgtgctgttagcatactgttctcgtcaattgtctttccttccaccttatcactgtctaagttgaagtatgtaagctgtgggtacgaacagtaattcagatttgtgtagtaaggacagaaaaactaaggtctctgttattccttttctagtatgcttctgtgagggtctaatcttctcttggatgagtcaatcaaaggtgtggacaccattgttttgggtaactggttttaataattgatgactcggtgtgaaaatttgtatgcctcgtgtattttacacgttcttggcttttctacttgtctgttatgtcctctgcgatgtcccgttctagtggtaaatgtcccaaggttgttcgttaagatactttaggtt…
TCONS_00000093	XLOC_000045	ccttttctagtatgcttctgtgagggtctaatcttctcttggatgagtcaatcaaagttaacttgattggaatttttgaccttttcgagaagtactcttgaaggattgatttactaaagatggaaacctatgatgtgaaaccaaaccattgtcatgttgggattttgttctgcagtgaatgcaacaatatgttgtatcctaaagaggataaacgcacaaaaacattatactacgcttgtcgtaactgtgattattctcaggaagcagacaatccctgtgtttatatcaataaactggaacaagaagttgatgaattagctttaattgtaccggatgttgttcatgatccaacattgcctcgaacagaagatcatatatgtcgtcgatgcggtaaacaag…
TCONS_00000094	XLOC_000045	tcacaaagcgttttcctacaacttgtgcaactggagagtgacaattatcctcatgcttctaacaggacacaacaccatctttttagtggtcgattctccccaaaggaaagttggcggaaaagatagccgcggtaggttatagtaaatgactattcagacttatcaaagatataggtaataaatatttggtagttagtgaaactatttcgccaaacggtgaacagccactcactcctaatcgtggaaattagacagaacatttcacgtaatattttagctgttctccaatttctgcttgcttatctactatctccagacaacctgtaaagcaaattgacacaagtgcctcaactcttatcttcaaaagattataagtaatttaaagcaggagattgaggc…
TCONS_00000095	XLOC_000045	tcaatgctaccaaaagactgcattttgtcagcgtctctaccaaacagaactatatcatctatatcattctaggtcgataagtggatatcctgataggagatcaatgcccgaaaactcagtcgacgggaacgttatttccatcagtatgtctatgatgaagttgaactaaaatgagatagtggaaagtcttgttggacaccacatgaggttacaaaatcagatgacggttcgccgtatgccctgacttgactggtagtgttcgagtaaagagccttcacagggtttatatacttctgaggtacacttttcaataagacactgccagaaaacctctcgggctggttgatatgggggatccacttaggggagttggaaaaccctggttacaaaccaatggtg…
TCONS_00000096	XLOC_000046	cctttctctgtatataagacagtgatattgtgatagttgctaaatacgggagagtacattcatgaattatttagacatgcttacatctgttttgtgtattgcttcactaataacccatctcgacgctcatatttcaataaagaacgaaaagttcaaaccattgtccgatgacattatctcgtatatcaatgaacatccgaatgctggatggagagctgagaaaagcaaccgtttccactcactggatgacgcacgaattcagatgggtgcaagaagagaagaaccagatttgaggaggaagagacgtcccacagttgaccataatgaatggaatgtggaaattccatccaatttcgattccaggaagaaatggcctggttgtaaaagtatcgcaaccat…
TCONS_00000097	XLOC_000047	atgacgaccacgtagtattctgaaatttccattttcaccccaatcttcattccatga
TCONS_00000098	XLOC_000048	tgtaggctaccgagaggattgagagatttcaccattcatggattgtggcctaccattttccccaatagacaaccaaattgtactggttcgttacgttttgatattcgacgtttgcagggaatacgaaacgaactagatttaatgtggccacatttgaaaaactaccgcgaatcaccctcattttggaaacatgaatttgaaaagcatggtttgtgtgcagttgaggatcctcaagtgtttaatcaatacggttactttaaatttggtatccaactgatgcagaagctcaatctactgaaaacactaatgaaatataagatctcaccacatgattccagacaatatgatgtaagtctattcttcaactga
TCONS_00000099	XLOC_000049	atgttttcaaccttgtccacttttaggaaacatgaatttgaaaagcatggtttgtgtgcagttgaggatcctcaagtgtttaatcaatacggttactttaaatttggtattaaactgatgcagaagctcaatctactgaaaacactaatgaaatataggatctcaccacatgattccagacaatatgatacaatcaatttaatgaatgtattggaacgtgaattcggttacaatggttctgcaaactgcatccgtaaaccaggacggagagggatgtatcatctggaagaggtgcatgtttgcttgaatcgcaaacatgaattcatgaactgcccgttccttggaaactgtccgaagaagttcatctttcctccatttcagtag
TCONS_00000100	XLOC_000050	atgctgtcaacaaaaactggtgccgataaaaaatttcaaactcgcttgtttgtaatcactgtatcgacgcaatcattcactgaaaccattctttcaattcattctgtgattctatttcagggaatacgaaacgaactagatttaatgtggccacatttgaaaaactaccgcgaatcaccctcattttggaaacatgaatttgaaaagcatggtttgtgtgcagttgaggatcctcaagtgtttaatcaatacggttactttaaatttggtatccaactgatgcagaagctcaatctactgaagtatgtgattcatgttgtaataaattcatggttacatttctataaaacattgtaa
TCONS_00000101	XLOC_000051	aaagtccaccatatccgttcactgtatataagacaatggtattatgatagttgctaaatacgggagagtacattcaagagttatttggacatgctcacatctattttgtgtattgcttcactaataacttttcttgaagctcatatttcagttaagaacgaaaagtttgaaccattgtcagatgacataatctcgtatatcaatgaacatccgaatgctggatggagagctgagaaaagcaaccgtttccactcactggatgacgcccgaattcagatgggtgcaagaagagaagaaccagatttgaggaggacgagacgtcccacagttgaccacaatgattggaatgtggaaattccatcaagcttcgattccaggaagaaatggcctcgttgtaaa…
TCONS_00000102	XLOC_000051	aaagtccaccatatccgttcactgtatataagacaatggtattatgatagttgctaaatacgggagagtacattcaagagttatttggacatgctcacatctattttgtgtattgcttcactaataacttttcttgaagctcatatttcagttaagaacgaaaagtttgaaccattgtcagatgacataatctcgtatatcaatgaacatccgaatgctggatggagagctgagaaaagcaaccgtttccactcactggatgacgcccgaattcagatgggtgcaagaagagaagaaccagatttgaggaggacgagacgtcccacagttgaccacaatgattggaatgtggaaattccatcaagcttcgattccaggaagaaatggcctcgttgtaaa…
TCONS_00000103	XLOC_000052	ctaaacaatgaaatattttgacttctcatcatgtctatacaaatcaacatatcactgaaagtaacgttaaatacagatcgaagaagaatactgactaccatcaaagtaaatatatggattatttgtcaataagatagatgatatcatcataatgcttgtcagtttcggcatagttggatcaaatggaaccaaaaaacaacccctaattcaactaatctactagatggttcaatctataatctgccgaaaagcacaaaaatcaatttttgatgacgtaaataatactttgaagatgggatgttagacttatttacatacaacttcctactatctggtgaataataagcttatatagaaaaactgaatgatccaagattgaagcatctcaatacagagaga…
TCONS_00000104	XLOC_000053	ctgaaaaaaagaggatgataattaatgaattcgaactattaaagtttcggaatacggttttgaaaagacggcagtaatttgcaatagttgaattcatgattcaattgaagtcggactaccatggaagacctagaagcgctggatgaccgtttcgtcctcgtatgggactcctcagcagtgctcatcaacgatcttgcacacaatacgcgaacccaagaccttctctctcacacgtgaatacttagcctgtagttcactgggtcggcatacactggtgtccatgtctaacttcaaccgatctactatattgtgccatacattgctttcagtgatttactgcctctacaactgacacggttgaactccgctgaccaatgttttatttcttttattaattagc
TCONS_00000105	XLOC_000054	ttattattattatctagtgattacaaactacatcacacaaatttgaattttccatcaaactagaaaacagca
TCONS_00000106	XLOC_000055	atgttgccacctgttaatccgtcaatgaagcaacagctggacagatttgtagttggggtaatgaaaggagatgatatggctttaagaaaggctaatgaaattatagagctttttaggacgcacgttcctgagctgccgatgtccatccgaagtgtacaaagttgctgcaataatggagccgacgtttctgaacacagaagtatactatcatattggactgaaatagcatttgctgaggatttcacatacttggctgcgcaagaccagtttcagcgtactgaaattgcagcccaaccacgatggcctgtacctgtccgtaaactctaa
TCONS_00000107	XLOC_000056	acttgaccaacatctgaggctttgttggttggtgttggtgttggtgttggtgttgggtcgtagtagaactaactggatagtacagcataggatgtgtggtttttgagtgtggcgaagaggtttgtgaattgacgaggcaactgtatgagacagtgttagtgagttataggttggttggtgttggtgttggtgttggtgttgggtcgtagtagaactaactggatagtacagcataggatgtgtggtttttgagtgtggcgaagaggtgagtgtgt
TCONS_00000108	XLOC_000057	aagcacacaggaaaattcaattgtatcactcacattttgttactctgagttttagaacataaaaagtagcatctataaattagagagagaaatacactgaaacagaattaatcctgcaattcgtaatctattgacttctttctatccggtccttaccttccttcaattgaagtagttcacctgaacacattgaaataagcaagttgatacatatatatatttagaagaaagagatgttagacaaattaactcattataaagatttattaaatacagaagataaacgatcatcagatatcatggatttatcaactaaatcattagcttattgtacaccaaatccagtaccaaatttaccagaaaataatcaagtacactttttagaatatcgtggtgctc…
TCONS_00000109	XLOC_000058	ccatataggcttcaacgctacaatctgaatagtacagctcaatcctgtggcgtaaccactcaggtaccaagcaccctggtggacaattcgcaccatttatgtacacattcaaatcacatgtataattattccaatcaatgatcgtgtaaatcaatcatgcgtaggatgagcaggccaaagttgacctatttcgcttacacgactgttagcaaaagcgacatgccttacaatgttccaatgataatggcctttgagaacgctgacaagcaactaccagtatgaatgaaatcagttaacaagcaaaccaatttcgcgcatgaacagtcagcaaaacctatcaaagtaatgccgaaccatccacaatgtcaatgacgaacctccagtttcacatgagacctt…
TCONS_00000110	XLOC_000059	tagagtcgaacataagaccttcaaatctcaatgtttatattgtatcagctatctgttatattgaaatctaacggtttgtgttctaaaactcaatcgatttgggctagattcctaacagtttgcccagatttatatggtgataactctggatagtttgtttacagaaagataatctgatcaaatataataatttctttttatccgtt
TCONS_00000111	XLOC_000060	ttgtgcgtgagttttggcggttagtcggtcgcgcgttttatcaaggatggctaaaaggacgaagaaagttggcatagttggaaagtatggtgttcgatacggtgcttctctcaggaagaccatcaaaaagatagaaatcagccagcatgctaaatacaactgcaatttttgtgggaaggattcgttgaaaagaaaagcagctggcatatgggaatgcaaggcgtgtaaaaaagtagtagctggtggcgcttatgtttgcagtacaacggccgcgacaacaattcgggctgctatcaggcgcttgcgtgatgcccacgaatcataaactatgttttaaaaaaatatagttggtctgctacctaaatatatttttgacttaaagccgctagttgagtaact…
TCONS_00000112	XLOC_000060	atgttgacttttgatttcatcattttagctaaaaggacgaagaaagttggcatagttggaaagtatggtgttcgatacggtgcttctctcaggaagaccatcaaaaagatagaaatcagccagcatgctaaatacaactgcaatttttgtgggaaggattcgttgaaaagaaaagcagctggcatatgggaatgcaaggcgtgtaaaaaagtagtagctggtggcgcttatgtttgcagtacaacggccgcgacaacaattcgggctgctatcaggcgcttgcgtgatgcccacgaatcataaactatgttttaaaaaaatatagttggtctgctacctaaatatatttttgacttaaagccgctagttgagtaactcccggtttattcgtgtttatat…
TCONS_00000113	XLOC_000061	tgtctacagcagataatcaggttgatagtaacccagacgttcgttcggtgcgatcctcttctttcctgcaggttttgcttcgctgtaacatatgttattttgttccatttgtggttttagaaattctgttgtttgttttaaagggagttgtactcccttattctcaaggtatatttgctagtgaattatcactgttcatatttttcatattctccgaaattctacgcatatactgtctcatgatttcaaatttgaaggagagcttagtcggcattgtgatttccgttttccagtttttaccaaatgttgttttatgtgtttggctcatattatggcaatcatatgtattttacatagatttagtcttaagctctataatgcttattttgtacttttttg…
TCONS_00000114	XLOC_000062	cagtatattttactaataacaactggtacacaaaactcagaatatacgggtataaaaagatacgcagatgaattttaagtttactaaaagactcctaaagtaccaaacaaatccaataaagatttgtagctgatcaataaaacaaaggtagtaattaccgtcaacgtgaaaaatttcgatcatgaaatatagttacgtcctaaaaagtaaccgtaaagttgaaaaataatcttttgttactgtatagcaattagaaatcaaatttgtattgtactattttatctattatcatccgcgaatagttcatattacgtggaaggatcattttctgaagcattcataaccagaaagggtagtgtaaccgtttcttttttctgcgctaattatcatccgttcacg…
TCONS_00000115	XLOC_000063	aatacaatcatacaatgatattagattttcccagggaaattcgatcattg
TCONS_00000116	XLOC_000064	tgtttattaactggtgagaatcttgtgctcctccatgagggataacaggcgtaagtatgtaggtatatttactgacttcttgtaatttatcctgtatttatttaactttgtaccaaatttatgaattcatcaaagaagatgaagaaaaataatcaatttatttctggaagttttcgatttgagtggttttggc
TCONS_00000117	XLOC_000065	taaagttacgcagatcatagcaaagaacttttaatgcaagtaaactacaattaatgttttccacatgtccaatgatcattccgagattgaaagaaaaattgcctagatgaaccacttctttctgtatccatcgattcaactgctcctgtggagtaagttatattagcagattttcgaggaatttttattttcaggttcgtgagcacctctcactgtggttattcgaaggtgtagttaaaacagttaacagctctattttagcttatttaatacaaacgagacatacaaccaacatggagcaatttttcacaataagaaaataacttcaaaattattgaatattgttgaaatcatccacatcaatagacaaaaatcaaatttaaagattctaaaaaaaca…
TCONS_00000118	XLOC_000066	gtccttctgaacgacatcatcagcacaaacccacctgagctacaaatcttctccatcattatcttctcttgatatttatcaatgaaacgtttctgattccttttttcttcacatcttccattgtaataggtttgggagaaaatttgtttttacttacaattgtaatcattatatagatgattcattgttttctac
TCONS_00000119	XLOC_000067	ttcactagctaagtggataaggcgatggcatttgaagcgaaaggtactgggttcaagtcccagagtgaaca
TCONS_00000120	XLOC_000068	agggcatagacaaacaaaatgttccttattttgcaagcaagttgcaccatttttacaattatggaacttgcatgaatttcgctttttatcacaataacgaccaaaataattagggtcacattcacacagaaaatctacaatatactctgatttgtgaatagaaaatgatggtcctgaaactgttctattctttgaagtcaataaatgacaaactgatttctcccccaaacacggagatg
TCONS_00000121	XLOC_000069	gaataatattgatacttggacaatctttccattgttcacgtgaatcaaaataatcaggtaattgaatattttcatcttcatgtgaaatggtggaaagaatcccctttctaaaatgtcgaataccataatatccaaatgtattgtatacatcagatattgatttaaatcgattctgttttgatgctttccatccagcagacggctaaacagaagataatttaatgattgtatttaaaat
TCONS_00000122	XLOC_000070	caaacttacgatggttcgagttgagcacttttggcaggacaataggaggcttatttatgatatacgttctcttgaaaacattaccgtctcaagccatgtaggcacctgtcacagcaagctcaataaagcattacatgaaaagtacatggaacttcttcataagttcgaaaatcgctttcctaaaataataactgctactcacttcttgtattggagtttcataagaactaagatcgcgaagaactatttggagatggaggacacatttagtgccaatgaaatcgtgtatccttgtgtgaatagctatggaacttgtttaactgttgattccctcatccaaaagatgactatcagagattcattggaggcaaaggttttttcatccagcgagatagttct…
TCONS_00000123	XLOC_000070	caaacttacgatggttcgagttgagcacttttggcaggacaataggaggcttatttatgatatacgttctcttgaaaacattaccgtctcaagccatgtaggcacctgtcacagcaagctcaataaagcattacatgaaaagtacatggaacttcttcataagttcgaaaatcgctttcctaaaataataactgctactcacttcttgtattggagtttcataagaactaagatcgcgaagaactatttggagatggaggacacatttagtgccaatgaaatcgtgtatccttgtgtgaatagctatggaacttgtttaactgttgattccctcatccaaaagatgactatcagagattcattggaggcaaaggttttttcatccagcgagatagttct…
TCONS_00000124	XLOC_000070	caaacttacgatggttcgagttgagcacttttggcaggacaataggaggcttatttatgatatacgttctcttgaaaacattaccgtctcaagccatgtaggcacctgtcacagcaagctcaataaagcattacatgaaaagtacatggaacttcttcataagttcgaaaatcgctttcctaaaataataactgctactcacttcttgtattggagtttcataagaactaagatcgcgaagaactatttggagatggaggacacatttagtgccaatgaaatcgtgtatccttgtgtgaatagctatggaacttgtttaactgttgattccctcatccaaaagatgactatcagagattcattggaggcaaaggttttttcatccagcgagatagttct…
TCONS_00000125	XLOC_000071	actgtgttaaataatttcgtataatgtttatgatgtctaaacatttcgcggctactttcacttagacatacattctgtccctgccatcaaattttagtcgaaactacgtatatttatgactcgtaagtcaacatactctgaagaaacttattttatgtacacgagcaatcttagtcc
TCONS_00000126	XLOC_000072	cattactgtggttttgatacttacaaatgaactttttcaattggctcggtgggtggaaaaaagattccaacgatgatagtcagttagacttttcgttcctatttcctgccaccattggagtaggatcaatcgtcatttgtcttgttgcccgctaccggaatgagttattcgatttaaaatcgactgtgttccgaaatacaaaggatgagaatgtttcttcacgtcgtggcaactcctcttccaatttcaagaagaaaccaaaacattccaacaagtctgaatcaaatactcctcatattcgaaaaacggaggtttcacaaccacttgtagtcgagacactagctccagtcgtacctgttcaacaaaaggaatacacatcagttcagcctattcaaatta…
TCONS_00000127	XLOC_000072	cattactgtggttttgatacttacaaatgaactttttcaattggctcggtgggtggaaaaaagattccaacgatgatagtcagttagacttttcgttcctatttcctgccaccattggagtaggatcaatcgtcatttgtcttgttgcccgctaccggaatgagttattcgatttaaaatcgactgtgttccgaaatacaaaggatgagaatgtttcttcacgtcgtggcaactcctcttccaatttcaagaagaaaccaaaacattccaacaagtctgaatcaaatactcctcatattcgaaaaacggaggtttcacaaccacttgtagtcgagacactagctccagtcgtacctgttcaacaaaaggaatacacatcagttcagcctattcaaatta…
TCONS_00000128	XLOC_000072	ttctctagatatatcgaatataagttagctatcagtataggcttgtggaggttatcgagtttcacgggaatgtgccgatcaatgttagaccattgataaactgtaggcaccggacattctagtatgagaccttgcagtgcacacatacaactccgcacaccgaagtcgaactattctgttacaaaatatcccgaatgtaatcaatatattttgttatagatatcggtttcagatcgcttttcttggataaaatctgattgttctggggggagggctggttcttttcgttctctgctgtctactagtatttctggttatattttttgcgaatcactctcactattattttttctccagtaacgattcttctcaaatcgatgatggcaaatcaagcagcat…
TCONS_00000129	XLOC_000073	aatttgtggacgaatcaatgagattaggaatagcaaatcttgtatttgggtgcgaaattcattcaccacacagctaacattttgacattatagctaatatcattttgtgatgaaagccattactttaacgtataatctgaaattctaactttgaactctacttctaaattcttacattaagttacaactctcttttgacagcggcaagtaggtgaattgtcttaaggtcacactagcgtcgttcggaggtcatccataaatgatagtccctccattcggccttttttcataaatctcaatatttgttttcttttatattgatagatcactgtagcaaattaaaatgtactggtgaaaattttaaaactaggaaatttcgaaagtaaacagccttcagta…
TCONS_00000130	XLOC_000074	ttgttgacttagaatacgccgacgacatagttctatttggtgaagacgctaacaagatgcagagtcttctgaccactataaacaacaatgcaggcatgttcgggatgcgattctccccctcgaagtgcaaaatgttacttcaggattgggttgcatcagcatctaaactaatgaaagggagtgaagtaattgagtgtgttgaccgcttcacttatcttagagtctcatcagctcttgtggtcttgtgcgtgacgaaatctcagcatggatacagaaggctcgtctagctttcgccaacttgcgtcatttatggcgtaggcgagatatccgtctaccaaccaaaggacgagtttactgcgcagtagttcattccgtcctattttatggctgtgaaacatg…
TCONS_00000131	XLOC_000075	tcaccgtattatactccttgaataacatcttcaaattcttataatcttactacttctaccactatgggatttgaatcgacaactgcatctctgtgttaatgtggtatggcaactcgaactgatgtacgtatgtacgaagtcctacgttgtgaatgactgactgaaacgcaggatcttacagattaggcagctacatcatgagaagtctagaatcttaggattaggtttattattggagccatcttaataacgaaattgatcacaattgtacagactcaatgttctcatttgcaacggacaaattgtttatattcatacttattgtataaggtgcttctgaaatagcatcagtttgtaccgttaacgaatcagagctgctgattatattataaatcccta…
TCONS_00000132	XLOC_000076	caggactaacacaggtcatcaagcctcctgtcctctccaaactgaaactgatacattgtatattgaaattgcaactgagtgcactatttgttttcatagatagcctcggtataatttgaaggaggaactacttttggggtctgtgcattcattcctaaaatgattgggatagaagtaaagggacgtttaaatcaatacataaaagctgtcctgcgcaacgtagttgacgaaaatgtgattgtcttctacccggaaaagaatgaagaggaacaggttccgatcaaaaatgtgcgactacccccaacttctgaaagggatgttcatcctggacaaagcggggaagccctattttctatcgcgactgatcagactccaagttcctctagtaatacaattaca…
TCONS_00000133	XLOC_000076	caggactaacacaggtcatcaagcctcctgtcctctccaaactgaaactgatacattgtatattgaaattgcaactgagtgcactatttgttttcatagatagcctcggtataatttgaaggaggaactacttttggggtctgtgcattcattcctaaaatgattgggatagaagtaaagggacgtttaaatcaatacataaaagctgtcctgcgcaacgtagttgacgaaaatgtgattgtcttctacccggaaaagaatgaagaggaacaggttccgatcaaaaatgtgcgactacccccaacttctgaaagggatgttcatcctggacaaagcggggaagccctattttctatcgcgactgatcagactccaagttcctctagtaatacaattaca…
TCONS_00000134	XLOC_000076	tgttttcatagatagcctcggtataatttgaaggaggaactacttttggggtctgtgcattcattcctaaaatgattgggatagaagtaaagggacgtttaaatcaatacataaaagctgtcctgcgcaacgtagttgacgaaaatgtgattgtcttctacccggaaaagaatgaagaggaacaggttccgatcaaaaatgtgcgactacccccaacttctgaaagggatgttcatcctggacaaagcggggaagccctattttctatcgcgactgatcagactccaagttcctctagtaatacaattacactgcctggtcgttggggagatgaaactaatagtaaaccggaagtcgaactcatactggatgatcagctaaattatctccctattccat…
TCONS_00000135	XLOC_000077	caccactaaattaattacttctatgaatccggtgttcatcttgttgtgctaacgaggtatggcaacttggaccgatgcatatatgtgcctggtcctacgttgtagctgactgactgaccaggtgcccaaaccgaagcaggtggttttcttagggggctacaacccgagcctttgatctaaaggtgtaacccacaagacagtggagcatcgtgagaagatgcagtcccatggcagccggtcaccgacaattggttcatacgccatttgttcccttagcatactgaagcccatgtggactataggtttggaatcagggttttccaactcccctaggtggactttccgtgtccaccaacgcggtgaaggcaccggacattcgcttttcgtcctctcaatttc…
TCONS_00000136	XLOC_000078	aaatattaaattttagtcacagtcaaataatcaaagcccgagcaaataagattgatagatataagatctttctataaacatattgaattttgaaactcgctagttcttttgcggtctcttgaccttaatgtacaaacactgtgcatatttaagccgggctttattcattgtgaaataatcctgtattatatgcagtcaaaccaacggtcaacgtcaagtaatcaacctaattttcctcgcaaaagaaatacacatgttcaagggttgaaatctagacttagatcaaatattaattcaattttgtctaattatgaaatgattttatcacgatccaagattgacccaaatgaggttattaaaggtcttggtccatatgctcagtgtgcccaagacacattt…
TCONS_00000137	XLOC_000079	tcatattaatagccaggtgtgaattctctactggtttggtgattggccaggtattgatatgactaatcctaaaatgaatgtgtagaagaacatcatataatattactaagattatatcaacctactgaatacagggttatgtacatgtcttcaacccacactccaagtgttagggctagtgatactacctagtcacccagaccaaagtaggtgtagtggtgttcaaacttattagttagtgactgaaaatcgagcacctcaacaaacaagtcaccgtcctactaaaatcatagagaaaaccaatgcttgtaacctttaacgactaattgtttgtttctgtaatcggctttcaggtacgctttatgtaagacttgataatatactgtttagctattctaa…
TCONS_00000138	XLOC_000080	gtaataattcaacttcttcagatcgattgagtaaagctaaaatcaattcgacggtatctaaatcaaaaaagattattgttacgaataagaagttgacaatgtatttcgataaaatggtcgggacgttaagtaatatttctgatattagaaagaagtctgatgaaataaatgtatcacagaatgaagaaagaactgggagtcagagcattgaaaggcaacttgatgaaaccatcacgactaaatttagcattagttctgtcactattaacagtaacaatagtagcattgattgtcgtactgaaattaaaagttgtggtgatgatgataatgtgtatcacaatcagatcaagaatgaagcagcaagcaatcattgccaacaccaacatcaaaataatcacc…
TCONS_00000139	XLOC_000080	aataattcaacttcttcagatcgattgagtaaagctaaaatcaattcgacggtatctaaatcaaaaaagattattgttacgaataagaagttgacaatgtatttcgataaaatggtcgggacgttaagtaatatttctgatattagaaagaagtctgatgaaataaatgtatcacagaatgaagaaagaactgggagtcagagcattgaaaggcaacttgatgaaaccatcacgactaaatttagcattagttctgtcactattaacagtaacaatagtagcattgattgtcgtactgaaattaaaagttgtggtgatgatgataatgtgtatcacaatcagatcaagaatgaagcagcaagcaatcattgccaacaccaacatcaaaataatcaccat…
TCONS_00000140	XLOC_000080	gggttggaaaatagaagaacaattacgtttagtaatttccacaagttctcagcaatctaatccacaatctaatcaatcaaaccatgattcaacagaaatcgtggattctacagaagatttacaaaatgatgatgggcaaccaaatttatcaaaacaaggagacaaatcgttacaaaatcgtattgaagacaactggacggaacgaaaccaatctttactacctcagcctatatggccgtataatttttacgaaggtactagcctagagttgtacactagcaaatgtcaaggtgatacaaatgaaagtattgataaactatatacattgaataatgaaatacaaatggagagtttgtttcaacaatcccgtttaatagttacgttggttggtgcaaaaaa…
TCONS_00000141	XLOC_000081	aattttctcttatttagaacgaagacgatcaagacatcattgatccagagatttatggtgactactctgatatggatgatgaagatgaagcaattttgaagagaaagaaagataagaaatctagtttaacagcaaagctaaataagcttcgttctgtactcggaacattgcaagatattgctgagtcgataacatcatttcttgaacgactgaattacttatgcagatggagatatccttcgttaagttgtttattcttggtgactattttaattatttcaataatcctctatttcatacctttacgatatattatttttggatatactctgaaaaagttcacacgtaaaatgcgcaatcaacaaagaccctctactacattatttttcggtattttaa…
TCONS_00000142	XLOC_000081	ttagaacgaagacgatcaagacatcattgatccagagatttatggtgactactctgatatggatgatgaagatgaagcaattttgaagagaaagattcgtctttatttcattcaacaccatgtaattcggtagctggaatcagttagcagaatattctggatctactttttatactagttgtcactcgtgagcaatgagtatccataattcaaagagaattcgtgctttcagtgagattagaaccctcgtgacccagtattatagtcggatacatcaccactgagctagtctgatctcaactaactttttgtaggactgaattattcacaacggttattaatcagtaacccattagtataaatatgagcaattaataaaccatagactttatatcacaa…
TCONS_00000143	XLOC_000082	ccttaattaactgaggtgagaaaattctaatccgcaacttaatactcaacaactaattgatttcatgcttaccacaagatgtaaacatcgtgtattcgaacccattttaggctttgagtttacgcaagacggagtctgaaggttagacgtaacattcgttcagtgcctccttcgatactttattcggttgatgacagttctaggtgtgaattatcttggctctcaaaaatgttttaccttgattagtaagtaatcttctgctacaagtttcttagactaactgggaatttcggtcgacgacattttatatatatagttccccttatcattttgaaaagag
TCONS_00000144	XLOC_000081	catcaacgaaactaatattagaatgtctatgtcactaaactatatcagagtccttcatcttgtattacttgtttgaatccttccatagacgtttgggactgcaattggtcagtcttttttggcgtatgtgcatcctttgaagacagcctcgatatcgccttaagtcagaagcattataagcagagatggatagtggctaccagtggaagccaggacgtgcatttcgttctgttttggaccagtaacatggatgtacttggatctcagggttgatgttcacaccggaacttgaaaccgttatcattcgcttcaaacgttatcgtgttatccacttagctactgagtccagctgacgagtcaaaaacaagacgaaacgcgcgtcctgaattccactactag…
TCONS_00000145	XLOC_000081	tgatattggatattataaatctgacagatttaattttgattgcaattatgtgaccttaaatgatagtgcattcagtgagatctttagtgtaggtggactagtctaaggaggtcacgtttttgtattcaaacgtcaccctaaagtcaagcagcaataaaaagattataaaagaggtattttatcaaaagatcctaattgtactcctagtccagttgtcagccttcatattcttgtttggatcagaaggacaaatgtgtatgtaacactgatttatgtatctatggattcggttttgtaaattaaagtttcatagtcgtttctctctcttctcacatggataaatgattgggaaaacacatgagaagagtatttatccgaatcggatgtcatagatcgtaa…
TCONS_00000146	XLOC_000081	ttaacaattatggagatgaatttgattaagacaatgtcaacatatcagagtgaagaaactgtagaaaggttaagaaatttctagaatgcctaaatggtttctagttttgagtggatagacatcagtataaattcaacgccatataaccagatatcaacctaacaaagtagttcattggaaataagtatgaacttaaagataaaaaagtttttgaagacaactcgtcactaaccagaccatcggaactgactaattctgcatttatgaagtgatacgaagatctttacatctatctaagtaaactctaacgatgtttgataaatacatacaaaaacgccatattattttctgtttaacattactgttttctttatttatttttaaaattctcttaagatt…
TCONS_00000147	XLOC_000083	gaaaaatcagttggtttatgcaagctcgccacgaagatattggatattggatgattgacttcggatgtggcattcaggtggtcgcgttacgactgacgcgtaagtgttgtctgtggtactttttaggcatgctaagtgctcctaacctgataataagactgttgactctgcgaccagcggtatcttgacaactgttttgtgcagtgcactaaatggatctgaggtgcgcatagcaaatgcattcaaattccaatagtttcatgacttctcgtgataaatatgtttattctcaacagaaacatgggaggattagtgcatctgcaaacttagctagtagcacttcagaatacttgccaagacctgtacatgatgatcatgaacgtctcaaccttgaactta…
TCONS_00000148	XLOC_000084	tattccagatgcaattctggatacaatattttatgactcctttctatcactcaactcttctgtagttatcatgtggtgagctaaaactgccaatataattctgttagtcgtggtcattgtgaagaacctcctaaactccgtgggtgtgaccatgaaaaatgttcttatctgttaattgcaaaatgctacttaggggttcatttaatatagtttggttgtttccgggtttacttttaggtgatacatttggtcaagtgggttgattcatgacgggatcttaatacgaatgtaatccgttattttgacattttcaagctgtttgtgagatttaaaagataatctttcatttaacataggttgagtgcaggactattgtatatgtatgtggatcagcaaatt…
TCONS_00000149	XLOC_000085	taaaaagcgcatcgagacagttcactgaatatgcacatgtgccaacagagaccgatcagccatatcctttgataacaacagcgagaaaatttaaactgttgcatagaatctattttaaatcaatttaagttgagtaaaagaagtaatcgacaattaacctaatagactataaataatccgcagctacagttaactaaaggggagaagaaatatggactacagttatgaaactaccaagcaaattaagactcgactctacacagccttaaaatcagtgaatactgtgcggggtaactggtaattgagtaataatcaatttcacattgtcttgctatcaatattaatcgaattttactgaccttgttactatgtagctaccaatctaagtggcaaaacgtt…
TCONS_00000150	XLOC_000086	aaatgggttggggttttaatacatgtggcccgaatgaggccatggttgtctctggttgctttcacaaaagtcccttactggtccctggtggacgagtatttgtctggccaggaattcaaagagtggaaagaatgccattgaatacaatgacactaatcatcgaaagccctcgaatctacacccagcttggtgttcctatcacagtaactggtgtcgcacaagtaaaaattaatggaagtaaccaagaaatgttagcggctgcatgtgaacaatttcttggcaaatcagaaaatgaaatacgtgaaatagctcaagaaacacttgaaggtcatcaacgtgctattatggggaatatgacagttgaagaaatatacaaagatagaaaaaaattttcaaaag…
TCONS_00000151	XLOC_000086	atgggttggggttttaatacatgttgctttcacaaaagtcccttactggtccctggtggacgagtatttgtctggccaggaattcaaagagtggaaagaatgccattgaatacaatgacactaatcatcgaaagccctcgaatctacacccagcttggtgttcctatcacagtaactggtgtcgcacaagtaaaaattaatggaagtaaccaagaaatgttagcggctgcatgtgaacaatttcttggcaaatcagaaaatgaaatacgtgaaatagctcaagaaacacttgaaggtcatcaacgtgctattatggggaatatgacagttgaagaaatatacaaagatagaaaaaaattttcaaaagctgtttttgaagtagccagttcagatttggtg…
TCONS_00000152	XLOC_000087	gcccttgcgttaattaatgtataaagggactttcactgtttacgtgcaagtcgttaattttctggctaattgaacctcacccaatttctagtaggaag
TCONS_00000153	XLOC_000088	ggacattaaaaatgaattcattctactatagttggatccagctgatgtgcaagcgtgaaatagaatgatgaattcattttgtcctacgaactttgatgaacttttgttaactcatagggtcttaaataattaaattggtaattcctgttattgcatctttgctacactagataattgttaataatgaaatcgtcagccgaat
TCONS_00000154	XLOC_000089	ccaatatcctgaaggaacaaatggcgtgtgaaccaattgttgatcaccggccgccatgggactgcatctcctaacgttgctctactgccttgtggattagacctctaggtcgaaggctcgggaagtggccaacgtaagaaaacaacctgcttcagtttaggcacccgggaagtatttcacccgtcacacaaatcgagtgacgaagtgtggtacatatatatgttt
TCONS_00000155	XLOC_000090	ggacaaaattcaagagaggaagaacaagaaactagcaattaacaacagccgaacacgagcagagaaagtcaaagcacaagcagaccacgcagaagcaaacagggaagtgaagaaaagcattaaagccgacaagcagaaatacatgggagaactagcaacgacagcggaaaaagctgcaagagaagggaatatgaaacaactatatgatacgacgaagaaattggcagggagatatagcaaaccagagagaccagtcaaggacaaagaaggaaag
TCONS_00000156	XLOC_000091	tgacagttctttttgatgaaggagctgacaatatgcacttttgactgccctaaataagaatgcaagaaagtttgcgacgtgtttctcaccctccaattccgaaatattgcttcaggattgatatgcgtctgatctggtggtaggaattcaattagatgaactcgtctaccacttccctcaacctggaagcctgtctcagtcttggt
TCONS_00000157	XLOC_000092	cgtagcagtttgctccattctactttacggctacgaaatatatttaaaaatagaggatattcgttggtcactaatattctatcatgaagttaacttagcttaaaataattcgttcaccagatacttgggtttaagccacgtttcaaatgtgaatgctaacgatactatccggttacgtagatcaaatcaggtgaagctaggttcaaacccggtactaagttagcgagaatcaaactccttaatcactaagccagctcttcacattgatgccttcaaagcattacccctattggctaacataatagagttagcaatctgaggttagatgctggttactaggtaaggatgacaaatcgagtgatgaaacagtgaatctttatcgaccgtgatagttaggac…
TCONS_00000158	XLOC_000093	actttcaacgggttagtaaaatttccaaaggcatacaaaattgagttactgcaagcttaacatattctcggataaggttgttaggttgtctgtcaagttattgtgtgttgttgatattgataacattttctctcatctacgtttgctatttcagacatattctttgcctgaaacttgaaaaaaaacacaacttaaacatggacgatcaacaacaaatgccgtgttggtactatgaaagagaagaattatataaaacaccatcatattatgatcaaattgaccatgaaacagagacacgtcatcgtagagaaggtgccagatttttgtcagccgttagtaccaaattaaatcttcgatatgatacatgtgctacagcgattgtattcttccatcgatttt…
TCONS_00000159	XLOC_000093	tgagttactgcaagcttaacatattctcggataaggttgttaggttgtctgtcaagttattgtgtgttgttgatattgataacattttctctcatctacgtttgctatttcagacatattctttgcctgaaacttgaaaaaaaacacaacttaaacatggacgatcaagtacaatgttaattcataacaatattcatttgtttcatagcaacaaatgccgtgttggtactatgaaagagaagaattatataaaacaccatcatattatgatcaaattgaccatgaaacagagacacgtcatcgtagagaaggtgccagatttttgtcagccgttagtaccaaattaaatcttcgatatgatacatgtgctacagcgattgtattcttccatcgatttta…
TCONS_00000160	XLOC_000093	ttaggttgtctgtcaagttattgtgtgttgttgatattgataacattttctctcatctacgtttgctatttcagacatattctttgcctgaaacttgaaaaaaaacacaacttaaacatggacgatcaacaacaaatgccgtgttggtactatgaaagagaagaattatataaaacaccatcatattatgatcaaattgaccatgaaacagagacacgtcatcgtagagaaggtgccagatttttgtcagccgttagtaccaaattaaatcttcgatatgatacatgtgctacagcgattgtattcttccatcgattttacatgttccattcatttaaggcatttccacgttatgtaacggctgcttgctgtttaatgctagctggaaaagtggaagaa…
TCONS_00000161	XLOC_000094	tgcaaaaataagtcggaggtcatttggtgttagaattaaaaaacatgaggggtgggtgacgtaataattgagtgaagttcggagacagataagataaattgtgataattttagagtcagtgaacggcttgtacaaaattcctaggattaaaaagctgataagataggctgcgtagtaattgaacaggatttgaagagtttacataatttaagaaaattgagtgaatggaaatgtatgagtgaagaggaggagtcaaatgtacataaaataagaattcagtaatggaagagcaatatatttattatttatcagaaggggtcttgtggaggtttagtatttttcatagttgaaagcatgagtcaattgaagctagaccaccatggaaaacccggaaacact…
TCONS_00000162	XLOC_000095	tctccacaaaaccccttctgataaataatataatcatatgctcactagtgacttcgagaagtatatctaggagctctagtgagaagcagtgaccagtggagttcaaaaccacgtctgttgtgagataggaactcactgaagacaattggtgaatggttgcccaacttcgtggatcagttgaagttagacattaacaccgttgaatgccagctcagtggtatatttattatttatttatttaaacatataaacatttgatacaaggaggcaataaatacatgggatactgcccggatgcccaaaccgaaacaggtggttttcttatggggccacatcccgaacctttgacctaaaggtctaatccacaagacagtggagcaaccttaggagatgcagtcc…
TCONS_00000163	XLOC_000096	catttttcttgacctgcacttgttgatgtgtataggatagaatgaccaggtcatctgcgaagttcgaatcgtctagttgaatgcaagcttcccactctattcagtgattcgactgagatgtggaggtcttcacaatccagtcgaccagcagaaggatgtgggaaggcgagagtaatcttgtctgacttgtcccacaccgatcctcacttcgaatgagtctgtcctccatacacgactttgcaatgtagtccgttgtatgagttccgtatgatgttgacgatcttctcagatactgttacgtctggcaggttaggaacgctatattcgcttccctaagctagttccgtacccccgagctagaactactcagcgacttgaagaccagagaaaaggcacaag…
TCONS_00000164	XLOC_000097	atatattcgtccctcgtttttatttttttacaaacggtggacaatgaggggaatataccaataattgcactatttcattttgagatttcaagtatttcgcatcacaataggttttaaggctttcataatactctgttagtgcacttatgatttatattcatgttcaaacaaatctaaaacaggcagtattcatatcgtctaaaaagtaggtctaaactagctgccagataatgtaaaaccaatggaaatactacattgtaatcaattttgagttacatcatccaatatctcatcataaaagccttaatcggaaatcctactgtggttgtgtgctagtaatttcgacagatataagtattatgtatcatcaaccggaagtgacatgtctggcggcacaat…
TCONS_00000165	XLOC_000098	acaactgtttatcaatacttgtacatttttgatgatggttgtagtagttgtggatgtttcaggtccgtacaacagaactgtcttgttgtttgtattgaagattctgactccggtgttgactgatagttgttttgagttccatatgccattcgactgcaggaatgccatccttgatttgataattcttatcttcacatatgcatcaaatcctcattgtccatcgatgatgctgatcagtcaagcatgtgaatgtttctacctgttccatagtttctccatcaagtgtgattgggtttctgttctttgtgttgtatttgaggaccttgctttttcctctctgtttgttgaggcatactgatgcagagactgctgctacatcatttttcttgacctgcac
TCONS_00000166	XLOC_000099	atcgtatttccttcatattgagagcatcttagcatatgttatgtttatctgtagattatagaataatcaaataaaaatgtgatgaaataactggatgatcaacaatctaaagctttaattaattcagattcaggtttgtgcaggcctacgttattccttttctagtatacttctgtgagtgtctagtcttctattgaatgggtcaattgaaggtgttaacaccactgcttcgggtaacaggttccaagaattgacgactcggtgtgaaaacctgtatgccacaagtattctgtttgttcttggcttttctactcgcctgctgtgtcctctgagttgtcccaatcagttagaaagaaaaaagacgagatatattgggttaaaagtcattccctagtattc…
TCONS_00000167	XLOC_000100	ttttaacaggctgaacgaacttaggattctttgaatgtcatcaagtgtggatttctaggtatcctattcattagttgccgcatttactaagttggacaattacctactgttcgtgggctaacggaaagttatttcgtttcagaatgggtctttggcttcagacccttttggttttgttatgcacagtggttttggtttcatcggtgcctacatcaatacagaaaccagatcttgaagaaactgattctcaactgatagaggatgacggatcacatcatcgtgggagccagtttggtaacaggcttggatctggaaaaaatgattcatccactggtgaaagacggtcacataggcgtcgcagaaagcataaccgacaatgtgaacaaacaggccactgtc…
TCONS_00000168	XLOC_000100	tctttgaatgtcatcaagtgtggatttctaggtatcctattcattagttgccgcatttactaagtagttggacaattacctactgttcgtgggctaacggaaagttatttcgtttcagaatgggtctttggcttcagacccttttggttttgttatgcacagtggttttggtttcatcggtgcctacatcaatacagaaaccagatcttgaagaaactgattctcaactgatagaggatgacggatcacatcatcgtgggagccagtttggtaacaggcttggatctggaaaaaatgattcatccactggtgaaagacggtcacataggcgtcgcagaaagcataaccgacaatgtgaacaaacaggccactgtcctgaaggacttccctggcagaggc…
TCONS_00000169	XLOC_000100	atgtcatcaagtgtggatttctagttggacaattacctactgttcgtgggctaacggaaagttatttcgtttcagaatgggtctttggcttcagacccttttggttttgttatgcacagtggttttggtttcatcggtgcctacatcaatacagaaaccagatcttgaagaaactgattctcaactgatagaggatgacggatcacatcatcgtgggagccagtttggtaacaggcttggatctggaaaaaatgattcatccactggtgaaagacggtcacataggcgtcgcagaaagcataaccgacaatgtgaacaaacaggccactgtcctgaaggacttccctggcagaggctatatacgcgtggccatgtgagacgtacacgatgcagtgctga…
TCONS_00000170	XLOC_000101	cgtcgaagactttttctctactcttaaccaaacagacctatgccttctggatactattgtacagcagtctaagaattttcgagtaaaggaccaactctgtaaaagtaaagcaaagttcttatttataaaagcatatctgtaggaaaccaattggaaataaaacaaatagaccgaccgttgctgctaccttgacgtggtggtcgggcttgcctattgtgatgagtcagtcgagctatactggctggaacaatcgttcctcaaagtcctaccatgccaggcaggtcgtttgaagagcggtaagactaaaagcagcaaacccaaggtccgaaggcaaagtcgtactgctgactgtacagaggtgtgacggcagtaaggtgtttccttcagacaaccagcata…
TCONS_00000171	XLOC_000100	atgaattcggtgttcatcttgttgtgctaacgaggtatggcaacttggaccgatgcatatatgtgcctggtcctacgttgtagctgactgactgactgaaaacaaatagacagctccgatggaaattggtggaccagccaattaagataatcactacttacggcttttgactctgctaagaatgctaatatgaatctactttagcaggttcacacacgttgttaagcgtatcagtgttctcactatagatggggttaaactacagttcaacgtcggaaacctgtcgaaggacccatgttgcatcaccttaggaatcttgactttcctctgtgcactgcttctaagtgctgggtggtgatatactccaagtgacgaaacactattcagtaccatttctat…
TCONS_00000172	XLOC_000102	atgatcatgaaagtaacatgttatatcttgaggccgagtggatgtcttgctaacgtatgacgtgataagaccatcaatcagagagcagcaaattatcgattggaacagtgacacacgaaaccgtacgagcagtctagagtgctaatcggtcctgctttctgcctagtccagccagttaagtccagaataccgataacagcctctgtggtatgaatcattgtatttcaaacatactgagtttatataccaaacagaccacatcgtaccaataaaataggatacaacatttgtacaagattcagccaattgtgtctgtgaatatgggaggcagcaattaatagactagggataactcaagagtggtaaatcgtacaataatagtctacaagtcaaaataaa…
TCONS_00000173	XLOC_000103	gctagatcattggcgtctgtgaaacattgtcaacgtatagtgagaccgcctaatcagttacgataaagttaagtgtctgattttacattaagatctcaaactccttgatgaattagtgtgcatttatcaactgaggtggctggaattatgggatagaattaagtttggttgaaagggggttagtgtcggcaaaatcattgcagggtcggttcatgagttcgttggttattgaaatgagctgtgagagtaggtatggatttcttgaacagtaataatcataatctatatttttaaacattattgctggaaatcagt
TCONS_00000174	XLOC_000104	tgttactcgtagaatcatattcataaaactgcatctttagaaaatctatgtgcatatgaaagacttggattaatatgaagtagaatgaaacttacttcaacaacatataactctgacaagacgtttgattgtctttctgttggggtgatccagaaaacttctctcaatagacatgaaaggctcaagaaacattaagaggcattttatccaatcagtgttcactagaagttttgccagaaacatcaccaaagtgaaaagtcacatgtagagtttctgagtaactgattactacactgctactatgtttagtagcattccagaatttttgggaaaacccaaggacttctaaaatattataaaaaccctatattttctgtacataaatgaacctttggagta…
TCONS_00000175	XLOC_000104	tgttactcgtagaatcatattcataaaactgcatctttagaaaatctatgtgcatatgaaagacttggattaatatgaagtagaatgaaacttacttcaacaacatataactctgacaagacgtttgattgtctttctgttggggtgatccagaaaacttctctcaatagacatgaaaggctcaagaaacattaagaggcattttatccaatcagtgttcactagaagttttgccagaaacatcaccaaagtgaaaagtcacatgtagagtttctgagtaactgattactacactgctactatgtttagtagcattccagaatttttgggaaaacccaaggacttctaaaatattataaaaaccctatattttctgtacataaatgaacctttggagta…
TCONS_00000176	XLOC_000104	cgtcaaactggattccactgctagccactatccatctttgcttaccatgcttgtgaacttaggctatatcgaggcaatatgcacagtatgcacatatggccaattagagactgaccagttgcagtccaacacatcgatgttaatgactctgaagctaaattatgtgtaaacatagaacagttgtaggattggcaaagcaagggcaacatttctacaattgaagaacatatggaactcaaaacaactgtcatctaacttcaaagtgagaatcttcaatacgaacatcaagacagtcccactgtacggagctgaaacgtggagaactactatatccattgtcaagaagatacaagtatttataaacagttgtttacgcaaaatactcaacattcactggcc…
TCONS_00000177	XLOC_000104	attttcaaagagaacttgtatgagttttgtattggttgcatggatcatcccattgatgtttacgactgaaattgatcagttatctcagcttatagaacttgaatcagtaggtcagtcagtcaaaaacaacactggaaatgtcagcactgtgaataagatcaggtactcacaactttcgatttagaggataataagggaaaaataaatctatgccattgaaactgatgttgagtagtattacttaaggtcttttgatgcattctagcattatctgataggagtattttacaaacagaagtataacctattatctatcacttatatctgtattaacttcctcatatttctatttttacacatttaatttaagttaatgactctgaagctaaattatgtgta…
TCONS_00000178	XLOC_000105	gtaagtagtttactttgtaagtgattaacatcatggactagttaaagccagactatgatcaataaatagaaatctgtggacagctatttcgtttcagtataggactactcagcagtgtgtgtaaacagctttatcgaattttaagtctatgaacttcaggcttcgctaagagagagttacacttatactgctaagttggtttcggatggaccacattaccagctcaattttattcgtaatattgagtgattatcaaacatcgggatctatgatgcctgtctcacatagcaaagcctgtagttactggtagttatccgacgttaatgaattctaataaaggactaaaaattattaacttgttgttcacagttgttcacagtcatggcacgcacgaagcag…
TCONS_00000179	XLOC_000106	taactgtctgggttagacagaaagcaggatcgataagtatttcagactgctctcacgggttttgtgtgtcatgggtccgatcgataaattgctgctctctaattggcggtattatcacgttctacattaacaggacatccaggcggcacaagttataacccttcataatagatttcggtgatggaaatgaaagtgtttatcattgagaactaggatttcacttgatattcattcaatttgttaagaaaaatattgaattgttatacaccatgtcgagtgttgcagccattctaggggatttaaatttaatgtgttcttactaaaacctggtgtaacagactagaattacatgataattgagagcgggttaaattaaaattatgcatcgaccacaaacac…
TCONS_00000180	XLOC_000107	gggagaagaaactccgaaataggcctattcagattttatagagacctgagcggaaatataaactaagtaaattgctaccttattggttgacaccctaaaatgttgatatttcataaggtcatttcctactaggattatagaagtagtattaattaacaatttatcataaactcatttagtcattcagtcagctataacgtaggaccaggcgcatttatgcatcggtccaagttgccatacctcgttagcacaacaagatgaacacaggattcatagaagtagtaaataaaagataggttgtctataaggatatagtataggaagaaagaaagttatgaagcaattttaatctcaaggttcacgggaagataaagagtgtatacacctacgccattgtga…
TCONS_00000181	XLOC_000104	tgattgagtgtaacctttttagatgataaaaaacctagatagttgtgcgcttttagtaagaagaacctgtggctttgattcgttagtctaagacatagatagtctttgacaactgaatggtaaccaaacataaatttcacttacggcatcaagtttgggattcatttgtctaaagcttttcggattaccttattgtaaagagcagcctgttcatttttagtgataatatctgtaaagtggttaggttttggaactttgcaggacatttattatataatcctgttactcaagtaaaaatcagggtttcgaatcctgtaacatactagctctctttacataagtcattattactattaaggaagtattcaaactgatttaccaaacaaaactatctcagat…
TCONS_00000182	XLOC_000108	gaaagcgcgttcgtcgagcttgttccagatgtcagaagttacatagcttcaccctcagagcaagattctgaagagaaaaaaaagagaaaccgaggagcata
TCONS_00000183	XLOC_000109	gggataaattaagactggaatcagtacagagatgatttacacttcgtactcttggaactgattgtgccttgacgtataattaaggtgtattaaacttgggctcgaccctttatggaagaggagactcaaactaaatcttatcttcttcttcttcaaaatacttaacaaactatccttcacatccaaccaggcgattcaatatgctgaaacttc
TCONS_00000184	XLOC_000110	aatgctctagctcctgtaagtgtatcttactccacaagtgagattatcggaactttgaatgtttaaccacttacttgctgtcactttacattaacactgtcactagcaactctaactcgtctgaatagtatctaacatgaacagtggtaaacctgacagacatatattggcaatcattgttttgttgttccgtgctctctgctttaatcttactttctctagttgtagatatttatcagtaactcgttctggcattggaaataatcttaaagaaaaacgttcataaatcatcaggttatccactt
TCONS_00000185	XLOC_000111	aggctcgtttgacgttactaagtttacttcatttattaatattcgtgcaatgtgaactgttttggaatttcccacgtaattcaaaggaagtttttcatgcatatgtgaatgaaaaagcacatactatacaagtatttccatcgattcaagcaaaactaactaatgattcaaaactatgttccatttcattactggcatctgacagaaataatgtccccagttttattcatggtaatgttttaaatcaagaaaaaggatatggctatttaacattcaatggaacattatatcatcttgctaaaagttttggtagtttagaagctagaacaggattttatcatttgagaataatagctgaagattgttcgaatccaccaaagtcaacaaaatcatggccaa…
TCONS_00000186	XLOC_000111	tgctgtgtttctgcacaattgtaaactggttgtgctgatacgtcgtgaaccgaccaatgaatccatcctatcatccgattcgtctcaactacttccatctcaatggcgtttcgatgtcgatgaagtatgcgattcgaattggcaccattattcgttgacctatcgtccaccagaaacgacagttgtaaatggacaaaagaccctgggatccaactcagaaagtgatattgaattacaattatatttggacggacgattagtaccaaataatcctgaactggtgcaaattgctgaaaatatgcctatggtacatttatctgttaaaaatcatgaatttgttcgtacttcagttggtgcttgttggcatgtacgtagtgctcaatttgctcagcattttgt…
TCONS_00000187	XLOC_000111	ctatttatcacctaaatgtaaagtcaaacaaaatcttcggaatttcagcaaacaatttcatcatgtacaattgatttatgcaaaggcgatcaattcaatggtgtagacaatattctatctatctcagaatatatcattttaaatcctgaatatatcaaaaatgatataaaagtatttcaacgttcaaatggattccttattcatggtagttcaggtgtgttaagttatatgaatgctttgaaacatgttcaatggttatgtaaagatgaacaaaataacataagtagacgatgttttaatgtatcatgtgaagctatgattcaagtctctgaaaaggatcaattcatgatgagaaaagtgaatagcaatgccatacaatctgaattttatatttatcat…
TCONS_00000188	XLOC_000112	aattgattgatcactgggtggtgatcaatctcatgcgtgtcaagtccttggtgctgatcgaatgctatcg
TCONS_00000189	XLOC_000113	gttttgtgacttatagggttattagccagctatgtttcgtttaaaatgtgcttttcaagtatatgattggggtaaaattggagtaaacagtgaggtgtacaagctattgagtcaaacccaagagctagataacttgaagccatatgcagagctatggatggggactcatgtttctggaccgtctttcatgatggatagtccttcaatttctcttgacgcttatatttcaagaaatccacactgtttaggttccacagtgtgtgaaagatttggcaaggctttaccttttctgttcaaagttctttctgtgcgaaaggcgttatctatccaggctcatccagacaaggagtatgctgctaagttacatgctaatagacctgacctatacaaagatgctaa…
TCONS_00000190	XLOC_000113	gttttgtgacttatagggttattagccagctatgtttcgtttaaaatgtgcttttcaagtatatgattggggtaaaattggagtaaacagtgaggtgtacaagctattgagtcaaacccaagagctagataacttgaagccatatgcagagctatggatggggactcatgtttctggaccgtctttcatgatggatagtccttcaatttctcttgacgcttatatttcaagaaatccacactgtttaggttccacagtgtgtgaaagatttggcaaggctttaccttttctgttcaaagttctttctgtgcgaaaggcgttatctatccaggctcatccagacaaggagtatgctgctaagttacatgctaatagacctgacctatacaaagatgctaa…
TCONS_00000191	XLOC_000114	caactcccctaggtggactttacgtgttcaccgataacccgattaaagcgccggacattcacttttcgtcctctcaatttcgtaaacaacagtaatgccacgagaaggcagtgagtaggactcccaaggtagcggttatattcacgtgtccatgtgagagcatttggagagggagagctgactgtccccactctcggccgtaccagggcatttgggaaattgaagtgatcatttattgttaatatgaaatagtaaatttgaatacctagctgtgctcaattatttaacttggctttaatattaaactgaaatttctctctcaataatatattgtttcg
TCONS_00000192	XLOC_000115	aattgctgaatcataagttgatacatgtggttggtggtaatatcagaaatgtacctgttaactgttagtcgtgttagtggacacgtggctttaaacaagatgatcaattcaactgtagaatagattgtcaagttcactcagtgatgtgaaacgcaaatatgtgcatcggttcaaattgtcatgccacactagcactgcgagataaaattatcaag
TCONS_00000193	XLOC_000116	gggttggactagagatttcgtcttccaacaatacgaaagtcaaattattgtaggattgatacctacactaagtatgatagtgttcactgtacaccacattgttacaaagtatctgaacctagtagactgtgataaatagccgaagaggagtatacgctaaattttctcaccataatttagatatagagaataaactaactttttccaaatggatggagcatttttttgagaagtgtatgaactccatgcatgcatgatggatgatgaacatcaatctcttgtataggtgaaatcattgaacgcgtgtaatttttttatgtttatctggttcactgtcaactaacttctcgtgaggtaactttaagaaggttatttgagtacaagatcataccaaaacat…
TCONS_00000194	XLOC_000117	atcaacacttcttattgaccaggatttatcagcaatgtctgagatcttacgggaacctgtttctccttccacaatattccaacctacttcatccacattactacagttagacattttaccactgaaaatatccaggcgttgactaaaaccctacttaagtaaggtgtttacattagtttgtatctgatctgtactcgatatcatgtagctcattgactaaagtacatagtttttaaccagtagtttggcatgaatccccctcctatttcggcttcgatacccgtggtgatatcgtgaatcctcacataatgtgagttaaagacgatcatgcaaccctgtacttagtaaccgagttgtaattacccaatatcatgtttgttaaccacttggtgtaattat…
TCONS_00000195	XLOC_000113	tagcatatacccatcttgagcaaatcgcctttatactggcattcatttacatgttttaataaagttagatcgctactagcaaatgaacctcagatacgtatttcgtcctatttaggactcatcggcttgatgcacatgtacatgctgatggtaatatagagacttcagcttgctgtctgtcacttcaacactgattcggtatgaatgtcaacacggattcaggtacatcaagctgagcctcaaataagataaaacactcgttttaaattccactgttagccacaatccaagtttgtcaaatgtataggttccattctgtattattttaataaaaacgtttaattgcactcagactgatcatgtgttttattctcggtattgccactttctactgtgaaa…
TCONS_00000196	XLOC_000113	tttaataatttcgtatatgcatataaatattactgtatattagagtaaagcctgatgaggatctaatcgaaaacaatattgttcgcttatatatgttgttctaaatccctattgagtcataaactatttagaaaaagttccgagatcatcgccagctgagtatgtgtaatatatgtccactctcatcattcaatgacactcttattaacagactatttactaattcttatctgatggcactatagtttaaagcaaactgataaagcccttaaagattcaatattcaacagaggattttaaccattgtctctcatgtattagtgaagttacttctggtaaacagatgattttgcgcctgaataatctacttgaatcttgagtggaccactctacaattat…
TCONS_00000197	XLOC_000118	agtgatgcgaaatgtctttgaccttcaacctagatggccatgttcccgagccttccgtttctgtggaagaattgaacgaagaaataactaggatgcggaaaatagtgcgaactgctaaggtgtatgcattccgagatttgatgcggagcgttaaaaaattacgagaacaaatgtctcgtcttagaggctgcagacgattagaaagcaaaatggaaaacaggatctctgatatgaagctcctgcaaaacctctcggttgttcgtttatgtaaacggttactggcagacgaacgtgataaaaagcatcttcagaaatatggacgtaatctcactcaagaagatcgtttaattatacgtctcaaatcatcgaaacctgtatcagccttcatcaaatcatttc…
TCONS_00000198	XLOC_000119	acaaacacggatagggccatatcttggtttgcataatcactatccagttcggtacgaacacgggttaataaaacggttattcaataggatcaatcgtatttgcactagcgatattatttagagagacgataagcttcttattgtgacattgattaataactgttgttcatcgaagtttataaactcctggatatgtagcaatataaatagacccacgacgtttttggcatccaaaaaacttgtctatattaccttacgattgaggggtgacttaaatagtctcaacttgtaacggtgacttaaattaactataagacattttacgcagctgaactgatcactatcgaaaaaccagtgtctctgtttcgccaaaacccaaacagtatgtaaatggtcgtg…
TCONS_00000199	XLOC_000120	agattaacgtgaaatctaaagcgtttacgcaagcaactgaaggagcggaaataaaaacgaacaaaaggaacattgcgtcataaaattaagcataaataaagagggattggcacgtttctgactcgactgactatagcctcatttctttgaagtcatcaatctctatatatcagcgtccaggaatataaatgcatatctaatgtcttcagtcagggagttaaaagaatcgccagtcgcctcagctcaagcgtatgttttacagtttaacactgaagatcgaatatggctaccaagtggtgggacacgctcactttcatgggttcaaattttacaacaaaaaggtttagatgcttatcgtatcgtaggatggcgtcagccagataatcaggttgttgttaa…
TCONS_00000200	XLOC_000120	agattaacgtgaaatctaaagcgtttacgcaagcaactgaaggagcggaaataaaaacgaacaaaaggaacattgcgtcataaaattaagcataaataaagagggattggcacgtttctgactcgactgactatagcctcatttctttgaagtcatcaatctctatatatcagcgtccaggaatataaatgcatatctaatgtcttcagtcagggagttaaaagaatcgccagtcgcctcagctcaagcgtatgttttacagtttaacactgaagatcgaatatggctaccaagtggtgggacacgctcactttcatgggttcaaattttacaacaaaaaggtttagatgcttatcgtatcgtaggatggcgtcagccagataatcaggttgttgttaa…
TCONS_00000201	XLOC_000120	gatctcaaagataatgaactgactgaaactatggaaacaaatgaaatcagatgagatcatgagtcacttgaagctagaccaccatggaaaacctggaagcactggacgactgtttcgtcctattgtgggactcctcagcggtgcgcatccacgacctcacctcgcgagattcgaacccagcttcaaatactaatattactataatatccacaaaaaccccttctgatatagaaatcagatgagcttgtaaaagtgatgacagtaaaatatctgtttattatcgtgctggatcctgtgatcatcgttatattcaggtgagacccagtaatttcggttgatattttctttataccttaatgttgctaaattattttgttaccagtttgaagggaattgagt…
TCONS_00000202	XLOC_000121	ccctgagacaaataacacggtatgcaaatccacaaacagctaccaaactgaccataattagatcgattgactggcagtttggacactaataaatacgcagaacagtatataaacagcaggaagctagagcaaagaaatcaatcggtttatactagctcgtgacaaagatattgttaactgattgacgcggaatacaccagtcattgaccttggcagctgtattattgcacttcgtttcttgtgttccgagttttaggctgcatatttcccatatattctgcttgaagtactcgtgtttttagagcccaaagaaaccactgcttattgaaattcattatgtggaaatccctgactttttcgctatcatctttcagtctcgctcgttgcgcttcaactgcg…
TCONS_00000203	XLOC_000122	tgtgaactgtccacatttctcacgccattttcacacttatctctcctctctaactaactaacacatacatcaatgctgatcagactgtttacttacctcgctccctctctcccgttctctctctctctgattgtgtgtgtgtacacgttgatgttaatgataatgacgatgatgatcggatcaactcaattgttctgttgtcaatgttcattcaactctattctccagaaat
TCONS_00000204	XLOC_000123	aaaaggatatcagatattgtataaagatttccgccagatttagtttttgcgcaacatgggacttgttcgtcctattcgtatgattctttgttttgtttgtttcttgtttctcgtgaactctcaaaatgcacagaaagaacccagttgcggccgtgcaaaaagttgtagtgaatgcatggggatacgccctgcctgttcgtggtgtagtgctgatgaatttgatgatacgaaagaaggtccagggtttcgttgtgctccatcttcagtcttattggcccgtggatgtccacaaagtagtatcgaggatgtggagtctgtgttattagatcatggagttcctcttgatcaagccagtttaaccgaagatatacaacttactccacgatcacaatcagtaaa…
TCONS_00000205	XLOC_000123	gatatcagatattgtataaagatttccgccagatttagtttttgcgcaacatgggacttgttcgtcctattcgtatgattctttgttttgtttgtttcttgtttctcgtgaactctcaaaatgcacagaaagaacccagttgcggccgtgcaaaaagttgtagtgaatgcatggggatacgccctgcctgttcgtggtgtagtgctgatgaatttgatgatacgaaagaaggtccagggtttcgttgtgctccatcttcagtcttattggcccgtggatgtccacaaagtagtatcgaggatgtggagtctgtgttattagatcatggagttcctcttgatcaagccagtttaaccgaagatatacaacttactccacgatcacaatcagtaaaggtca…
TCONS_00000206	XLOC_000124	tgaggtaacctatatttaacaacgttgtaaaactaaactatgctgacgaccttgagtagataatcagagaactgttcatcccctaaatgccctggtacggccgagggtggggagagtccgctctccctcttgaaatgctctcacatagccacgcgtgtacaaccactgacagggaagtcctacttactgccttctcacgaggttactgttgtttacgaaattgagaggacgaaaagcaaatgtccagcgctttaaccagattggtggacatagagggtccacttaggggagttggaaaaccctgattccaaaacaatggtgcacatgggcccttggatcctgaggaaacaaatggcgtatgaacctattgttgttcaccgactactatgggactacatc…
TCONS_00000207	XLOC_000125	ctgtcctgatgtcacctccaattgcatctacgaatttacgtgtacctgaggtagcaattatgtagaaaggacagagagaagggtctccacaaggttttctgaacacattcctagaaatgtatgactgggagggagtaaattctttacaagttcaattgctatacaccttttggctggtgaacatgaggtaaatgtaagcaaggcttttaacataattaacagacaaaaaacgtcagttttactccgttcggcagaggcaatcgctttcggacgttttcgacctgatctatgtatatagaaggaaagtgtggttggcctttccctgccatggtgattaggggttcatctaatgatctctatgaattccaatttttgatacttttgtgaccctgtccccaa…
TCONS_00000208	XLOC_000125	aattgcatctacgaatttacgtgtacctgaggtagcaattatgtagaaaggacagagagaagggtctccacaaggttttctgaacacattcctagaaatgtatgactgggagggagtaaattctttacaagttcaattgctatacaccttttggctggtgaacatgagattcttaaacattgtactcgcattaatcaaacattatcacaatgtcgttattaccaatgcacacagtatattggcaaaaaccagatacgggatctcgcaacggaatcattaaaaaatgtcttgtcagatacagtgataaataagaattgtactgatgaagaaaaaaaatgttcaggaaaaagttctgtatatcgttttgtaccatctaaaccaatttggaaacgattcgat…
TCONS_00000209	XLOC_000126	ttcatattttttaatagttgaaatcatgagtcaactgaagttagaccaccaaggaaaacctgtaagcactggacgtccgtttcgtcctattatgggactcctcagcagtgcgcatccacgatccggcactcgcgagatttaaacccaggacctaccagtctcgcgccagagcacttaactaatagaccaattgagctgataagaaacagtaaaatagactaatcaattcatcttattttacaaatcttgttctgtttaaatttatcaaaggatataggtgtccgaaatttttgagaatggtaattgtaatgataataatagttcacaatatcgttaatgttttaattgaatctataagtgacaaagtttttgttttggtatcaatcttcgaataacttaa
TCONS_00000210	XLOC_000127	attttttcctatctagtcaaccgttaatctcaaaatgtttcaataaagacgcataattagaatctattctatttcgaatctcgcaaggcgagatcgtggatatgcactgctgaggagtcccacaataggacgaaacggccatccagtgcttctaggttttccatagtggtttagcttcgattgactcatgatttcaactatataatattctatttgtagttagaatatatcctcattatttctcgttacgataaaactcgaaccatttaccattaaacatagtatgagatagtatagtaaagtgattgtccatccctttctaaaactttttcgccaattctgataatttttttcaaatttcac
TCONS_00000211	XLOC_000128	tagtgattactcataatttgttcattttgtgtgaaaccatgtattctaacgttaatcgaagtccctataaagtggaataagtagctagtttttaagataaactttaaggtacacctattaccgttagctatgcagtcagacaatttaaactgtgactggttaacgagagaaggattacgtacccatgaaaccattatgggtcgaactcagaacttctgaacctgtaaacaaactcttaactttcaaatcagtgggttgagatgtaatggaatacatttctgacttcagtgagatctccacgaccatcatataatatttcttgaattttatgttgtaaatgattttcttccagtccgtacttgtagtcagtgcaactctatttttgatacctggttcctt…
TCONS_00000212	XLOC_000129	ttcagaatctcgacaactggacttcagatatacaacgaatttatggagcaaacaatgtagttgcagaggccttgtctcctgtaacttccttgaacagtttccatggaatcgaccttctgaaactagctcaccttcaaaaagaagacactgatcttcaggcatggtcgaaaagttatcctcaacaacccttaaactgcgcatcaaacagatgggaacaggtaaggaaaccttactatgcgacacacctacgtttagctatcgcccaatcgtgccgaaactttattgacgcaacgtcttcaatatgttgcgcaaactttctcacccaggtgttcgtgcatccatcaagcttatagcagaacggttttactagcctggtatgaataaagaagtgagcacgct…
TCONS_00000213	XLOC_000130	ataatcgtatattctttttggaatacgatatctaactgtgcaaatgactgtcgaatacaccagttcaatgctgttgattaattcgcactcagctgtgtgattaattaataacaaggatgaaatggccgtccattgcttccaggttttttatggtgatctagcttcaattaactcatgatttcaactattgaaaatacaaaaaaatatggagagtaatttgcaaacctgaattttaaacattgaagatgtctatattcttctagtttttatcgaggacatatctttttaaaacgaatagaaataaatataatttattaagtgcttg
TCONS_00000214	XLOC_000131	gggatagtgaatgaacactgctcccgaatgccatggtacggttgagaacggggagagtcagctatccatctccaaatgctttcatatggccacgtgcatacaaccactgacagcggagtccttctcactgccttctcgtggcattactgttcttcatgaaattgagaggacgaaaagcgaatgtccggagctttacctgagtcggtggacacggagggtccacctaagggagttggaaaaccctgattccaaaccaatggtgcacatgggctctaggatcctgaagtgacaaatggcgtatgaacctgctgttggtcaccggctaccatgggactgtatctcctcacgatgctccactgcactgccttgcggaccagacatttagcttgaatgctccac…
TCONS_00000215	XLOC_000132	actaggagagattggaaatctatgtgtattcagcaaattggttatagacgacacaattttcccacacaaacgcatacacaaagctacatgggtctcactggatcacaccactgagaatcagatcgatcatatttgcatcacaaaatattccgaaggtcacggaataagttaaaaattaggagaggagctgacataaattcagatcactacccagtagtcgccaaaatgaaactaaagctaaagaagcactgtataattggttaaacagcattataaaagttcaatacagccttccttcgagataacgacaaactcaatgaattcaagaaagctctcaataacaggttccaagccttgtaagataaactcaaaaaagggaaaacttctataggggataac…
TCONS_00000216	XLOC_000133	agaagaacctgaaaatataccacctgaagcactgacgtcagacattgaagtaactacaaacgtgcttcaccttctattcaagaagatttgggaggagaaacaagtgccgactgactgaaaagaaggacatctcatcaagatatcgaagaaaggagatctgagtaagtgtgagaactcaactacagaagaatcgcactattattggtaccaggaaacctctccaacaaattgttgttgaaccggatgaaagattcagcttcgagatcaccaagctggattccgtaaggataggtcgtgcacaaactaaattgcgacagtatggatcatcattgaacaaccatttgagtcgaacttgtgaccatacaccaacttccttgattatgagaaagcatttgacag…
TCONS_00000217	XLOC_000134	aacattggtcttgacttctggaatccagtaagtaatgattttaaaaatggtctatttcaatttgttggttataagtgaaccacatacatgtttgtttgttatgtgatatacttacaattcgatgcttcagttattgattgagattgttagggccaaattttattgaatagtacgactaattcacataaagcatcgatcaaacaaaaaggaagaaaacattccaattaactaagtttaaaaaaagatagatgatttcacccataaaggtagaattgttggatacactaatctcagtcgaattaatatgcattttaaacaagtaattgaattttacttgagatcataaagtaatcagtgttaaaccaccatcgaaaacctgcaagcattgaactgctgcct…
TCONS_00000218	XLOC_000135	gagttgaataaagttagattattattagaaaagatggaagcatttgaacaacagcttcgtcctattatgggactcttcagtaattataaggagattttgaaaaaaacttaaaatgcaactatttaacaaatttaaaatttttttcttcttgattttgaaagtttaaatatattttatttaaacaatagtttttgtttgtttgtttatttaaacacataaatattggtacaaaggggcaccaaatagatatgcgtcacacaaatctcatgtcatttgtgtgggggctatgatactgcccagactgaagcaggtggttttcttagggggccacaccccgagcctttgacctgaaggtctagtccacaagacagtggagcatcttgaggaaatgcagtccca…
TCONS_00000219	XLOC_000136	gtagatgtcctttttttattttttttttattgtatgaccttgaaaaaacggtggggggtcattattattattattatcactattatgtttattatagaaaagtcacgatccagggcacataggtttcttttttcttttttgctttgaaagatgtaaatgtactatccaatgtactatacaatggttttttgtataaacatttttcatatattgatatgtatattcattaatataataagatatgaatgatgtaatttataattccctgaagtgtttaaagatgactgacatgatg
TCONS_00000220	XLOC_000137	tttgaaatacctagatggcagaaacaggtagcccagatatttaatcaggccatcaacatgttatgacttttaaaagaaggccattgccaattcgttatgattttatgtccggctttttatcaagtgaattattcaccaatcgaaatacaaattttccaatcttaacactgtgccaaaaataatgacgttcaaccggtatggtcccttgtccgtctagcccttccaattgagttcagaacaccaattacagcctctgctatgcgaatcatttatttcaagtatactcgctttatatatcagacagacagatcgcatcacactataaaatagaaaataatatttgtacaagatgaagccaaatgtggctgtgaacgtgggatacaataatcaataaactga…
TCONS_00000221	XLOC_000138	gtcgacatcagtagtacacaccacaatacaattaataagttcatcatcagagaataactgtttctagataagaaatttaaaatccaagaattagttcattatcctagtttcggagttcaaagtaaatacaatccttcaggcttttattaaatggaaaagattcgaagtacatattgatgaaatgatcgtggatataaatgaaataacattcgaaagacttcaatcaagaattattaactgataagtatttcttggcaatcatgctacaaaattaggctat
TCONS_00000222	XLOC_000139	aggaggtacatttcctcctatttaagactcctcagctggatatacctgcatttgttgttttttcacaccggcacctagtacttttcgcttcagacgactaacgggttacacaccataacactgtgtccagatcaccacttgtttgtgcaatgaggatgaatttcgattcatttgtaaagttgtttgaatcttcttgttgttattaagatattcaaccgatcagtatctctttgcatatgtgcagcttcagtggattgtttcgttagcatcatcaagaaatatagattttaaactgagtttgacagtggttaacagaggatcgcttatgacttaatggaactatcaagatcttccactcaacctctgtacataagctaaaagatattagtcaactgagga…
TCONS_00000223	XLOC_000140	gagtcccacaataggacgaaatggccgtccagtgcttccaggttttctatggtggtctaactgcaattgactcatgatttcaattatgaaaatactgaaatctccatgaaaccccttttgattatttcaatgtttgaaattacatcgtttacaattttaaaacaagtacattagtataataaacagagatggatgatagctaacagtgaaatcgttttatttacgactcgttagctgaatatccctgaatccaagttagttaggaacaatcgaatgtatttaagcacaaattacaaactctcttactaagatctgataaccatacagcaaacagttaatttgcaaagtaacaatcaattgtctcaatcttcactgtgccttctgcaaatatcaatccat…
TCONS_00000224	XLOC_000141	tgctttcaggttttccattggttgtctagcttcaattgattcatgatcttaactatgaaaaataatgaaatcattttatttacgacttgttaactggatatctctgaatccaagtgaatgttcactttgtaacttgaacccagtacctttcacttcaataggaagatccaagtaatcagcatagcaacatacatcatcattccatatttacaattatgtcat
TCONS_00000225	XLOC_000142	atgtttcatccaaaatcttcaattattatatcaaataaatttattttaatgattggaattgttttaatgtttaatattgaaataaatggattagctttacaaaatgatggattactattgaaagatttaaagtttacaaggccatgccctgaaaaaaactatcgatttcataatgcaactggaaattttatgtgcgttgtaccaacagctaaaaaatgttttgaattatgtcaacaattaagttgtaatgaatggtattttatgagttttgtaccatctggtagtgaagaaattaaaaaatatcatcgttgtcgttgtttccctgaatatcatatgtgtttttataattcagtaccaagaagatatcgtgattttgaataattctttttattatataat…
TCONS_00000226	XLOC_000143	tactttctattatggacgtaccctggaatagccgagagtgaagagagcccaccctctcttcctctgtctcaaaacgctctcacatagccatgggcatacagcctctgccagggaaatcctactcactgccttctcgtgatgggggtgttctttaacagattgataggacgaaaagagaatatctggcgcattaaccgggttggtggatacggaagattcacataagggagttgaaaaaccatgattccaaaccgatgctgcacatgggctccatgatcctgagagcacaaaaggcatatgaacctatcgttggtcactggtcactattggactgcatctccttacgttgctccactgccttgtggattagacctctagctaaaaggctccgtgtgtggc…
TCONS_00000227	XLOC_000144	cagtggccgagtggataacgtgatggcgtttgaagcgaaaggtactgggttcgagttccagagtgaa
TCONS_00000228	XLOC_000145	ttcatgtatcgtatagcgaaataaatatgaataataagtagtatatatataaaaagaaaaaaaactgacctgagttagaaaacaaaaaaaagaaagaaaatattattgtacatttttgagcattgaatagttattatacaagtttataatagtcattcatttgtatgagacctgtagtagtagtagtagtagtaatggtagtagtagtagtagtaatagtagtagtagtggtagtagtagtaatggtagta
TCONS_00000229	XLOC_000146	cgggtttctcgaaaataccgcgtactttgagttctttgaaattaagtgtgtaattctggatccaccacatttcagtgacggtattgtggaaaaatgtctaatttcgccaatcttataatcaccacaaatgcatcaaaattaagatctgaaaaacgttatccgcttgatataactttaggccaaatgaaggagaagctagttttagttacaggttgcgataaccgtacaatgaaggtagagttgtttgataaagaggatagatccctgggtcaattagttggtgatgacaaaccactttatgatttcggtattgaggatgggatgcacattcatgtagcagatccaacgatacaagatggagcatacgaccaagttgaggaacctgtcgaaacttaccaa…
TCONS_00000230	XLOC_000146	attacgttttgcgtgttatttgagacaatgttaattattcacctaagcagactcacttttacaggaatattattcctggctagcgcgccgcttgcgcttgctatttgacctccctattttggggaagccgctatagaaacatttcaggaaataccacaaaaaccccaaaatttttctcggatctagggaactccccgaaattcagggaaggctgttggacttttgggaaaaccccaaaatgtattttggggagattgggtagttttgattcattcttgtttacagaatgaaattgggcaaagcttgcgtaagcacctataagcctattagttggagcgtgccagtaagctagaagcagcagatgcatctggtaactgccggaagctcttccaacgcgtc…
TCONS_00000231	XLOC_000146	taaattcatatacaaatctcagctaaattttttgtccttcgataccagaatcagtattggcatggaaacggcgtaacaaaatcgggcaatttcgagacgttgatcctgaggaaaataaacggacagaagaacaacgtcaattggcagaattgaaagaaaaacaaaatgccgaatcattatctataggttctcggtgtgaagttcggattcctggtcaaccgacaaaacgaggtgtaatagaatttgttggccaaaccaaatttaaacctggttattgggtcggggttcgttatgatgaacctttaggaagaaatgacggaagtattgatggagtacgatattttcaatgtccagaaaagtatggtgcatttgtaaaaccacaatgtgttgaggctggtg…
TCONS_00000232	XLOC_000147	aaaagggcatttattcctatttccatatccaaagtacctttggatagagcgtattgtcttccattaatctttctgatggcagtccaccaatcagtacgactaattagatgttgattgaaatcagttggatggtataccgcactgaatatcacgatatatcgtgatattcagtgcggtgtccagttaatttctaagaatcatcatgttcttttaagaaacaacgaccttcagaggcttattttttggtggattcgggttgcggtgtgtatacacaccgccaataaaggtaacgacggtataccgtcgtaatcgttctcgatattgttcctaccaatttttataagtcaaggtacgggtgacttttgggcgaggtctgtgtgatggcgagactatagttta…
TCONS_00000233	XLOC_000147	aaaagggcatttattcctatttccatatccaaagtacctttggatagagcgtattgtcttccattaatctttctgatggcagtccaccaatcagtacgactaattagatgttgattgaaatcagttggatggtataccgcactgaatatcacgatatatcgtgatattcagtgcggtgtccagttaatttctaagaatcatcatgttcttttaagaaacaacgaccttcagaggcttattttttggtggattcgggttgcggtgtgtatacacaccgccaataaaggtaacgacggtataccgtcgtaatcgttctcgatattgttcctaccaatttttataagtcaaggtacgggtgacttttgggcgaggtctgtgtgatggcgagactatagttta…
TCONS_00000234	XLOC_000147	aaaagggcatttattcctatttccatatccaaagtacctttggatagagcgtattgtcttccattaatctttctgatggcagtccaccaatcagtacgactaattagatgttgattgaaatcagttggatggtataccgcactgaatatcacgatatatcgtgatattcagtgcggtgtccagttaatttctaagaatcatcatgttcttttaagaaacaacgaccttcagaggcttattttttggtggattcgggttgcggtgtgtatacacaccgccaataaaggtaacgacggtataccgtcgtaatcgttctcgatattgttcctaccaatttttataagtcaaggtacgggtgacttttgggcgaggtctgtgtgatggcgagactatagttta…
TCONS_00000235	XLOC_000148	tttgccaactcccctaggtggttcctccatattcacaaacccggttaaagccccgaatattctcttttcgtcatctcgactccgtaaacaatacttccgatgcaagaaggcagtaaatagaaattctctgacagtggctgtatattcgtgtccatgtgagagcatttcaagagagagagagctgactctcctcaccctcagtcgtaccagggcatttgggggctaatactgactcgaccgggtatcgaattcgtgccttccacacgtgaatataacacaacatttacttttaaac
TCONS_00000236	XLOC_000149	aaggcagaagaacatgtccgtatccaatttgttgtggttttatgtccgactttttatcacgtaaattatccaccaatccgaatacgacttgtctaatcttaacactgtgtcaaatcaatgacgttcaactggtatgagcagtttagcgttcttattggtcccttgtccgcgtagcccttcccattgagtccagaacaccaattacagtttctgctacgcgaatcatttatttcaagcatactcggtttatatactagacagagagaccgcagcacaccataaaatagaaaataatatttgtacaagatcaagccagatgtggctgtgaacatgggagacagtaatcagtaaactgatcataatttgggagggaattttgtcataatcagtattcattat…
TCONS_00000237	XLOC_000150	tctaccatgccagacaggtcggttgaagactaatagcagcaaacccaagctctgaaggcgaagtcgcgctgctgactgcatagagatgtgacggcggtaaggtgtttccctcagacaaatagcataacagcgatgctaactttacacaaggagaggtggggttagaaaaggtcgaccctaaaaatgcacacctatccttatcccacggatatccgtctccggcagtaaggtcccaacaagtaaggagctaacacaaaaattacaaaaatgtgtgtgactgacctcaagcagttgtcccttgggcactgaggtcacgctctcaggtcattaagactaattctaaccctattttcttttcaggaacctataaaagaacccttccacggtgtgggcaaccgg…
TCONS_00000238	XLOC_000151	atgttaactcaaagtataaataatttcattggtaacttgaaatatgaaaataaagtgaatattaacattctagaagtttattctacacaaaatatcaagatagaatatcgtagaatagattacaaagatcatgaaatgatccatgattgtcatgatgattacaaaattgaatctctatttctaacattcaaatcattatcttctattattgaatcatcaaaaccattagttattttaacgaagattaatccaaatgaaactacaactgaccaatcgttttcagtatttccacagtatatatgtaagaacaggatagattttgttcagacggatttaggaaatatcatttctgacagaacaaaaagaaatcagcttccacattcaataactggagtcgat…
TCONS_00000239	XLOC_000152	atgactgaattgataaccgtatggtatgcaatattatctatggttatcgaccaaacattgagacttgataaaacatctgctggcgaagttctagaaactcaatctgagaagattcgtgttgaagatatttcacaagaaacagtgtctatcactatctcagaatcactcacagatgggacagatgcctctacaactgtaaattcacaatcaaccaatcatgagaataaatcaggaacacttcaaacatttacacgatgtaaaagtccaactaataataataataataattcattaagcagttcatctaatgcaacatctattgaatattcacaaacatcaagcccaggtgattctggtcgtcgacgtttagtaccagatttcaatatagatgatttatta…
TCONS_00000240	XLOC_000152	ggtcacttcttcccaggtgtccgttgggaagttgctttgtatgactttgttggttgatttaataaattttcatatggttgaatagtttcaacgggcttcgtactttgcgtaatttccatctcattttagttgataaccgtatggtatgcaatattatctatggttatcgaccaaacattgagacttgataaaacatctgctggcgaagttctagaaactcaatctgagaagattcgtgttgaagatatttcacaagaaacagtgtctatcactatctcagaatcactcacagatgggacagatgcctctacaactgtaaattcacaatcaaccaatcatgagaataaatcaggaacacttcaaacatttacacgatgtaaaagtccaactaataataat…
TCONS_00000241	XLOC_000152	gggaagttgctttgtatgactttgttggttgatttaataaattttcatatggttgaatagtaagtgtccttttttaatcttcgcgtcatgaatctaaggtttcaacgggcttcgtactttgcgtaatttccatctcattttagttgataaccgtatggtatgcaatattatctatggttatcgaccaaacattgagacttgataaaacatctgctggcgaagttctagaaactcaatctgagaagattcgtgttgaagatatttcacaagaaacagtgtctatcactatctcagaatcactcacagatgggacagatgcctctacaactgtaaattcacaatcaaccaatcatgagaataaatcaggaacacttcaaacatttacacgatgtaaaagtc…
TCONS_00000242	XLOC_000152	aagttgctttgtatgactttgttggttgatttaataaattttcatatggttgaatagtttcaacgggcttcgtactttgcgtaatttccatctcattttagttgataaccgtatggtatgcaatattatctatggttatcgaccaaacattgagacttgataaaacatctgctggcgaagttctagaaactcaatctgagaagattcgtgttgaagatatttcacaagaaacagtgtctatcactatctcagaatcactcacagatgggacagatgcatcctcagctaccttcacattaacattccctcaatcgttgtaaccacgagactaataatacttggataatgggaatactctagttcgcatagtgagaataagaaaacaaaactgaaaccgat…
TCONS_00000243	XLOC_000153	tttcgagttaggtttttaaactgttatgtggtttttcaatacaaactgacatcagctacaatgaactgtcttttcaccttcctgttaacatactctttacacttaattttgaaatttagagcgacagtatgaaaggaagaacattattttgctttagtaaatacccttaatcactcaatggacgacattaattacgttgacgcaatttgcctcagtcgcagctatgtcgtgtattttagctcaagtaccatctccaattcagtatctcgtagaatagattgtttcatcaatttcggttgttttaagaactaaatactggaaattttcacttggttaataacaacgtacattttatctaccactgcactc
TCONS_00000244	XLOC_000152	cttagttttgctaccgaacacaaattgatagtctgtaaattcaggaatagtgagttctcaagagactatgatgatcgtaaattcatcatcaaatatatcaatcatgaaatcttgtaaatctttcggcgggaaacatgtaagtccatttatctgttcactcttcatctacttccctgaatcaatcaacctgttaataaatactgtctaacttgttaaagaatatgatctaagttaatttaccggcgcaatgaaatccaaagttattgagcttttaacttatcaacctattttgtgatttgactcaaaatctagaggtttaataactaaatttgggaaaaat
TCONS_00000245	XLOC_000152	atatcaatcatgaaatcttgtaaatctttcggcgggaaacatctctacaactgtaaattcacaatcaaccaatcatgagaataaatcaggaacacttcaaacatttacacgatgtaaaagtccaactaataataataataataattcattaagcagttcatctaatgcaacatctattgaatattcacaaacatcaagcccaggtgattctggtcgtcgacgtttagtaccagatttcaatatagatgatttattattaatatctgaattaggtcgtggtaatggtggaattgtaacaaaattacaacataaatcatctggtacatttttaattagaaaaacatttgaattagatgtaaaaactactacaagagcacagattgtcagagatttacaggt…
TCONS_00000246	XLOC_000152	agtcaattgaagctagaccaccatgaaaaacctggaagcactggaccgccgtttcgtcctattataggactcctcagcagtgcgcatccacgatcccgcactcgcgagattcgaacccagaacctaccagtctcgagccagagcccttaaacgatttcaactttgaaaaatactgaaatctccacaaaacctcttctggttatataattctactatcacttgtatttttctacttattttctacagctctacaactgtaaattcacaatcaaccaatcatgagaataaatcaggaacacttcaaacatttacacgatgtaaaagtccaactaataataataataataattcattaagcagttcatctaatgcaacatctattgaatattcacaaacatc…
TCONS_00000247	XLOC_000154	cacaattggtccttagagcaggtctcaacacactaataatttttagcaacttttgggtcgtatactacgtacttacgtacatctgttacccctcattgaggagaataggctgcctccccgaatttttcattaaactctgtcctgggcaatcctttccagttgctatttgtccttttgatgtctgatttcaattctcagctcagtgcattccttgaccttgct
TCONS_00000248	XLOC_000155	aatgctgacctcgctttgccaatctttgtctttacatctgcatcagatcctccttgtttatcaatgacgctaccaaagtacgtgaaattttccacctcttccagagtttctccatctagtgtgattgagttggtgttctccgtgtcgtatttgagaatcttgcttttttctttgtatatgttgaggcccactgcttcagaagctgctgctacactggctgtcttcatctgtatttgttggtatgtatgggatagaagggctaggtcgtctgcgaagtgcaaatcgtccagttgcatccaagctgtcgtattcggtgcttctcctgaaatgtggaggacttcataatccagtcacccatcagaagagatagaaaggaagagagtagtcagccttatctga…
TCONS_00000249	XLOC_000156	gggagtttctagcagaactttgataaactattttcgtatttaaattcaattggtattaaattcacttagtattgtttgttcgaatcttcccatcgatgtgttaggactcagtggccgagtggataacgcgatggcgtttgaagcgagggtactgggttcgagtcccagagtgaacatcaactctgagatgcaggtacatccagctgacgagtcccaaataggacgaaacgcgcttcctggattccactgttagccactatccatctttgcttatcaattggtattgttttacttgaatctttccattgatgtttaggactgatcaattgatcagtctgttattggagtatgtgcatcctgtacgtattgcctcgatattaccttaactcacaagcatta…
TCONS_00000250	XLOC_000157	attgaaatgcatactaatagatgtttagtcaatgtaattcttataacgctggtcagtgtaaatgctcaaaatgaatttaatcaaatcgattcacctactattattgatagcttaacatttcctttgataatagatgatttaaatgtagaaaatgaacaattgaagtttcctatcaaagaacagataacaccaaaaaatgtatatcatacagaaccgatttctgtaagaagaagaaattccaatcagtcagcttacaaatctaaatactttgacaaaccaactattggaaatgaatttaatcattcagttttcgatgttggtgaatctctatgtccagatgtttattgttttgcaaagcgtttatcttcttcagatgaattaacatttgattgtaaaagt…
TCONS_00000251	XLOC_000157	attgaaatgcatactaatagatgtttagtcaatgtaattcttataacgctggtcagtgtaaatgctcaaaatgaatttaatcaaatcgattcacctactattattgatagcttaacatttcctttgataatagatgatttaaatgtagaaaatgaacaattgaagtttcctatcaaagaacagataacaccaaaaaatgtatatcatacagaaccgatttctgtaagaagaagaaattccaatcagtcagcttacaaatctaaatactttgacaaaccaactattggaaatgaatttaatcattcagttttcgatgttggtgaatctctatgtccagatgtttattgttttgcaaagcgtttatcttcttcagatgaattaacatttgattgtaaaagt…
TCONS_00000252	XLOC_000157	attgaaatgcatactaatagatgtttagtcaatgtaattcttataacgctggtcagtgtaaatgctcaaaatgaatttaatcaaatcgattcacctactattattgatagcttaacatttcctttgataatagatgatttaaatgtagaaaatgaacaattgaagtttcctatcaaagaacagataacaccaaaaaatgtatatcatacagaaccgatttctgtaagaagaagaaattccaatcagtcagcttacaaatctaaatactttgacaaaccaactattggaaatgaatttaatcattcagttttcgatgttggtgaatctctatgtccagatgtttattgttttgcaaagcgtttatcttcttcagatgaattaacatttgattgtaaaagt…
TCONS_00000253	XLOC_000157	attgaaatgcatactaatagatgtttagtcaatgtaattcttataacgctggtcagtgtaaatgctcaaaatgaatttaatcaaatcgattcacctactattattgatagcttaacatttcctttgataatagatgatttaaatgtagaaaatgaacaattgaagtttcctatcaaagaacagataacaccaaaaaatgtatatcatacagaaccgatttctgtaagaagaagaaattccaatcagtcagcttacaaatctaaatactttgacaaaccaactattggaaatgaatttaatcattcagttttcgatgttggtgaatctctatgtccagatgtttattgttttgcaaagcgtttatcttcttcagatgaattaacatttgattgtaaaagt…
TCONS_00000254	XLOC_000157	atgcatactaatagatgtttagtcaatgtaattcttataacgctggtcagtgtaaatgctcaaaatgaatttaatcaaatcgattcacctactattattgatagcttaacatttcctttgataatagatgatttaaatgtagaaaatgaacaattgaagtttcctatcaaagaacagataacaccaaaaaatgtatatcatacagaaccgatttctgtaagaagaagaaattccaatcagtcagcttacaaatctaaatactttgacaaaccaactattggaaatgaatttaatcattcagttttcgatgttggtgaatctctatgtccagatgtttattgttttgcaaagcgtttatcttcttcagatgaattaacatttgattgtaaaagtcaatcg…
TCONS_00000255	XLOC_000157	atgcatactaatagatgtttagtcaatgtaattcttataacgctggtcagtgtaaatgctcaaaatgaatttaatcaaatcgattcacctactattattgatagcttaacatttcctttgataatagatgatttaaatgtagaaaatgaacaattgaagtttcctatcaaagaacagataacaccaaaaaatgtatatcatacagaaccgatttctgtaagaagaagaaattccaatcagtcagcttacaaatctaaatactttgacaaaccaactattggaaatgaatttaatcattcagttttcgatgttggtgaatctctatgtccagatgtttattgttttgcaaagcgtttatcttcttcagatgaattaacatttgattgtaaaagtcaatcg…
TCONS_00000256	XLOC_000157	atgcatactaatagatgtttagtcaatgtaattcttataacgctggtcagtgtaaatgctcaaaatgaatttaatcaaatcgattcacctactattattgatagcttaacatttcctttgataatagatgatttaaatgtagaaaatgaacaattgaagtttcctatcaaagaacagataacaccaaaaaatgtatatcatacagaaccgatttctgtaagaagaagaaattccaatcagtcagcttacaaatctaaatactttgacaaaccaactattggaaatgaatttaatcattcagttttcgatgttggtgaatctctatgtccagatgtttattgttttgcaaagcgtttatcttcttcagatgaattaacatttgattgtaaaagtcaatcg…
TCONS_00000257	XLOC_000158	ttctacctcaatatcaccttaatcggtaaggataataagcaagaatggataatggctagcagtggaatccaggaagtgcgtctcatccttcttgggactcgtcagctgaaaatacctgaatcctagggttaatgtttactcagggacatcaactctgagatgcaagtacagatagctgatgagtccaaaatggggtgaaacacgcttcctagattctactacttgcaaccatcgatttttgcttataatgatttatagttcggtttaaatacaacatcggaagctataatatgatgtccaacacaaacgatatgagcaatgtcatgaattttagattttcagtcacaactagaaacaacgatcaatcaacatctgcataattctcttgtaccgtcattt…
TCONS_00000258	XLOC_000159	gctatgcatagactgatttcctacatctaagtataatactgagaaaggtacgatgagtgaacttctcattgtaagagttatattattcaaattaatttgattcaccttgagtccatcagcaaatatctcaacgttctcattttattatccagtcacactgaaatgaaaacgcttaattaagtacaccagtttttgatttattgttgtttcaattgtgatttacattgtaaatagtttgaccattacttatattcagaatagggatttgttaagattgtagtaattttggcagttgaatttatgtgtcaatcgaaactagactaccattcaaaatcttgaagcacaggactgccatttcgttatagtatgggacttctcagcgtcgcacatccacgatct…
TCONS_00000259	XLOC_000160	gcagtggagcatcgtgaggagatacagtcctatggtagctgatgaccaacgattcattcatacgccatttgttcccccaggatactggggcccatgtgcaccgttgggatttccaactcccctaggtaaactttccgtgtccactaacccagttaaagcgccggacattcacttttcgtcctctaaattttgtgaacaacacctccgccactagaaggcagtgagtaggactttcctggcagaagctatatacgcgtggccatgtaagagcatttggagagggagagcggactctcctcactctcggccgtaccagggaatccgggggcacaatgaaattcatcttcttagttaattggtttataatttgggaaaatcagttgataaatatcattttaa…
TCONS_00000260	XLOC_000161	ttagacattaacaccgttggatgccgattcagtggttctagaggttaagggccaatgttcggcactgtaaccggagtggtggataggaaatatccacctaggggagttggaaaaccctgattccaaacttatggtgtacatgggctctagtatcctgaaggaacaaatgatatatgaatcaatcattggtcaccaactatcatggaactgcatctccttacgttgtttcactgccttgtggattagatcgtttaggtcgaagactccgtgtgtggtcccccctaagaaagccgcctgcttcggtttgagtacccaggcagtatcacagcccacacacaaatcaagtgagttgtgtggcgtatatgtattcggt
TCONS_00000261	XLOC_000162	ctgattagattacatgataaacaaagatggagagtggctagtcgtggaggaattcaggatgtacgtttcactcaacatgggactgatcagcatgatgtaccttcatcccagagttgatgttcaccctgggactcgaacttagtgtcgacatcacgttatccacttacctactgattcccattagccacttgcttttgctagactcattaggtgagtggataacatgatggcgtttgaagcgaacgctagtcggttcgagtcgaggtgtgaacatcaactctcaaatgcaggaacatcatgctgaccagtcataaataggaagaaacgcgcttcctggattccactgatagccatcatccatctttgcttataatgtttgtgaatgaagg
TCONS_00000262	XLOC_000163	atcagggttttccaactcccctaggtggactctccgtgttcataaacccggttaaagcaccggacattcgcttattgtcctcttagtttcgtaaacaacaccccgttacgaggagtgagtaggacttccctggtagaggctatatacgcgtggccatgtaagagcatttcgagagagcggactatccccactctgggctgtaccagagcattcgggttgagatttgtgtggtgcatatgtatctggtacccctttgtaccaatatttatgtttttaaataaataaataaatatgagaaaaagtggatagtaactagtacttaaatccaggacgcgcatttcgtcctatatgggacttttcagactgattatatccagtcctgaataacaatcggaagat…
TCONS_00000263	XLOC_000164	tgccttaatttccaaataggacgaaacgcgcgtcctggattccactactagccactatccatctttgcgtattcattatttgttgttagatatgaaaacaatcacagcttattcatcgtatataacactgaggacagtcagcctattgtttattgtgaatgtttcaatacaaccctctaaaaaatgatttcttgtatttcattagtattcttaatcac
TCONS_00000264	XLOC_000165	ttctacgggatggggtcgctaaccctatgcccaaccctcgtcctttatacgggcctgggactggcagtagcatccggaggagctacaggcggagttaaaatagaaaagaagtcccacaataagatgaaacggtcatccaatgcttccaggttttccatgatggtctagcttcatttgattcatgatctcaactattgaaattcggtcgcggcctgaatagctcagtggtaaaggttctgactgtgaagctgagtgacacgagatcgaatccgtcagagagcaccagttccctcaagattacaggcacacctagcacgaaatccgggtctagggtttcctgttcaccacctgcaaccaccatcttaaataaatacttagataacatttagtatagttaga…
TCONS_00000265	XLOC_000166	cacgagaatacaaagttcaatgtttcagcaccaaacatggatataatagaattttgggaaaataagttagcacccaagtgtgaccttgtttattgacgaaatcaagttatatatatatatatatatggataacgccatggcatttgaagtgaacggtactaggttagagtcccagagtgaatatcaactgtcagatccaagtacatccaacgtaccagtcacaaataggacgaaacgcgcgtcctggattccactgctagacatcatctatctttgcttacaatgcttatgaatcaaggcaatatcgaagcaatacgtagaggatacacatatgccgataagagactggttagttgtagtcctaaacatctataggaacattcaaacaaataatac
TCONS_00000266	XLOC_000167	caaggttagaaagaggttcaaaggttttaaaaatgtaatgcacaaagtacaggaactcatccatatggcttcataatactcggtctctggagccatgataaggtcacaaaaactctctcaacctcgaccacatggcttcaatattgtttgtatgtactctgtttgtgtaagtttgtcatttttattacgcatatacccctttaatactcatgcttctgtacagccgaagtttcagtaagatttgcgaatattccagcgaataatactggtgcctttattaaacagttcacagcgattattataatttgccttggtctcaatctggatggaaagaaaaagtttttattctagcagacttcttcatctaacatatattacatcaaaagataacatcatcag…
TCONS_00000267	XLOC_000168	cagtagctgaatggataacgcgatggcgtttgaagcgaaaggtactgggttcgagtctcagagtgaa
TCONS_00000268	XLOC_000169	cggttggctggtttccatttcatttcaattcaattcacatttggtttcaaatcatcagataatctggaaacaaagtttttttttaaaatgatgattatataatatgtacatgatgaaaagaaaagtaacttttatcccgtaaaaaagaagaaaaaaagaaaactatcaagaaagaaaattaaaaaaaaatgagaacaattatcgatgtgagacaatttaaacaaatcattctagtaaatcaatacaattcattcataatatgtatctaacggtaaaagttaatatttacaaaataattggttaccat
TCONS_00000269	XLOC_000170	attttcattcagcattatcatcacatatcaatgaattgattgtaaacactatgataccaagtcgattaagacgtctagtggactacagtaattttgatcctactatatctagtactatgaatattttctataagattcgtgctgatagaaaaggtttaattacatgtgaaatcaatttaaaagaaattgatcatcaccatagtaacaaaaatatgcttaatcaaactcaatctatgattaatgaatcggtaattgaaatgaaacctacaagtacggtgtatttaatttgtccacagctttcaacatccatctgttatatggattgtagtccaaattgtttattaaatgaaaatggatgtacaataccacgtagtatagcacaagttattgaaggatgtc…
TCONS_00000270	XLOC_000170	ccatctgttatatggattgtagtccaaattgtttattaaatgaaaatggatgtacaataccacgtagtatagcacaagttattgaaggatgtcaatttaaacggatcaatgcaagtacattccaatatcaatatattattaatatggaagaacttgatcatactggtttatggaattgtgaatatcgtggacaacgagcagttagatctttagaattacaggctgcagaaactttcccaacagttataaatgatattgataacaacaatattaccagcaataataatgatactcagattaaaaataactcatttatacaaaatgtaaccgatattgtaaatcagtctaaccgaaatatcaaaagtcagtctaaactgaataaaatcaatccaactagaa…
TCONS_00000271	XLOC_000170	catctgtaataaaagatgagcttataaagcgtcattaattaatatgctcacaatagataatttagtgtttaatagtgaaacctgttacgaaaaatgctacagcgacatccgatataaggcctccctgtggcgttgctgggtagtaggggcaacctctctggacgtttggagaagatcggaattatccaccactctgctgtaaaccaggttaattgagttacatcctagggcttctcggaaaacttgcgagctgctcaatgtgtgcctacgaactgcgtgagttttggcttgtgtggtttatgtatttaggtctatccaaagggtatgtggctagtttggcactgggaatgtgatctgaaaactgcctctacgatgtctaatgaaatcagcggactaatc…
TCONS_00000272	XLOC_000171	atgtcagctgctttcattatcctgtttgttgtacttacatgcttcacagaatggtcacttgaaacaacgacaaatactactgaatcttacatcaattcgactgaaactcaatccaacctattgcaggctatctatcaatcattagactgtgtacggttgtacgctccgttcttcggacgctattattggactgatgtttgtgacagtaacagttatattacaccatattttatgtggtatacaaatacaatctgcgcacatcgatcttatctcttcacgagatactggatcgtgtatatgtaa
TCONS_00000273	XLOC_000172	atggtacttttaactgaagacgatattgaggttatccattcagcatgcacacgggagggttttcgtggtcggcatatattcgttcgaccagatacatgtattacggatatgcaccgaaatggaatacgatctgttggatccataatgaagtgtttaagatggtctcaatacaatattaactcacattgtaatgtaccacgacagtcatcgttgatatctgatgaaattccggaaaatattgttgaagtgaatcaagagttgaatccgggaatcgacacatccaatcaattcgatctaagtactcaacagaatgacagtgcaaataacaatgttattatcccataa
TCONS_00000274	XLOC_000173	atgagttctttacttaggattgaacagagaagccttatcggtagaactgccatatttgttttaccaacgcaatcagtaagtacgccatatggctacacagtttgtacgctcataaacgtatag
TCONS_00000275	XLOC_000174	atgttctattttaaaatggttgatgcaatgcgacttctcaacctactactagtttcttgtccaactgtgtatgcactcgagagcaaccatagaacaactgtggccaataacaatgccagtgaattgaggtcatcatcaaatctcctgaactggagaaacacaatatcacaatgtgttcgattgtatacgggaccaaatgaacttggtgattggtttgatatatgtgatagtaatgagctactctcatccatgtttgtttggagggcacaatcgatgtgtacatctggaaatacgaatccaatcagaacaatatattggcttatatatgaacgatcccattttacaggaccttacatactactcggtcccagtagatgcattgatgatatacgtcagtat…
TCONS_00000276	XLOC_000175	atgacgcgcatcggagataacgggatttctaagaataattcagttacaaaagaaagaaacttgtacatcaaacgttcttatctattgaattccttaattcattcatcaagaaaaaaaaagaaaaacgaaaagagaaaaagaagaaaaatctttcgaaacaaatcaataataacattcctcctcttatccagattatatttttacatttgctcaataattataatcatcatcatcatcctcatcatcataatactgataatgatcactgatagtaatatccatcccccctctttttattttatccaatctaattttcttttatttattcttctttattactttttttcttctttcattattgattcattggttacgtcatatttcaatggacccagcaac…
TCONS_00000277	XLOC_000176	aacaatcgatgtgacattgtcaacctcaatgttggtggtcgaaagttttctacttctcgcaatacacttttgtggaacaaaaactcattttttagcatactacttgatggtgccttgcccacattgagagatgaatcaggggctatattcatagacagagatccagatatgttcagcgtcattctcaactacctacgaactagtgaggtcaatcttaatggcgtagacattaattcactcaagaacgaagctcagttttatgcgctggactctctagttaagaaattatctttatgtgaagagaatcttctaggcaaatgtggagacttgttgttccacgcttacatgccctcaccagaatagaaatcctgttctacttggcatgtctgaaccaataat…
TCONS_00000278	XLOC_000176	aacaatcgatgtgacattgtcaacctcaatgttggtggtcgaaagttttctacttctcgcaatacacttttgtggaacaaaaactcattttttagcatactacttgatggtgccttgcccacattgagagatgaatcaggggctacagagatccagatatgttcagcgtcattctcaactacctacgaactagtgaggtcaatcttaatggcgtagacattaattcactcaagaacgaagctcagttttatgcgctggactctctagttaagaaattatctttatgtgaagagaatcttctaggcaaatgtggagacttgttgttccacgcttacatgccctcaccagaatagaaatcctgttctacttggcatgtctgaaccaataattctttcgtat…
TCONS_00000279	XLOC_000176	aacaatcgatgtgacattgtcaacctcaatgttggtggtcgaaagttttctacttctcgcaatacacttttgtggaacaaaaactcattttttagcatactacttgatggtgccttgcccacattgagagatgaatcaggggctgtatgttccttcgatgctaatttgagtgcactagatattcatagacagagatccagatatgttcagcgtcattctcaactacctacgaactagtgaggtcaatcttaatggcgtagacattaattcactcaagaacgaagctcagttttatgcgctggactctctagttaagaaattatctttatgtgaagagaatcttctaggcaaatgtggagacttgttgttccacgcttacatgccctcaccagatggggt…
TCONS_00000280	XLOC_000176	aacaatcgatgtgacattgtcaacctcaatgttggtggtcgaaagttttctacttctcgcaatacacttttgtggaacaaaaactcattttttagcatactacttgatggtgccttgcccacattgagagatgaatcaggggctacagagatccagatatgttcagcgtcattctcaactacctacgaactagtgaggtcaatcttaatggcgtagacattaattcactcaagaacgaagctcagttttatgcgctggactctctagttaagaaattatctttatgtgaagagaatcttctaggcaaatgtggagacttgttgttccacgcttacatgccctcaccagaattcatattggatgaatctgggaaaggcttcagatggggtgcaaataaag…
TCONS_00000281	XLOC_000176	gatgtgacattgtcaacctcaatgttggtggtcgaaagttttctacttctcgcaatacacttttgtggaacaaaaactcattttttagcatactacttgatggtgccttgcccacattgagagatgaatcaggggctatattcatagacagagatccagatatgttcagcgtcattctcaactacctacgaactagtgaggtcaatcttaatggcgtagacattaattcactcaagaacgaagctcagttttatgcgctggactctctagttaagaaattatctttatgtgaagagaatcttctaggcaaatgtggagacttgttgttccacgcttacatgccctcaccagaattcatattggatgaatctgggaaaggcttcagatggggtgcaaata…
TCONS_00000282	XLOC_000176	tttttctagaattcatattggatgaatctgggaaaggcttcagatggggtgcaaataaagacaaccactgtggtaatcattctagtcctggaaataatgtaggtctaccgacttacaccactgctagtttatctatgaaaaaacattcgaatgcactggtaaaaggctccgaaaatttgcaacatacaataaagaaattgccaattaagacagggacggctaattcaatgcgtgatggttctggttgcggtacaaatagaactaaagataatcgaaacacgtctaagcatgactatctacccgactttcctacacaaacaattcttgacgagtcagtggcaagtgcgtcgaatccagttaatcaatcaactagtcagaattttgaaaataatttacatt…
TCONS_00000283	XLOC_000176	gaattcatattggatgaatctgggaaaggcttcagtcaagataatcggtcgatgcatgtagctgtcacacaaaatggggtgcaaataaagacaaccactgtggtaatcattctagtcctggaaataatgtaggtctaccgacttacaccactgctagtttatctatgaaaaaacattcgaatgcactggtaaaaggctccgaaaatttgcaacatacaataaagaaattgccaattaagacagggacggctaattcaatgcgtgatggttctggttgcggtacaaatagaactaaagataatcgaaacacgtctaagcatgactatctacccgactttcctacacaaacaattcttgacgagtcagtggcaagtgcgtcgaatccagttaatcaatcaa…
TCONS_00000284	XLOC_000177	gtctattaatcatatgaattcagtgtattctgaccaaggttgtctaaaactggtaaagcttcacgaatctaaacattatacatatagtaagtaaacataatatttgttatgtgtccaacatatggagacatagacattgtacaatagattacactcaagataacatgtattatcgttgtaaacgtgttattctcatcttgttctgcaacttgatagtctcttagggtaatgtgagcaaacattttttttcattattttcataacggatgtccagtttatggaacggaaagaatacagaaaatacattctggaaattatcgaaatcccatcaaattccttttctaagcctctgaaacgttacctgccactccctgagtttttcaaaatgctgatgtcagt…
TCONS_00000285	XLOC_000176	gtattctctttgtccttttgtagtcaagataatcggtcgatgcatgtagctgtcacacaaaatggggtgcaaataaagacaaccactgtggtaatcattctagtcctggaaataatgtaggtctaccgacttacaccactgctagtttatctatgaaaaaacattcgaatgcactggtaaaaggctccgaaaatttgcaacatacaataaagaaattgccaattaagacagggacggctaattcaatgcgtgatggttctggttgcggtacaaatagaactaaagataatcgaaacacgtctaagcatgactatctacccgactttcctacacaaacaattcttgacgagtcagtggcaagtgcgtcgaatccagttaatcaatcaactagtcagaatt…
TCONS_00000286	XLOC_000176	tctctttgtccttttgtagtcaagataatcggtcgatgcatgtagctgtcacacaaagtaaatctttcttaaccattgtattattgtattcatggttactgacccgttatcctacatatccgtaaggaagtataggttacacattctacctgttattttattattagtctggcgaatactacttatgttgacagatatacgtagtatgtgacaccgatcagtagtgggatgcatgccagcaaaagatgggaaagattcaactgaagaaaatagaaaagggaacggcaagtaattatgagaacaatggaattgaaataatcatgaagcatgtaaaggacaactgatagatgtgcaaattatgtatttaatgtatggttttcatattttatgaagacactg…
TCONS_00000287	XLOC_000178	ctcatgtaaaccaatagtatgttgtgcagctttgctgcttatgattccacatcggtaacaatgtcaattagatcattatttgcagtatgaaccttttagctttcataatgcactttgcaactcggtcttttcttggtatatcaccgatcattgaatactttattattttcatggttttgtcttccaaaatctattttgttgtcatttgagagtcggtttcgtaagctatcagttaggtcacctcagtaaatctcagtatttcaccggacagctcagtcatcatgacaag
TCONS_00000288	XLOC_000179	ctggtaggtcctgggttcgaatctcgcgagtgcgggatcgtggatgcgcactgctgaggagttacacaataagacgagttggccgttcagtgcttccaggtttcccatgttggtctagcttcaattaactcatgatttcaacaat
TCONS_00000289	XLOC_000180	atggattcctttgaagaagaatcattttcgacatggtcattaacagaaaacaaatactgtttagaagaaatgtcgaattcagttgaaaatatccaacgaacattttcggaaacagccctactatctttacagaaccaattagaccgatcattagaaaagggagagtacaatttgaatttatcgtcctatattactgcgtctgatgataaagagaactacgaatctcctagatcaaggcaaatgttgattcccaatgaaattgtgcataatcatatatctttaccaggaagtcaatatgaaagtgacctatgttttccatcaatatgtacatcatcacagttcccttcctccgtctcaccatcatcttcttcatcttcagaatgtattgaaactaatgaa…
TCONS_00000290	XLOC_000180	atattactgcgtctgatgataaagagaactacgaatctcctagatcaaggcaaatgttgattcccaatgaaattgtgcataatcatatatctttaccaggaagtcaatatgaaagtgacctatgttttccaaataccatcgatcattatgatctttgtacatcaaatgatggtttacattcaccatggccatcaattgaagtagaccaactggcgaattggttaattgagatgaagtcagtgatttttaaaaaaccatatatttttccaaagtcaatatgtacatcatcacagttcccttcctccgtctcaccatcatcttcttcatcttcagaatgtattgaaactaatgaagaacagttgaagagtaaatgtaccaacagatcagaatgtcgcttgc…
TCONS_00000291	XLOC_000180	gaccagatcttttaggtatttggcgtaaacattgcagtatggttaacaggcaactaattaatgataatccacaagtatgtacttataaagatcataatgaaaagttaaccacacaacattcgaagtcgaacactgaagtaccattgaaaagtattaccaatttcaaatgatcaaaaaatatgacattttgatcacccttcgtggagtagcacagtctgaccatcagcataggcaatccaaatctgtcctggataatactctctaggtgttattccactcttttcaagtctgcttccaattcccgacgtattatattcttcaaccttcctgttttccgcttgcattcaggattccagatcagcgcttgcttcgtgatgtagttcgatcaagtgcaatact…
TCONS_00000292	XLOC_000181	atggaacgatgtggtctgttcgattggtatacaaacccagtatgtttgagaataattattcatattgcagagactgttattggtgttctggacttaactggctggtctaggcataaagcaggactgataagtgctcaaacggttttcatgtatcattgctccgatcaataa
TCONS_00000293	XLOC_000182	gttttatttatttaatcacatacatattggtacaaagggcaccggatacatatgcgccacacaaaataatgagaataggaggggaaaaatgcgtatatgtaaaagaaggaaaaaatagagaagaataatgatggggggaactgaaatgtacaaccagaagaactctctcagttaagaaatttataaccactctttatgaagaaagtaaaagaaggttacagcaggatcgccactggcttctattctgagccatatctaataacgtctctagccactgtgttgcaacatctctcggaccccagctagggagtcgtgaaggaccaacagaagctagccctttgcagctttctttcctaccacgacaaataccacacaaatagttgtttattggtaattcac…
TCONS_00000294	XLOC_000183	atgagttaaaaacaataaaatgacaaattccatagtaactaaatagaaaatacctaaaaatacaattttgtagtttcatttatttgttaccagaagaagaaaaaagaatgaagtgaaaaaaaaaaacataactgaaggtaacgttaacaatctttatggataagtgtgtgtgtgtatctgtttggttttggtttggttcggtttggtttaaacaaaaatattcgttagttaaaatggttaaaacaagttagcaaattttcattcattgtttgaatgactttctttgtgtatttgttgttattgttaaaaaggtaaagaaagaggatatatcatatatgaaattgtagatctacataatataacaataaaattgatcgatattgtaaagaagaaaatatg…
TCONS_00000295	XLOC_000184	accatatcatagacattcacagtcaccggcgttgcaacggaattatttgtcgaatgagttatcgtacagttaggtatagttgtgttggtttctgtttcatgattctctgatgttgatgtttgagttgatgaaacacgatctaatttcatccgcaatttctcccagaaccccataagtggactcatttttttccattaactcatctttttggaaaactatccaaacagtaagacctaaaatgattccgtatcaacgaatacacaaaagtgaagaacattatctctgtaataaataataaacctgaaggttcctgaagtccttagtaatgttatagttcagtaatcaaaaactctgatttatgtaaaaaaaaaatgcaacctcactggagtcaaacttgct…
TCONS_00000296	XLOC_000185	gcgcaaatatagatcccattagtagaacaagatctgcaccatattcatgtgaaaagacaatacagaacgccgtaaaaatggatatgcgtcatttcctagaagtatacataatctttagtgctcacactatgtgagcaactaactcgtgatgccatattttacttatcataaatagagatggaaatactaaggaaaaaaatggaataatagaacaacacaaaagttatgtgacgctaacttcgctctttattaagttcagcgccatcgtctttcaatttcacaccattatttttgtcattctcaaggaggcatccttaataattactttttttctcaattcattatggagaatca
TCONS_00000297	XLOC_000186	atgaggctgaccttgagcttgtggaggctatttcccagtcgggttcatttagtaccatcctttggaatacctgggaatatcaaaactttctctagtactactaatgtgattacaaatgccaatttggatgctcctgctggatcaaaacactttctaggcctagggtttcataaagagctcccaaaagcttgctatggtggccgccatactgttgcaatgcttcttggagatggtgtaggacccgaacttctatcatacgtcaaagaagtttttcaagttattggagctccgatagattttgaagaagttgccgtaaatcaagaatctgaagatgctacgtttactgatgctctacttgctatgaaacgcaatggtgttggaattaaaggaaattttgcc…
TCONS_00000298	XLOC_000186	cacgcgccttagatttgatttcatatatatactaatacatatgcattaatgacctacttttgaatctacattatagtcctcatataaattggcaaccacatgtgcttgcagacatacattgtcccacttggtgtcgttctgataccacttttattgggatattttaatttttatgaactttcttttgttcttacctcagcttaagctagcaaacctgtttatttgttctctcagtggaatgggaagacaattggattagtaccccaatctccttatattggagaaactttgggggatttcgggtaaatttcatggtcttccccaatgtttagagaaaaaactccgaagtgttataaaagtggggaaatatgggtggaaacccaaagtttccccaaacat…
TCONS_00000299	XLOC_000187	cggataaaatcagagtatattgtatgggtcgctaaacggacttatcaacggaataaaacctggaggctatttctaaggataaaatagtactaagaaatgttggttttcagaggtaatccttgttttgtagggaagcagttgtattgaaaaacaggataagcaattgatgacttaacataacaaatcggactaaacatttttacttggtaagattcctactgaagaatttcaatagatgtaaacgtttcaataaacacaaagcccagaaaacaaagtgttatgtcaaagtgaacttattgggagtcc
TCONS_00000300	XLOC_000188	ctggttcgcatttttccccctgttctacaattctgttactgctttgggctaactagatttgtatcatagttgcaaacttttaggtatagtgttccgaaagagtatggttattttctttcttgaatgtatgttagcgggatatagattggattaaagcacgttcagtgcaggactgttggggcacgctgattagttatttcttatccaatcagcgctagtgaatacttgggggagactctagaatcttctcatgcaaagactatgaatagaccaacgtttttcttactgtgattgctactcccatcaacccttgttatttgaaatataatttc
TCONS_00000301	XLOC_000189	taatgaccacggttggtcacatttcgaaagctggttgcaccactattgagggaaaatattgcagtctcacaggcgtaccacatagttgtgtttttacgaattatttggacgtttgttggactaaaccggattccgttttatgtgctctgaacaaaacagaaaataccttaaatgctttgttgtccagtggagatttatgcgttgatatttgctcttgcatttcaataaacattgagcgtctcatcagtgccttagtattctcattgtcatcggaagacattttatgtcgtcgttcagctacccagaacctgcgacttattttgcgtgtggtcttattttgtttggagcttcctaggttagatgcctgcattgattctctggtacgtcatggtctgtccg…
TCONS_00000302	XLOC_000189	gtacgtattgcaacattagattgtgttgctgtcgtagctcatcatcttggtactgataatttggattgtttactaattgttgtatcacaagcagataatttcttattaaaaactgctgggaattttttacaacaatcgtatctagaaaaagatgataatcataattcaagtacaaaatattcaacattaacagaagctgtacaaaaacgattgattaaatgtcaattaccacagttggatagtcattcacgtgtgataagaacaaataattataataatgtacctggtgcgtggatattagttaatacactcggattaagttcaaaccagaatacagattcacacttaaaatcccacaattccactggcgaaggttttaataccaatacacctagtacg…
TCONS_00000303	XLOC_000189	gatgattacgacgatgaggtagatcataatctcgatgcaaaatcaaggacaatacatcgtactgctgttgttgtcgtcagtggtaaacataatcctcaacacttgcaactatgtgaatcacaacgaaaacttcaagataattctaacaggactattcacaattctataagtcctagcaatatcaaaccagaatacattaatctatcatctgcgaaacgtttcaatgctaaatcacaattatcagaattatcttcacaaagtttaccagcttctggtcgtttatcacctacatcatcaaaaatttctggatcaaacagtgaagaaccaagctctttcaatacaccgcgtcgtaaaccccgtttagcaccgattcgtcaatcagatcattccatactttgg…
TCONS_00000304	XLOC_000189	gatgattacgacgatgaggtagatcataatctcgatgcaaaatcaaggacaatacatcgtactgctgttgttgtcgtcagtggtaaacataatcctcaacacttgcaactatgtgaatcacaacgaaaacttcaagataattctaacaggactattcacaattctataagtcctagcaatatcaaaccagaatacattaatctatcatctgcgaaacgtttcaatgctaaatcacaattatcagaattatcttcacaaagtttaccagcttctggtcgtttatcacctacatcatcaaaaattttatcttcagatccatcctctatagaaatagctaaagtctatcctctgcgttcttccctttgtatgtctaagtctggatcaaacagtgaagaacca…
TCONS_00000305	XLOC_000189	ggaaatactgcttgaaatcctggtatcaagtatacgtagtgctgcatctcatagacgtgcaatgcgattatttgaagaagctgaaaaacgtagacaaagtgaaagttttaataatctacaaatattatccacttcatcaacacctttatcatcgataagaattacaaaaatgaataatacagaactatcaaataacacaaatagattgaattctgatattcatcctgtcaattcaactttatccggtcctgtattaacaccagctgttgttcccgcaatgtcatcacaacgtttcattcctggaaaaagttcagctaaaaaaagtgcaaatagatcttatgaaatagtaaacgatgctgaccgattacttaataacagtggtactgatgataatagttc…
TCONS_00000306	XLOC_000189	tgctgtgttcgacgcatacacttatcaaaagtggtgcataaaaaactgagtctaacgtttaattttgttattgataagcaaggatgtttgttctgtgaattttaatcttctaccacaattaggagccttctaactgcgtaattctactgattttgttacgaaaggtaaaggttgaattagtcaggaatactttactaataatggtctagatctgaagctagtaggaggtatctccagaaatttcaacttttcgacggggatttcagttagtattaggtggtcggagatatatgggataatttactggtttcagatttcttcctaagtacatctaagagacaaacattctccaccagatttgaaggtcctgcgttctgttctcactaggttcatgagccc…
TCONS_00000307	XLOC_000190	caactcaagtccccaaatgagtccgttctccctcgaaaaatgctctcacatgaccacgtgtatttagcctctgacacaaaagtcctactcactgaattctcgtggcattactgttgtttacgaaattgagaggacgaaaagtgaatgtccggcgctttaatcgggttatcggtgaacacgtaaagtctatctaggggagttggaaaaccctgattctaagccaatggtgcatatggactggctccagtatcctgaaggaacaaatggcgtatgaaccaatcgttggtcaccggctaccatgagactgcatctccttatgatgctccactgccttgtggatcagatctttaggtcaaaggctccagctgtggccccctaagaaaatcacctgcttcagtt…
TCONS_00000308	XLOC_000191	caagctagtggctatctgtactcagtaggtaagtagataacgcgacaaagtttgaagcaagtcttactgacttcgagtttcggagtgaacatcaactctaggttgcaagtacattcagttgacgagtctcacacaggacgaaacacgcatcctggattccactgctacctactatctatctattcttacaatgcttgtgacaaacagcaaggttcaaataactaatacataatgaatgaaacttcacccggttgcacaggctagtggctatctgtactcagtagctaagtggaaaacgtgattaagcaaacagtactggatttatgtgtcaaagcaaacagtaactctgagatgctagtacatccaactgacgagtccagaatactatgaaacgtgagt…
TCONS_00000309	XLOC_000192	aaatggaactcctggagttctagtaagaagccatgaccacaggagtccagtccgtatcgtatggaaacagttatctacctcagacaaaggatgaatggttgcgcaagatcatggatcgattgaagttagacattaactctttaggatgcccactgaatggtctaggggctaaacgttcgcgcgcgaaaccggagatcctgggttcgagtccggcatatgggatcttggatgcgcactattgacgagtctcatactatgatgaaacgattgtccagcgcttccaggttttcaatggtggtctagcttacatcaactcgtaaatttaactgtg
TCONS_00000310	XLOC_000193	tgaagtttcacatcacaaacagacttcggtcagacaattgttgaaggaagcactggattgtcgcttcttcgtagtatgagcacatccaaaaccccgcccgaaacgacattcaggttactgatctaacattcatctgtttacacttctaacttcagttaattggcgatattgtgcaaccattgtacaattatcatcagtgatattttttatccttcatgttgactatggtgtaaaacttcaaatacaataacttttattataccgtataacagcgtttatgtacttactatttactaacatcaaaggtaattcttggagttctagtaacaaactgtaaccaatggaaacgaatatgagagcacaatcaactgaaatcagaaatttcaactcactgacctg…
TCONS_00000311	XLOC_000194	atattggataaataaaataagtgaatacaaatatctcactccaataggtcaatcgcttcttcaataacttgatgttaatatgtctgactgtgaagttgtgttactcaatttcgaatcacaatgagcacattaatttctctatttctacagatactccttgagcatgagtaatagtcatcgagtaacttacattaccacctgaagtacactgtaatgtcgatttactcagtaaaatgttcataatataacttgtttaatggatttaaatcaactctcgtgggaaacaccatgatattgaatgcttcccagtgatcatttagtgaataatgcgaacatacagtaaactatttaatttcaagcagacattagctgtaatttatcc
TCONS_00000312	XLOC_000189	agattgtaaaattgttacagttttaaacaacaaactaattttaactagaccactattgaaaacctgtaagcactggaataccgtttcgtactggtatgagacacctcagttgtggacatccacaactaatcgtctgggaagtgaatcaaagctttccggtctcctgtcccatctttaatcttctgagctctcatactatggtctgctttttagcttcaatcagtacccaatattgtgcaaccttcatccattgcctgcactgaataactgtctcataccaatgtactagtaataatcatgtgctcacaagtgatatgctccaagatacaaccaagccagttgtctactgccagcagtggaagataatcgtttaataccgtgagttgataggattcaaaa…
TCONS_00000313	XLOC_000195	tatccacataagtagtatataacgatggtcgggcattgaatgtatttcagtagaagatcgataaggaaagaacaggaacggtacgcaattggtacgaaaatgaatgaacaattataattggagactatggacggatatttgcagaagaaacggtcaagattgagactattgattgttattttgcaaattagctgttcactatatggttctcatattttaatgagatattctgtaatgttgagctaaaatacttccgattgtccccactcgtgttcttgttcactacagcacatttctagttgttagttaatcagtagacctttggtgaaacagtatgctttgttaactttattcaattaatttactt
TCONS_00000314	XLOC_000196	tgcgcctcacaaatctcattcgatttatgtgagggctgtgatactgcccaggtgcccaaactgaagcaggtggttttcttaaagggccatactcagagcctttgacctgaagatctgatccacaaggcagtgaagcatcgtgaggagatgcagtcccatgatagccggtgaccaacagttggttcatacgtcattcgttccttcaggatcctggagcccatgtgcaccattggtttggaatgagggttttccaactcccctaggtggattttccatgtccaccaacccgggtaaagcgcctgacattcgcttttcgtcctctcacttttgtgaacaacaccggtgccactgtgagaaggcagtgagtaggaattccctgacagaggctatatacgcgtg…
TCONS_00000315	XLOC_000189	tgaatacatcatccaaattttgatattcatattcagactcgaaccaagtgacttttaattacgtgtctgacataggacaaaactggttctctggatttcattacttacttactcctgttacccctcgtgaagaaacataggccgcacacaagcattctccatccaaccctatcctgggcaatcctttccagttctttccagttaacattcatccttttcatacttgcttctatttcccgatgtaatgtgttctttggccttcctcttttccgcttcccttcaggattccaagttagggcttgcctcgtgatgcaatttagtgatttccttaatatatgtcctatccaccaactccaacgtcttttcctaatttccttttcagctggaagctagttcgtc…
TCONS_00000316	XLOC_000197	tttgcagttagaggtcatgttgcgaatcgtaatgcgttgtatgtcttctgatacaacatatagaggcgcctacaaagttagcggtgctttttgtgaccgccctcaaattatgaggtttggtatactacgatctcttgctgtgggaatgccctttatatttgtcgggtcaatgattagtaggacaggtgctgaactcctagaagagtatgatattttcacaccacaagatgattagtcgctagcatgcaaagactgcatgcgctgcgatggtttcatttgctgcattctgtttcgtgtattattactgatatttattctccgcagactcagtaagatgttgcggtcttaaagcttgagttttaattgagaggcccctgtattctttgttattagctgtcg…
TCONS_00000317	XLOC_000198	ttcattcaacgattcaaatcagtggatacaacaaactcatccacaaccacaacacaaaaataaattgacacttattttgaacagttgtatttaaagtgtactgggataaaaagaagcaaaagttggtttatgtaggttaacagttgtgaaacatgtatactgcaatagcttgacaggagtgtttcgacaagataatttgtcaagactaactaatatctactggggaaccattgatattttggtgacactgaacaactatcattttctagtgtgagtcttctcaagagcctattttaagtcaaactaacaacctaatttcgcaggtagtatgatgctatttagccgccaactcggagtgtgctcttctaaattatccgttcctaatcaatttacgatgaa…
TCONS_00000318	XLOC_000199	ctatgtctagaggaacgggaacacgttgcttcgatgttttaaagaaggcgactcctgatggaaagttgtcactgtttttggatcgaagaactttcgttgatcatttcgaccatgttgatcccatagatggaatacttactatgacccaagatgtaaagaatacagaatatgtcttcctaatattcacatgttcatatcgttttggtcgtgatgatttagatgtattaggattaacatttcaaaaagaattattactctatacaaaatgtttatggcctaatcatccatttgatgataatagtaatactaaaggtacaaataagaaatggaataaaacatggaaaaaaattaaacgtttatcatcaaaacgtaaaactgattcaaatgaacaaatttcat…
TCONS_00000319	XLOC_000199	aggaacgggaacacgttgcttcgattactcagtgttttaaagaaggcgactcctgatggaaagttgtcactgtttttggatcgaagaactttcgttgatcatttcgaccatgttgatcccatagatggaatacttactatgacccaagatgtaaagaatacagaatatgtcttcctaatattcacatgttcatatcgttttggtcgtgatgatttagatgtattaggattaacatttcaaaaagaattattactctatacaaaatgtttatggcctaatcatccatttgatgataatagtaatactaaaggtacaaataagaaatggaataaaacatggaaaaaaattaaacgtttatcatcaaaacgtaaaactgattcaaatgaacaaatttcatgt…
TCONS_00000320	XLOC_000199	atgactcatgatgtaaagaatacagaatatgtcttcctgatatttacatgttcttatcgttttggtagtgatgatttagatgtatatggaatacttactatgacccaagatgtaaagaatacagaatatgtcttcctaatattcacatgttcatatcgttttggtcgtgatgatttagatgtattaggattaacatttcaaaaagaattattactctatacaaaatgtttatggcctaatcatccatttgatgataatagtaatactaaaggtacaaataagaaatggaataaaacatggaaaaaaattaaacgtttatcatcaaaacgtaaaactgattcaaatgaacaaatttcatgtacaataacaaatgatgatccatatggaatattttcggaa…
TCONS_00000321	XLOC_000199	atggtgatttagcatttccatttcgtataaatatacctacatcatcaccgtcgtcagttgcgattcaaccgaatgaagatgattctcgaaaagtaacaattataaaatttttatcagaagggggtttcgtggagatttttttgtaactttatagatgagatcatgagtcaattgaagctagaccaccatcgaaaacctgaaagaactgaacggccgtttcgtcctattgtgagactcctcagcagtgcggatccacgatcccgcctagtgagatttgaacccagaacctaccattctcgcgccgcgcaatttcgtggattgattggggttagacatcaa
TCONS_00000322	XLOC_000199	atggtgatttagcatttccatttcgtataaatatacctacatcatcaccgtcgtcagttgcgattcaaccgaatgaagatgattctcgaaaactatacggtgtcagttatacactgactgcatttgctggtcaaaaacttcatagcagtcaaccaattagctccactgtaacaattattttaagaagatacatcgctggacctaaactaataaatcgtcccttatatccagtagctgaatcaactagaaaaacaatcaatttcttatgttattcaggagaagtggttcttacagcatctattgaaaaaccattatattaccatgatgaatcagtcgatgtattagtagtattggataattattgtaatttatccgttagaaaattacaaatagcaattg…
TCONS_00000323	XLOC_000199	atggtgatttagcatttccatttcgtataaatatacctacatcatcaccgtcgtcagttgcgattcaaccgaatgaagatgattctcgaaaactatacggtgtcagttatacactgactgcatttgctggtcaaaaacttcatagcagtcaaccaattagctccactgtaacaattattttaagaagatacatcgctggacctaaactaataaatcgtcccttatatccagtagctgaatcaactagaaaaacaatcaatttcttatgttattcaggagaagtggttcttacagcatctattgaaaaaccattatattaccatgatgaatcagtcgatgtattagtagtattggataattattgtaatttatccgttagaaaattacaaatagcaattg…
TCONS_00000324	XLOC_000200	gatttcataccttgagtcctaacggaaaataaagcagccaaactttttagcattattatctgaagcacagatggctctatataaaggcaaaccaatctgcatcacatcataatatagaacatcatagctatgcacaaccaggccaaaagtggcagtgaaaaaggggaagatgtagacaatggattaaatgcaaattataagatgcatagcaatagttagtggttcacctggaagcttacagtaaacaaaatatcagaacatggtgatccagttatttattacatatttaatgacagttcataaaatagtttcgatggttaccatttcttcaacctggattatgctacatcaagcagtataaatgaaatggaaatacttacctcttatcggatattttca…
TCONS_00000325	XLOC_000201	gtgccaagtagcacgaaagccgggtccagggtttcctgttgactaactccaaccaccatcttatctcaaaaaatcattgtctgttgggattaaggaaagagacctctacatataaaatgatgataatatgaagcaggaaacaataaaaatgttagctaatatcacctccataaagattgaataacaaaactatttgtatcaatacggataaattcttccatatggtttggtctaagatacaagaggaattacttaattgttctacagctcgccataattc
TCONS_00000326	XLOC_000202	acattaattttattcttaatgacttcaaatgaaaactacgatgaaactgcttgatatatttgtgtgtaagagggctcggattatctggcttcttaagtactacacgttgtttctttcactaaaggataaccatgaagacactgttctaattcatatttcagaaatcactttagctgtcatctgatttagttgttgccatttctaatttgacagtttcgttgtgtcgcatcgggtcattggatgttactataccgacagagctgtttcatttcagttttcgacttccgtttcagaaaaaaagtgtcatggtttcattctttgttctattgagtctgccacagaacatatttgtattagagtaagcttg
TCONS_00000327	XLOC_000203	gtttctacctgacattacactaataactaatcagctagcaacatcaatgccattcaataatcactacaaacaccatatactgaaggttatcatatactcactagtcattaatttaaagaatttaatttaaacattcccctgaaaagcactgatcaatggagtacaactgtgtcaagtgtaagacagttacccactgaaaacaatttaagttggtcgtgcaatatcgaaaattgattgaagtaaggaaatgtacatcactggattaggacttagtggtgtagagggttagctcacgtgacaagatcaaacgtcctgatttcgatctgaggtggatttgtggataggcactgttgaatagttcgatggtaggacaaagcagctaccaagtactttcaaact…
TCONS_00000328	XLOC_000204	gcttcaaacgccatcgcgttatccacatcaatgggaagattcaaacaaacaatactaagtgaattcaaacttcaccccattgcacaagcaagtggctatcaggactcagtagctgcgtggataacacgatggcgtttgaagcgaaaggtactgggtttaagtcccagagcaaacatcaactctgagattcaggtgcatccaactgacgagtcccaaataggacgaagtgacgcgcgtcaaactggattccactgccagccactatcgatctttgcttacaatgcttgtgaattaaggcaatatcgaggcaatacacacagtatgcacatatggccaataagagactaaccagttgcaatcccaaaaccatcaatgggaagatacaaacaaacaatacta…
TCONS_00000329	XLOC_000199	caccaatgaaaacctagaaacactggacagctgttttgtcgtagtatgggactccttatgtgaatagcttgaagttggatttcctggagttctagagtggagccgcaaccattggagttcaattcgtgtcgggtgtgagacagttatctacctcagacaatagatgaacagttgtgcaaaatcatggatcgactgaagtcagccattaagactgttgaatacctgctcatagctctagagtctaagcgttcacgtgcgagaccgtggatcctgagttcgagttccacgtgagtgatcgtagatacgcactgctaaagagtcccatactaggatgatacagctgtccattgcttccagatcttctatagtgatctaacattgatccattcttgatatcaa…
TCONS_00000330	XLOC_000205	ctttttcataaagttactgttactggtaggtcctgggttcgaatcttgtgaggcgtggtcgtcgatgcgcactgctgaggagtcccataataggacgaaacgaccatccactgcttccaggtttttcttggtggtctagcttcaattgactcatgctttcaactatgaaactgaatagtaaagtgtggttttcgtgacatcgttttccataattttgatttctattatttccttgaagtagttagatcaagagttaaacgtgaaaatttcaacccgttgaatttcagttgataaggtttctacagatgtagtataatatcttatttcttctctttagtcggcgat
TCONS_00000331	XLOC_000199	gagcattagtcaattgaagctagaccaccgaggaaaaactggaagcactggatggccgtttcgtcctattgtgagactcctcagcagtgtatatccacgacctcgcctcatgggattcgaactcaggacctaccacaaaaccccttctgataacaatgatctataactgttgaaatatgagatccttgatgtttcttccattgacacctagtttatattctaactaatggttaatgcggagattaaaaacgttcagcaccttatcctattcagggattggtaggtaaatgagcctaaatactattgttgtgagcgataacataaatggggacaatccaatttatttgaacacaaagatacggaacatcttagtaaaattcgagaaccaaacagtaaaaa…
TCONS_00000332	XLOC_000199	cgtacctatacaaccaacaaatgacttgtacatctgtatgagtggcctagagacccaattgatacttttctctgcatgttaagtccggagtacaaatctcagtctccgctatatgaatcatgtgggtttataagcaaagatggatagtgactagcagtggaattcagaacgcgcgtttcgtcttatttggaactcatcagctggatgtacctgcatctcagagttgatgttcactctggggcgattctgaaaatttccctgcaatagacatgacaaaaactcaggaaacattaagaagcattttatacaatcagcgtttgacttgtatcttctggatgatggctttcgtagttctccaggtttttgccccatacagtagaactgtcttgatatttgttt…
TCONS_00000333	XLOC_000206	gcgttaattttggatgaccattttagctaaatttagctcgaaccatgctagcatgatttcagcatttcccgattacactatttcaacattttgagacaggttaacgttcagtaatgcagtcaaacattatcacgcaataaaaatgtcaacctgctcagaatttgcatattatttcgtggtggtatttaaaggagattcacagaagtgtgtggcttaaaggagaatttttctaaacgttaacatactggacttattgcaaagtgattaggagacttattgatgagtcaaacgtgaccaaattcaaagggttgtctgttggttttcacccacacatgaaaacgcatttgttttgaataagaaggcaactgtttccatttagtgattatccagttaactatt…
TCONS_00000334	XLOC_000207	aactagtgctagaaagaaatattttgcctttggtggctgttcatgttgccctactgaaattttaacttaaattattgactgtataatgactggcacggagacccgattggttgcttaagcaaccaatataagagaaataaaggagatattcctctgatcaatgtagaaaacacaatgggagaactaaccaaaaggtctcctttttcgcctgtcgggatataatgcgaaatttccttttttcgtcccgtgtttgaaatgtcactaagttgtctaattttcacctaattcagtttcagtgaattgtccacttttcacttagcctcaatttctctccacgtgcacccttatttccactccacaacaaacttggatttttcaaacgcaactaacttgactaga…
TCONS_00000335	XLOC_000208	aagtgaaataggcttttctggtaaagcctgagtttttaataagctgtagacttttccgatgaatgtaaagaaacgagccacaatattatatcctcaacatcttccttggttatagcccagatttcgaacctttccatgtaatcctcacaagcataggaattaaaatgtttgtccaaccgctccatcgcgacgccaatgtgataattatgagtatttgaattattatgcaaactagaaattccagaaataacacagtctaatcaagaagtattagataagcacgaacggacatattgcttttggaattcgaattcagacagtcatcaagtacaagagaatcaataatttatgcaagcacaacacgtctgtctcacctacaccacaatttggccaggggca…
TCONS_00000336	XLOC_000209	cagaaaactagtaaaggatagtccaccaagttatgtggctatttactaacagggattcagacagcctgttgggatcagctacctcattaggcctgaacttttctcatgacccagtccctggtttctctattgacccacccaattcagaaccattgggaacgatccatggtccatatgattttaaatggcgaattctccctggtcagaaaaagaaaaccaaagaggaggttactttgtttgtttgcaacctaagttcgaatgctgcaaccagggaagctagtactattctgtctatttttcaaagtacagtcaaatggatgaaaacattacgtcatccaaatatgcttacttggatcggtggatcagagattggttcagggaaactacccaatgaatttg…
TCONS_00000337	XLOC_000209	gaaaactagtaaaggatagtccaccaagttatgtggctatttactaacagggattcagacagcctgttgggatcagctacctcattaggcctgaacttttctcatgacccagtccctggtttctctattgacccacccaattcagaaccattgggaacgatccatggtccatatgattttaaatggcgaattctccctggtcagaaaaagaaaaccaaagaggaggttactttgtttgtttgcaacctaagttcgaatgctgcaaccagggaagctagtactattctgtctatttttcaaagtacagtcaaatggatgaaaacattacgtcatccaaatatgcttacttggatcggtggatcagagattggttcagggaaactacccaatgaatttggc…
TCONS_00000338	XLOC_000210	atgaatggaattaagtttaattcagatcaaaatgataatcaatatgataattacataggactattgaataatcatgatccattatatactactgattacaataataataatactactcatttattaaattttcaacatatttctaatgacattaatgaagtcaatgtaggaccatatttaaaacaattacaatgtgttattggagaattagttgaatcagaatcagtttatttaaaaagtttatgtgatattgaagagggttacttattacgtttaaaaacaaatcaaagtgtagatcaacaatttctagatgttgtctttcatagaatatcagatttacgagtttttcacgcaactattcgtttgcttgaagaagcccaaaaatctcgtacagatact…
TCONS_00000339	XLOC_000210	acagcttcattctgatctttatgtgaatcgtgaaaattttattcaacttggacgagtatttctagcgaatgcaaaacattttgaagagctctatgtggatttttgtcttaattatccaaaaactattcgtttgcttgaagaagcccaaaaatctcgtacagatacttggatatatcttaacaattgtcagtcagaattacaacatcagcttcctcttgccacatatcttcttaaaccagtacaacgtatactcaagtatcaattatttttacaggaatgtgtcaaacatttaagtcaaataacaacagaactattaaattggaaatcatcattaccaggtagagatttatcgattagtagtaatactgtagatccttcagaatgcaatactaatcataa…
TCONS_00000340	XLOC_000211	tagtagtggccgagtggataacgtgatggcgtttgaagcgaaaggtactgggtttgagtcccagagtgaaca
TCONS_00000341	XLOC_000212	ctaacatgttaaagtggacaacgcgatggcgtttgaagcgaacggtactgggttcgagtcacagtgtgaaca
TCONS_00000342	XLOC_000213	cagtagctaagtggacaacgcgatcgcgtttgaagcgaacggtactgggttcgagtcacagagtgaa
TCONS_00000343	XLOC_000214	tcaacactttgaatatgtgatgatggtttataattttcccttaataaaagagcctttcacattttacgaaaccgtattcggtggcggtattttgttttctgctgttcggtcgtacttcgggccagcagaggtgacatgacagttacctgttctgagagggatggtgtcgttgccgatctccgtttagcggattccttttattcgaaatatgaggttcgtgatgtcttgggttcaggggccagtagtactgtgcgacgttgcatagaaaaagactctaaaaccgaattcgctgttaaaattttagatctaaatagtggtgttgatacctcagaagttatacgttcagaatgtatgcgagaagtgactattcttagaaaagtagtcgatcaccccaatatc…
TCONS_00000344	XLOC_000215	tcagaacgcccgggagatgcatgttgaattaatgaacttggagaatgctggtctccaggaccgtgttatagatttggaaaaacggagtgctgaacaagccaatgaactagcttgtctacgaagctctttggctgattgtctacgtcgcttaaatcttttggaaagtgctagaggtatgaaattgcattcttcttctcgaaaaccagttttacacaataatggcaccaatgtgactaaaactaattcacgtactgattcatcctattcatcaagacgacatacaaattctcgtaatcctacttctactggtcatcaatcaaaaaattcacgtgacagttcattagtggttccacattctacaacagcgagtacaacagcaagaactcgtttaaaaagtcc…
TCONS_00000345	XLOC_000215	tcagaacgcccgggagatgcatgttgaattaatgaacttggagaatgctggtctccaggaccgtgttatagatttggaaaaacggagtgctgaacaagccaatgaactagcttgtctacgaagctctttggctgattgtctacgtcgcttaaatcttttggaaagtgctagaggcaccaatgtgactaaaactaattcacgtactgattcatcctattcatcaagacgacatacaaattctcgtaatcctacttctactggtcatcaatcaaaaaattcacgtgacagttcattagtggttccacattctacaacagcgagtacaacagcaagaactcgtttaaaaagtcctcaaagtgttcgattaagttcatcatcaactactttaaataatcaagg…
TCONS_00000346	XLOC_000215	atgcatgttgaattaatgaacttggagaatgctggtctccaggaccgtgttatagatttggaaaaacggagtgctgaacaagccaatgaactagcttgtctacgaagctctttggctgattgtctacgtcgcttaaatcttttggaaagtgctagaggtatgaaattgcattcttcttctcgaaaaccagttttacacaataatggcaccaatgtgactaaaactaattcacgtactgattcatcctattcatcaagacgacatacaaattctcgtaatcctacttctactggtcatcaatcaaaaaattcacgtgacagttcattagtggttccacattctacaacagcgagtacaacagcaagaactcgtttaaaaagtcctcaaagtgttcgatta…
TCONS_00000347	XLOC_000216	tcctggtatggggctcttcatcagcgcccacactttcccataggatcggaatcagtaacttcaaccagttcgcagtattgcacaaccacctttcagtgggatcggtgggtaacaactgccttatactcggcatggttaaattccactgatcattgattcatccccattggtgtcttgaatgtacactgatgagtcccacacaagaacgtcatagttgttcagtactttctggttttcaatagctgtctgactaagattagttgataatgtaaactataaatagtcttgttaatttgttcaattacatctggtatacgaggtaacgaaatggattttgttattttgattacttgagataacacctaaagagagatcagatggttgcttaggcactgatga…
TCONS_00000348	XLOC_000215	atccatcttagtttgttcatctgatcagttgtgttattggataattttcgtgcaaattactttttaacaaacttcttcaagtatataatgtaatgcatgtgaactactacaccaatgtgttcgttcccattatatctatgtgtacatatatatacgttttatgtaatgctatgcctgtaaactactacaccagcgtattatataacacattgaacattattattctatttgatttccgcattatcatatcttccctcactcagataacaatcgttagctttataaatatttctttgcttaatattcacttttctttgttttcttcttcttcttctttatttattcataggcaccaatgtgactaaaactaattcacgtactgattcatcctattcatca…
TCONS_00000349	XLOC_000217	ttcctcaatgtgtatcctatcaacttccagcgcttcttcctgatttgttctctcccacagtagaatgtcgctgatagtgtctggctaacggatccgaaatatcttgcatagacaactaagaaaaaggaatctattgattgaataaccattttatatcattctggcccaaagtacttagatgaaaaaaactatgaaactgttctattgccatcggttatgatgatagttttggcatac
TCONS_00000350	XLOC_000218	gagctttattttgttccatagactattgctgtacgatttaccattcctgagttatcttcagtctattgattactgtgctccctattcacatccacatttggccaga
TCONS_00000351	XLOC_000219	atgtcagcaccttctctttggtcatcttgctacttccctcctttaggagtaacaatgttagctagttcccatggaacagtgcgagtttataatgctcagactggttctcttgagaaagagaccaatttagtcactaacttgattgataattgtatgtatgggcatgagttacgcttatttttaggttcacgtatatcccttagttattttccttcaaatgaacgcttagtaattgcgagagaaactgaaattaacgcgagaacccactcaaacgggtttgtcttgcttcatggctttctcgatagacgcattcaatataaaaatgagaagatcagtctcgaattttactcaaatcagggctctgttatagaactatttctttccactatcgaaagtttg…
TCONS_00000352	XLOC_000219	tgtggatagctgactctactttctcttcaacaacaacactattatcgccgttttctcctaaatcaatatttcctaatcaattcaatatagattcaataccaacagatcttgtcaagtttcttccattaattggtcatgattatgccatagaatatgaagaattaggagatattgatgataacgatagtgatgagaacgagactgataatgatgattatgaagatgactttgatgaggagagttctgacaagttaaatagcatacatacaaataatatcataactgattcattaccaaaagataatgttccaacatcagtcagttcaaagcttatcaataatgatttctacacgtatattggtttgtctagtgtcgttgaagagtttgtaaatttaaaag…
TCONS_00000353	XLOC_000220	atgaatttgtatccagataaagtgaagtatattttggaacattgtttattgtgtttgttaagtcatgcaaatgaaatctggtcagtgatagaacctcttccattattatccccatcaacagaagtttcaccattagacgatgaagattatacttttttgaattgtgttgataagtgttgtacaacatttttaaatgatatgattattcatggtaatcgttcaatgcaagtgagttatatttcgtctttgcatgttttttctcagtaa
TCONS_00000354	XLOC_000219	atatagataatgaattcaattcatcttattggtatggtccattagcttcattaacatctacaccaaatcaacgtttatttgcatggttatgtctacatcaagatgctggacaatctacacgtattaaacaaattattaattggttaagtcatttcaatgaatctacgataaaacaagatattctttctcataatcatcaattattgaatcattggtctcaattaatattgattttttcaagtgttttatggagtttaagtagtgttactactactggtacaatggaaacggatcaatgttcaaatttatggcaaaactatgtgacaattgattttattagttctatttttgatttatacacctcaattataaaacattatcaaattgatctatctatga…
TCONS_00000355	XLOC_000219	tagatttcaaattatccaattttatatctgaagtattattaccacaacccttatcattgatacctgtaccatttaaacaaacaatagcagtattcgcagtcacttcaaatcatccacatacatcgactgatttgctatggcctataactggtcccccagttgtactcaatattcaatcatctgaactacttaaatctggattagttacgtttttatgccaagaaatccatcaatctgtttcaaatattaaaccagactattccattcatcctagtctttcaacagctttattattgatcaacatttatcatccaccagaatacactgggactaatcattatgaatttgaaagaaacatttttgtgaaacatttaagattaataattgatcatttattgc…
TCONS_00000356	XLOC_000219	aaaatttagatccgtcgtgtattactgttttgatgaaacatatactattctatttgtcaaaatataaggaacaattaagcaaattgggattaataattgaaccttctgcatcggaacaaccgtcaaaacaaattacctctaaatccaacattgaattacatccaactaatactactaatacacgtattagtagtggttgtcttattcgtcgtccatcaatacgatatcgtaatattcataaacagcacattggaaatttactaaaaaatatacattgtaaaaatcaaaagttatgtacatcatctcaagcattcaacactactgatattactaattatcattgttcaacttctaaaacctatggtttattacaattgaaatctggtttctatgatcagt…
TCONS_00000357	XLOC_000221	ttttttcctgacaaaaatgtgaaattcatcatatatggagaataaatctggtctgtagaaagttatttcagttttgcattagtcgatgactattagtaaattcccagaaaaagggaatgtgaaactgcatccaaatgcactggtacggtcgagggtggggggagtctgttgtcacatggccacgagtatacagccgctgccagggaagtcctactcactgcattctcgcggcattactgttgtttacgaaattgggaggacgaagagcgaatgtcatgtgctttgaccgagttggtagatatagaggatccacctaaagaagtcggaaaacccttattccaaatcagtggtgcaaatgggctccaagatcgtgagggaacaaatgacgtataaaccaaa…
TCONS_00000358	XLOC_000222	tttgagctggatggtttgattttggagctttcatcgtccttctgaacgacatcatcagcacaaacttcgggtaaaggtgaagtgtttgtgctgatgatgcctttcagaaggacgatgaaaactccacgaccaaactatccagctcagagaacaaaacttcatcaaaatcacccacctgagctacaaatcttctccaccatctcgtaatcttgattaatttgaaatatcgtttatttgtttgttttcattcttataaaggattctttacctattttaaaaacggaacttaatcagctagaagaacgtcttattgattggaataaaaaatacaatcaaatataaaattgatcttaaaagtaagatgaaatgcaataattatgattggatcttgtttattat…
TCONS_00000359	XLOC_000223	gtggtttgtttctcggaaaaattatttccgaacacttatttgaatacagacgatttcataaaagtcgtcgaaattaataaaattcttattcagacactttatgttgcctcgaataaaactacttgtggtgtagttaataactaagcatgtcattaacaagtttcgtcaagtttagaaatcaagactattctactttaaaaaaggagcaattaaccagaggagttaagtttgtcgacgatgaattcctaccagaatcaatgaatttgcaatgtcttaatatacccgctggtcctttaagttacttgcgaccttccgaaattgtctctgatccatgtttcagtcgaaatgaatcatattttagtttaaaaagaggctttgtgaaaaatttcaatattctcc…
TCONS_00000360	XLOC_000224	ttcttagggtcaaaagtcgttcataaattatagtcttctcttaatggaacttctaacaattctctataacgaggcactaaatattggagtgtaggtcaactggtatttatctacccactgtcgaaccttttatttaataagacaacatgttttagccgtgacaaaatttaccaaacttggaaagcaccgaatgtgttggttcactttgtaagggtgaattgaagaattattttcactaaaaggtctatccacagctctgcacatttgacctaatagtcaaaaaaatgtttactactgatctaatccgtcaaatatgtctttacctcatttcagcatccaaatatatttatcacttcaactttcccctagacctttattgaaggcgactttcgattccgc…
TCONS_00000361	XLOC_000225	tgaaatgactacttcatagatttatttatttatttatttaaacacataaatattggtacaaggaagcaccagatacatatgcgccatacaaatctcattcgatttgtatgagggctgtgatactgcccaggtgcccaaactgaagcaggtggttttcttaggggaccacacccggagcctttgacctgaatgtctgatccacaagacagtggagcatcatgaggagatgcagtcccatggtagccggtgatcaacggttgattcgtacgccatttgttctatcaggatactggagcccatgtacaccattggtttggaatcagggttttccaactcccctaggtggatcctccacatccaccaacccggttaaagcgccggacattcgcttttcgtcct…
TCONS_00000362	XLOC_000223	ctgagttttatatgactgactggttagttagtcaataatagtaatacaagttgtctagaataaaattagcgaacagtcaagtcgcgtttgatgtaaatatgagattttactaaaacagatgaagcgaaacagggaaatactaaagaaataatctttaagtgtatttaaattcatgtgcattccaacatcttttttgttatgcattttttattgtttatagaacacttatttgaatacagacgatttcataaaagtcgtcgaaattaataaaattcttattcagacactttatgttgcctcgaataaaactacttgtggtgtagttaataactaagcatgtcattaacaagtttcgtcaagtttagaaatcaagactattctactttaaaaaaggagcaa…
TCONS_00000363	XLOC_000223	atgctcactcgatagtttcgacacacgtttatttcaaagatgtctatgatcagctattaatgacctgcgaatatcgtctatttttaaaggtcttaaatgactacaatacttttcttgatatggtagagaagatttgtagctcaagtggatgatttggtcgtggagctttgatcgtccttctacctgaagtctgtgctgatgatgttgttcagaagaccaaaccgtcttactcagagaacaaaactttatctgaatacttttcttgtttctaaatgtatcatgttcatatgacactctatgtatatatcttttttattattattttactacagggaatttactttagatattccacaaaatggttttttaaattttttcattggtaaaccaaaagaagct…
TCONS_00000364	XLOC_000226	aaatgctctcacacggccacgcgtgtacagactctgccaggaaagtcctactcactgccttctcacaatggcattactgttgtttacaaaattgagtagacgaaaagtgaatgtccggcgctttaaccgggttggtgaacacggagggtccatctatgggagttggaaaaccctgatttcaaacaaatggtgcacatggcatccagtatgctgagggaacaaatggcgtatgaatcaatcgttgatcaccggctaccatgaaactgcatctcctcacgatgctccattgccttgtggaccagacctctaggtcaaaggctccgggtgtggtcccctaagcaaaccacctgcttcagttttggcactcgggcagtatcacagccctcacacaaatcaaat…
TCONS_00000365	XLOC_000227	tggtgggcggcctatgctccattgggagtaacaggcgtaagtaagtaagcttaaggtatagtctaatattcagcattttatcaaattgacaatgaatgaatatctattccaattttcaaactatcagaaggggttttgtggagattttagtaattttatagagttgaaatcatgagtcaattgaagctagaccaccattaaaaacctagaagcattggacggccgtttcatcatattatgggactcctcagcagtgcgcatccacgatcctgccttgcgagattcgaacccaggacctaccagtctcgcgccagatcacttaaccgatagaccactgagccggccgacatccaacggtgttaatgtctaacttcaaccaatccacgaaattgaacaacc…
TCONS_00000366	XLOC_000223	gttaaaatttcaggaatcggcatctgaataatattcattcttctcaatgcatattgccagctactacgatgtctctgattgtggttttttgtaagttgtacagtgaaaggttgtaaaccttttataaatgcgcctgaatagtttatgtgattaataggcataatgatgtgctaaaacaaaaaaactgttgaataaacacataagggacgtaaacgacttttgctgggacacgtgttacgtatgcccaaccaccgactgccccgacgtgcaatgttttataatgtaggagtaggttggaagaaagctagggttggccagaccaaaacgtggcacaaatccatgaagtcactgacaagtagactgagacatgttggtaggtgtagactacctggttgggat…
TCONS_00000367	XLOC_000228	actcagtggccgagtggataacgagatggcgttcaaagcgaaaggtattgggttcgagtcccaaagggaaca
TCONS_00000368	XLOC_000229	cactggccgagtggataacgcaatggcgtttggagcgaacggtactgggttcgagtctcagagtgaa
TCONS_00000369	XLOC_000230	gaagaatgtgattattttccatatataccacttggaatgacagatcgttataatggaataaaagacagtcaaattacagcatcatcatcattttccgatcaaacaatgccatattatggaagacttcatatatctgatgcttatttattcaatcaagacttacaaggtgctggtgcatggatatcgttagatcaagatgataaacaatggatacaaattgatttattaaaacgtaaagtaatacaaagtatagcaacacaaggtagacaaggtgctagacaatggatacaagattattatatctattatactgattcaaatgaaccaatacattggtctattataaaagatgatttaggtcaaccattgttattcgatggtaatgttgatgataataca…
TCONS_00000370	XLOC_000230	gaagaatgtgattattttccatatataccacttggaatgacagatcgttataatggaataaaagacagtcaaattacagcatcatcatcattttccgatcaaacaatgccatattatggaagacttcatatatctgatgaaggtgctggtgcatggatatcgttagatcaagatgataaacaatggatacaaattgatttattaaaacgtaaagtaatacaaagtatagcaacacaaggtagacaaggtgctagacaatggatacaagattattatatctattatactgattcaaatgaaccaatacattggtctattataaaagatgatttaggtcaaccattgttattcgatggtaatgttgatgataatacagtgaaatttaataatttcacatat…
TCONS_00000371	XLOC_000231	atccaatttgaaatgacttggatattattgcattcctgataattgtgaatgaaatttgatcagccttggttgatatataggtttcatgtaccgatttcctcaatatggccattatgaaacaagttaacatcgagtagatggaatgtagccaaaaatggcatccaggatgcatccatataccaatcaaggttaatcaaatttcagttaaaatatcaacaacgtgatagtctaggctatttcaaatggaattaaaactcatactcgttgcacaagtgggtaactatttggactaagaagctaagtggattacgcaaaggcgtttgaaacgaatggtactgggttcgagtcctggagtgaaaatcaactcggatactggtgcattcagctttgttctgaata…
TCONS_00000372	XLOC_000230	tgataaagtttcatatattggtggaggtcgaccacaacgttattcatttcaaggttgtctacgtcaaatacgtattaatggaattgatgtagaatgggataaattagatccagctacacggcatcgtagtattatcaatggtagttgtatgatacaagatcgttgtaatcctaatccatgtaaacatgaagctccatgttcacaaacaggttcaacattttactgtgactgtacaaatactggttatgctggagctgtatgccatcaaagtgaatattttacatcatgttcagaagctggtttattttatgcattacaacagtccacaataaatattactattgatatggatggatctggtgtattggagccaattgaagtaacatgtgattttaccga…
TCONS_00000373	XLOC_000232	ttgtttatttcatagatatacattaaggcgtagttctatttctatctgggaggggatttttaaaaaataatttaacattaaaagattattttaaatatgtatattattcaatagttgacatcatgacctacgggcggcctgcttaaacatcagggctacctgttcctgtcatctatatatttcaacaagttatctaatattgtttgttttaatacatcattatggctattaaacacacaacctattcaggtgcgtttctgaaaactgtacaacctttcgctgtaaaggttacaaaaggcctaatcagagatgtcgtgtttgctgggaacatgcagcaaaaagaatatacattattcatatgtcgattgactgaactgctgacatccaactggcgatcac…
TCONS_00000374	XLOC_000233	atgggagtttattattctttaaataaagaaaatggttatattcataataagattgtaaaaggaaaagttatttcaaatattcatacaaacaaacgtaaaccttttggatcacggaaatatttacataaatcaaattcctacataataaaagtgataaatattactgctaacaataaaaatatcttaaaccatatgaatacaagttcagaaactaaacctatagataaatcacaaatcaatttcatttcctccatgaactcaagaggatgtatttcgcctactttacctagacgaaagtcaccaacacatgtacatgctaaaatctttaatagttgtgttccactatctggtctacgtcgatcattatctcttccgaaacagaatagtctactaaataag…
TCONS_00000375	XLOC_000234	taacatcatatcttagggtagacgatggttaggcaaatgtaatacgcgtttcagtcaccttaaccaacgaaaatcactgacaacacaatgctatgaacgtaattcattttttttcagtgttcgtagacacagcactaatgtactaaaacgaaatatctatccagtatccgattgttctgttatatcttgtggccgagtggatgccctgttgatgtatgaagtgataagaccgccaatcagagagctgcgaattatcgattggaacagtgacacacggaaaccgtacgagcagtctagagcgcttatcgatcctgcttctgcctagcccagccagctaagtccagaacaccaataacagtctctgcaatatgaatcattgtatttcaaacatactgagtt…
TCONS_00000376	XLOC_000235	tgtatgaatagtgtagtgttaataattgataaaatccgcaagcaacgcagaaagcaagcacagaggggaataagtaagagagagcgtaggggacaaaacgaacgaacgggagaaggtatgtgagccaactcaatttaaccaaacgtgaatcgatatttatagtccaacaaaaacaacttacagacatgtgataagtaagataagaaatacacacatatactcttacataaaaacagtcaaagttgataagtgaataattaacaaggtcaaaaatgtgacttaagaagaatgaataaattgacctgtctggaagctagaagaagcttcacatagcaaccaatactacagatttacg
TCONS_00000377	XLOC_000236	acatcatagattctacaacataaagttctctctctcacggaatcatcaaggagtctaattctgttcaattcatggtgacaatattgtcgtctttagacctgataaagtctttggtgtggttttagtggacagacaggtaacgtaaataaactttttgattaatatcgtgaatcgatcaatcttagaccaccattgaaaacctggaagcactggaccgccaattcgttctagtatgggactcctcagtagtgcccatccacggtccctcacgcgtggtccgaacccaagacatacggtctcg
TCONS_00000378	XLOC_000237	cgactcaagttatcggtttcatattgaccagttgccttttaattatcctgcctgattttcaaggtcattttaagtgtagtgacctatatacacttgaatcaaacaggaaaacaaatatgtttacacgtaaatgttgttcgcctcaattcagttgttttggtttctactaagatattgtagggccaatggaatgtcactgaaccctagccaaatcatccggaagttgggtcactaaataacgaacaggtcatcgtcaaggtcaaggacaatcagcgcgcatcagtaaatcatacgccatggactggcccatgcggcagtgattgtacttttgcttgtatctatttaactaatatattattgtaataacgtcctttgtgttgtacagtcttcagagcatcc…
TCONS_00000379	XLOC_000238	agctgcaattggtattctggactgaattggaagggctaggtggacaagggattaataaggacgctagactactcatactggtcgaacgtcattgatttgtcacagtgttaggataggaaaagttgtatttcgaatggtggataattcacatgattaaagccggacatgaaatcaataacgagttagaaaacgtcctatattttttataaagtcattacaatgtggacttttaattcacttggtattgtttacttgaatctacccattgatgtttaggattgcaattgatcagtctcttattggcatatgtgcatcctgtgtggattgactcgatattgccttaattcacaaacattataagcaatgatggatagtggctagttcgagtcccagagtgga…
TCONS_00000380	XLOC_000239	ctcttttttggtgttgttgttgttgtcaaggggaatatttgtgaaatgaatatatatatatatatttccaagtcttatttacaatggattctattatttaaaaaatgataattcaatattcgatctcttctaatgatcttaatgaggatgatgatgacaacgatgatattgacgatggtgttgatgatgttgacgatgg
TCONS_00000381	XLOC_000240	ggacacattagctgagtggataaagcgatgtcgtttgaatcaaaaggtactgggttcgagtctcagagtgaac
TCONS_00000382	XLOC_000241	tcagtggccgagtggataacgtgatggcgtttgaagcgagggtactgggttcgagtcccagagtga
TCONS_00000383	XLOC_000242	attcacaaataactcccaaaatgactagaattataccagttagatatcaccgaatacttagaactgtaccaaaccattaagaagcgagcagaaaaaaagctttctgtttactcaagttcgtgagaaatatatcagagttagattggtgacgcgaaagttaccgtgggtgctttaaaaatggtactgagatatcgctttttcggtgtttttggcaatcgcggtagaaaactaagtcattacacaccccccggatattcgcaagttatttcaactgaggaagtcaagaaattttgcattcagtgcttacaaaaagttggggcacaattaaaacatgcaacagcactcagcgatgtcctagttgctggagactatcgaggtcattatagtcatgggctgaat…
TCONS_00000384	XLOC_000242	attcacaaataactcccaaaatgactagaattataccagttagatatcaccgaatacttagaactgtaccaaaccattaagaagcgagcagaaaaaaagctttctgtttactcaagttcgtgagaaatatatcagagttagattggtgacgcgaaagttaccgtgggtgctttaaaaatggtactgagatatcgctttttcggtgtttttggcaatcgcggtagaaaactaagtcattacacaccccccggatattcgcaagttatttcaactgaggaagtcaagaaattttgcattcagtgcttacaaaaagttggggcacaattaaaacatgcaacagcactcagcgatgtcctagttgctggagactatcgaggtcattatagtcatgggctgaat…
TCONS_00000385	XLOC_000243	tgagtgattgtagctccttttccaatttactcctagtccaaatatagtaatataggtcaaagtttaggcttactgttatatcgattgagtgcgtacgtgccctgtttgatatatgaacgtgctgattcccgccaatgataaaggagtgaattatcgatcagagctatgatacacaaaagccatatgaacagtcttgagtacttatcagtcctgctttctgcctagcccaaccaattaaattcagaacaccaataacagcctctgcaatatgaatcattgttctcaaacatattgggtttatataccaaacagacaaacagaccacatcgtacctttaaattgaaaataacatttgtacaaaaattggcctaatgtggttgtgaatagggggaacagtaa…
TCONS_00000386	XLOC_000244	tagacatgtttgataagcatgctaagtccgatgaacagttactacttgaacaagcgaaatttatctcttccaggtgtgctgcagattcatcaaacaccacgatggtttcttctggcaatcgcagaaagtcgataccgctttctaactatgtagcatcagtagaaaaagaaacaaaaattccctgcttcttgccgacaattgttgaacaccaaggtacactatctgaagggaacattacaaaagctcatcagtcgttttgtgaggtgaataactcgtctcacaaatgcggggctcctaaaagtatctttggacgagaaatggagcgtgccggctttacaaggtccacttacaaccagtcccacttttcaattcctgaacaatctaattgtcatttggagt…
TCONS_00000387	XLOC_000244	tagacatgtttgataagcatgctaagtccgatgaacagttactacttgaacaagcgaaatttatctcttccaggtgtgctgcagattcatcaaacaccacgatggtttcttctggcaatcgcagaaagtcgataccgctttctaactatgtagcatcagtagttatcaagaaaaagaaacaaaaattccctgcttcttgccgacaattgttgaacaccaaggtacactatctgaagggaacattacaaaagctcatcagtcgttttgtgaggtgaataactcgtctcacaaatgcggggctcctaaaagtatctttggacgagaaatggagcgtgccggctttacaaggtccacttacaaccagtcccacttttcaattcctgaacaatctaattgtca…
TCONS_00000388	XLOC_000244	atgctaagtccgatgaacagttactacttgaacaagcgaaatttatctcttccaggtgtgctgcagattcatcaaacaccacgatggtttcttctggcaatcgcagaaagtcgataccgctttctaactataaaaagaaacaaaaattccctgcttcttgccgacaattgttgtacactatctgaagggaacattacaaaagctcatcagtcgttttgtgaggtgaataactcgtctcacaaatgcggggctcctaaaagtatctttggacgagaaatggagcgtgccggctttacaaggtccacttacaaccagtcccacttttcaattcctgaacaatctaattgtcatttggagtgtctaaaatatttaaaggaaaccgggccacagataataacg…
TCONS_00000389	XLOC_000244	gtgaacaagcgaaatttatctcttccaggtgtgctgcagattcatcaaacaccacgatggtttcttctggcaatcgcagaaagtcgataccgctttctaactatgtagcatcagtagaaaaagaaacaaaaattccctgcttcttgccgacaattgttgaacaccaaggtacactatctgaagggaacattacaaaagctcatcagtcgttttgtgaggtgaataactcgtctcacaaatgcggggctcctaaaagtatctttggacgagaaatggagcgtgccggctttacaaggtccacttacaaccagtcccacttttcaattcctgaacaatctaattgtcattgaaaccgggccacagataataacgggcactggtcttggaactagagctaac…
TCONS_00000390	XLOC_000244	ggctgatagagcacctctgtttacactattaagcccctataccttctgagcaaatatttgtttcgtcaaatggttctgataatcaaatgctgactacatcctctcaaatttaccaacttttcctaatatcatagtccgagttttagattgatttccaaaagttttgacatgggtatttccattatttgtttctaaaaacgatttttctttattttagatacggttaaaacacgttgtgaaattcaagagttgtcaagtaaaccaacaaactccgatatctccagttcacctttgagtccagatccaaagatacttcatatggatgtcttagaagttgataaattggaatggacgcgagatcttccccctgtagctaaaaaggcaccctctgtagaacta…
TCONS_00000391	XLOC_000244	ggctgatagagcacctctgtttacactattaagcccctataccttctgagcaaatatttgtttcgtcaaatggttctgataatcaaatgctgactacatcctctcaaatttaccaacttttcctaatatcatagtccgagttttagattgatttccaaaagttttgacatgggtatttccattatttgtttctaaaaacgatttttctttattttagatacggttaaaacacgttgtgaaattcaagagttgtcaagtaaaccaacaaactccgatatctccagttcacctttgagtccagatccaaagatacttcatatggatgtcttagaagttgataaattggaatggacgcgagatcttccccctgtagctaaaaaggcaccctctgtagaacta…
TCONS_00000392	XLOC_000244	attacatcagaaccgtcgctagcttctattctgagctatgtttgataacgtcctaagtcaatgtcgcactatctctagggagttgtgaaggactgacatgctagtcccctacagctttattttgcatcacaacaccatgtcatacactgaccacctcctcttttcccaaccaatcccagcatcggcaaataatgcacgttatggaattcgttgagaccacatttatagtacgtattgaagccaccgaagtcgatgtttcaagatggtggtactaattgaattgtggtcgctgtttccgaacacactttgtcgaacatatgcattactaacatggtgttgccagttagtgtcagcaatccttcagagttaacgatgatcaaacacagagagtcgtctatc…
TCONS_00000393	XLOC_000245	agttaagccagatgtttaagtgtaagacccatccatgcactgttataacgacaaatctaacaaaattagtataaattaacatacctctggattattattgtttctatctacactcaaggtatatggaaggacggttaataaacaagtagacctttccctactatcgtactgaacaagaacactagtgggacaattgaatgtatttgagcacaacatcacagaatatctcactaaaatctgagaaccatatagtaaatagttaatttgcaaaataacaatctattatctcaaacttgactgttccttctgcaaatatcagtcc
TCONS_00000394	XLOC_000244	aagatttaactgaagcaggcttgaatacatctctaatggctgtagtaatcacatccagtcttaaatgtatccagttattatctcgaatcaattcacagctgaatacagtaagccagtttttgaaaaattctcttttcacatatgactgattgtatttacccaaactgtagttatctatattgttcgaactgattaaactttccatattgtattactgatcatccagaaaaacgttttactcatttccttatggttgtaaaagtttaaaatctctttatgttataactggtcacgtcgagtattgaaaacctagatcacaccaaagagtcagtaaacctctatttgattcgaaagttaatagcggatttctgtggaagagaatgatggtaaatgattttc…
TCONS_00000395	XLOC_000244	atttaactgaagcaggcttgaatacatctctaatggctgtagtaatcacatccagtcttaaatgtatccagttattatctcgaatcaattcacagctgaatacattttatatttctgatattaatttttttacaagtcttttcataaacaattaacaaatcattggaataatagtttaacgccaatattcaaactaccattttggaatcaaatgctttgtcgattcatgc
TCONS_00000396	XLOC_000246	tgccttaaatcgaaatttcctacttgtcgaataagtatgttgcataaccctacagaaatttatactttcttattattatttaaacacataaatattggtacaaggaagcaccagatacatatgcgccgcacaaatctcattcgattagtctgagggctgtgatactgcccaggtgcccaaactgaagcaggtggttttcttagggggccacaccccgagcctttgacctaaaagtcttatccacaaggcagtgaagcatcgtcaggagatgcagtcccatggtaaccggtgatcaacgattggttcatacgccatttgttctctcaggatcctggagcccatgtacaccattggtttggaatcatggttttccaactcccctaggtggagtttccatgt…
TCONS_00000397	XLOC_000247	tatattcatcttgttaacgacttctaactaacacaacacatagatacctgattttcttcctattctctccaaccacttgacataaaacgtagtgtacgtgatattacatcaattgaaatagttgttatattgtgtcttgatcaataaaattcagtcaactctaaggactagataaataagacattggttattgctaggtgatcaatcaatgtatccttgacatacttatcggtgctagattcacgtaagatattttactgagaagaattgagtattggaaaaaacatttgtttatctag
TCONS_00000398	XLOC_000244	tgtgttactagttgtcatagaataggtatgattgatagttgagtacatccacccctactttctttatcctaatgtgaaatctcgacagtcgaggttcatgagctcaccatcagtcgaaccaagtaacctcagatatcattgcaataacttaaccttagactactgaattcgtatcaatttgctaactctatggtctagacgtgaggtgctcgtcgtcagacatgacgtgtagtaaagaatctatccttttggttactgatcattactggttctctagttagtcattcatgaacaacgtaatactttccacatatgtacatcgtttcaagatgacacgtcttatcaaaacagccagatgaaattatcgagacatatgccagattagtagaattagtggta…
TCONS_00000399	XLOC_000244	ttcagcgacacgcttaacgttgaatacgttttacgacgtctacatgaaattagagaactgtattaccatgaactagtacttggaacaacatcaacttccattgcacggaatgatggtgtcacagataatattaatgataacgaagacagtcgattaagcttatcaccaattcttgaagatatgcctgaagtaaatccagatcattcattgaaatatcaatctatttttcaattgaatcatgttatttctaaatcaagatctgtatgtgaccgattaatttcaaaggaatgggtatatatgccatttattcatgcatatttattgtcaaaatgcaaaaaaattaatgaggaagatgaaacgtatcgtaagctcattttagatcgatcattgaattgttta…
TCONS_00000400	XLOC_000244	ttcagcgacacgcttaacgttgaatacgttttacgacgtctacatgaaattagagaactgtattaccatgaactagtacttggaacaacatcaacttccattgcacggaatgatggtgtcacagataatattaatgataacgaagacagtcgattaagcttatcaccaattcttgaagatatgcctgaagtaaatccagatcattcattgaaatatcaatctatttttcaattgaatcatgttatttctaaatcaagatctgtatgtgaccgattaatttcaaaggaatgggtatatatgccatttattcatgcatatttattgtcaaaatgcaaaaaaattaatgaggaagatgaaacgtatcgtaagctcattttagatcgatcattgaattgttta…
TCONS_00000401	XLOC_000244	ttcagcgacacgcttaacgttgaatacgttttacgacgtctacatgaaattagagaactgtattaccatgaactagtacttggaacaacatcaacttccattgcacggaatgatggtgtcacagataatattaatgataacgaagacagtcgattaagcttatcaccaattcttgaagatatgcctgaagtaaatccagatcattcattgaaatatcaatctatttttcaattgaatcatgttatttctaaatcaagatctgtatgtgaccgattaatttcaaaggaatgggtatatatgccatttattcatgcatatttattgtcaaaatgcaaaaaaattaatgaggaagatgaaacgtatcgtaagctcattttagatcgatcattgaattgttta…
TCONS_00000402	XLOC_000248	tgatttccgcagtgtatgttttatccaccttcatcattttttccttattccctcttcagatggaagctggtttgttctctcccagaataggctgttgcttatggtattcgatcaacggatattgagtatcttgcatagacaattgtgtataaatagcagtgagctaaaattcccatcattcatttggagcatcgcttaagcttctcacccgcactgttttgtctcaattttatcg
TCONS_00000403	XLOC_000244	tcttcttttgatcatatatatgtactttgacacctacaacgctacagaacagtttacatgaattgaagtttattaatatttagtgataatagactgatcaattgccgctctaaacatgatgggaagatttaaaaggtaaccaatatgaatgaattagatttctcctcattgtacaagtcagttagctagctatctgaattgattcgctaagtagaaaaggtgatggtatttgaagcgaatgattttaatctcgaggtgaacattaactatgggatgcaggtaaatccagttgatgaatttcaaataggacgaaacacgcgccctgaatttcactcctagttactatccatctctgtttaaaagtgcttatgaattactggtaacatcaaagcaatccgc…
TCONS_00000404	XLOC_000249	atgcttaacaaccattacctagagactattgaagataattcagagaataatctttgtattcacaaaaagaatttccaattaattggttatcataatataaatgctaatcaatatatgggtacatatgtatgtagaaatttattagattcaatgcatccatctaattttatatggtatcatttatatagaattcattcatataaacaaaattcaaaagttttatttcaaatcaaccgcacattcaatcaatctattcaaacaataaaaagtttacaaaaacaaatcaatattactgaattatatcataatactaatgaattaatggattattcttatttaaatatattgaatataacatttaaactaaatgaagaaaatgatattgaaaaagaaagtggt…
TCONS_00000405	XLOC_000250	tacaagtagacagacaactcactaaccttatggacgctgatcaactaaggccgatcaaaaggagctcgaatgttctaaattcttgtgagttactcattgttttatatttctgaccctgaaaattttacgatctactctttcatatcctctgatttgctattagtccttaccatttcttaaccacttatattctgacctgtctcttttaacttttaccattagttatcctcacagcagtatggtataataaatagatgtctaacccataatacaaatgcttttaccatctgatttgcttgtaacatggaacttgtagagacagtgtattccaactataggccttgattaaagcaatattcatactgaccacaaacgtaagagagcctaacatcataaaag…
TCONS_00000406	XLOC_000251	taaggaagtaaatgaatgcttgaacaatactgttttagcatatgcttggttgtttggggtcaactcttaaccaaccaacctgagctgttacaaatcaaccgttcctccttttcgaggtactattttagtgaacaagaacacaagtgaggacaattgcatgtatttggacacagaattacagaacatctcagtaacatctgagaaccaaacagtaaataattaatttgcaaaatgtcagccaactgtctaaaacttgactgctccttttgcaaatgtcaatcaaccgtctcagacttcactgttccttcattttcatagcaatcattcactgttttcgttctcttttcttctatcttctaaacattctgctgccagatatttcacttttgattgatgata…
TCONS_00000407	XLOC_000252	tggaagtgatacccaggtggtttgttaatggaattaccagaaaaaaccggtcatgtattcgacttcaaaataaagctctaaaaacgcctttacatattgcttgcgatacgcttatttaaacaagcagtgcaaaatatctgtacatctaatataggttgttgctctctcaatcctttcaaaaacgggcatattttgtttggtgctgtggtatgtcaacagcacgttttgtaactgtatctgttgatcgcgaattcacactttttgtgccttttgccatgacggcgacgcttggttctgataaccaagttttattggaagtaacccaatctcataattttggggaaattttggggaactttgggtagattttggagttttcttcgaagttgtaagaagtgt…
TCONS_00000408	XLOC_000252	caggtggtttgttaatggaattaccagaaaaaaccggtcatgtattcgacttcaaaataaagctctaaaaacgcctttacatattgcttgcgatacgcttatttaaacaagcagtgcaaaatatctgtacatctaatataggttgttgctctctcaatcctttcaaaaacgggcatattttgtttggtgctgtggtatgtcaacagcacgttttgtaactgtatctgttgatcgcgaattcacactttttgtgccttttgccatgacggcgacgcttggttctgataaccaagttttattggaagtaacccaatctcataattttggggaaattttggggaactttgggtagattttggagttttcttcgaagttgtaagaagtgtggtaattatccct…
TCONS_00000409	XLOC_000253	tggctctttatttcgaaggaaggaattttttattaaggttgggatctcaagatagtcacataattactctttacgcgggactagctgaacggcgaagaatacactgtctcactgacccgtatttatttgagataactacaagttggctaatatcagttaagaagtcattctcttctatttaaatcagttactgtttatataccgt
TCONS_00000410	XLOC_000254	gatgaaatgaatcgtcaggcagaattgttcttgaatttaaaacactagctgctctacaggttttcggtgccattgttaaaattcgaaggatgaggagctggtactgcagtgtttctttaggtagtcatgagtgaatgttcttacgtggttatcccttagatcctctagtcacgctccaaccaaaacaagtcctgttacgtaaaaagaagtatgtttctatggtgtaagcagtcgaaaatatcaacccctcacacacttaaaaaaaataagaggtgtaacaagtcaaaccgatacacttttgtttcacgttttttattctctctttatttacttatttatttgaatacaaaaatactggtactaaaggacaccaaatacatattcgctacataagtcact…
TCONS_00000411	XLOC_000252	tccacaaggcagtggagcatcgtgaggagattcagtcccgtggtagccggcgaccaacaataagttcatatgccatttagtccttcaggatactggatcccatgtgcaccattagttcgaaaccagggttttccaactctcctaggcggatcctctgtgttcaccgacgcggttatagtaccggacactcacttttcgtcctcaatttcgtaaacaacagtaactccgtgagaaggtagtgagcaggacttccttgatagtggctgtatacacgtgactatgtgagagaatttagagagagctgactctcctcaccctctactgtaccagggcatttcgtggtggattgtgtatatagtgaaaatgtttggtaaatacctacgttgtaggtacgttttt…
TCONS_00000412	XLOC_000255	cgcaatgctgactagtgttagagatggttggcagagagttaggagcggtccttgaagtcactaacttctggtctgagccacgttgatagatgtagactacttggttggggtccgcacgactattgtaaccaatgatttaaggctctgggtgacatggctcagagtcgatcacaatggcgtaggtgtatacactctttgtcttcccttaaaccatgagatgaaaattactttatgcctttctctctacgaactaattcttttttcctgtattatatccttatatacaatctttcttctacatattaccaccattgaagtaatgcttgtatgaatttggtgttcatcttgttgtgctaatgaggtatgacaacttgaaccgatgcatatatatatgtgcct…
TCONS_00000413	XLOC_000255	gtagactacttggttggggtccgcacgactattgtaaccaatgatttaaggctctgggtgacatggctcagagtcgatcacaatggcgtaggtgtatacactctttgtcttcccttaaaccatgagatgaaaattactttatgcctttctctctacgaactaattcttttttcctgtattatatccttatatacaatctttcttctacatattaccaccattgaagtaatgcttgtatgaatttggtgttcatcttgttgtgctaatgaggtatgacaacttgaaccgatgcatatatatatgtgcctggtcctacgttgtagctgactgactgcataaattttgatcttatttaaaacataaatttgttttgttactcctaatttacaaattgaaatt…
TCONS_00000414	XLOC_000255	gaggaaacatcactttgcgaacatctgaaatctgatgtaaataatgagccatgtgaagtagtacgcagctgtcctaccagaagtagttataaggatatggtttaaactggtgaccatatgcctgatgaagtaacccatacaatgactgccagttctgcttcaaatttagcacgagctattgttggatcgtctttacttcgtcagtcattcactgatcaagtttatcaaagtgaaattctctgcattaatcataatgatggtacgggtcaagattccccattacgtatgttagaagctcggtcaagttttggcattggacaattgagttgtaattcaaagcattacattgcaattattggcggttataatcgtaaaggttgtttagatagtgtggaatta…
TCONS_00000415	XLOC_000256	cgcaatggcgtttgaagcgaacagtactgagttcgagtcccagagtgaacatcaactctgagatgcaggtacatccagctgacgagtcccaaataggacgaaacgcgcgttagactcgattccactgctagccactatccgtttttgcttataatgattgtgaaaaaacaataatgattttatactgttctactaatcagctgactatttcattgatagttctttttttcagaacgattttgattattgaatgaaactgagatattggaacgttttcttaatctctatgtgaaatagtta
TCONS_00000416	XLOC_000257	gatttttgactaatcggaggctgaattttgttcgatttttttttaacccgtcgccagttgttataacctataaaagagtgcgcattaatttctaaattgcgtacagagctggaaatcgattgcagaattaatgaatatgcctgtgaaagcctcaatgaatacgtgacaaacaataatttcaacaaagaagtagcagtcatacatcagcccagtagtccagtactgtctgtttcaaagacatgccctataaacggt
TCONS_00000417	XLOC_000258	atgttttcttatttgagcaaaaaaattgcaatacccaataacgcaaaattaaaatcagcatcatggagcaaagaacatggatatgtggcttgcggaggagaagatgggctattaaaggttctaaaactcgaggtgcaaaatgactctaaacacaaaggcctcgctgcgcaaacaaatctggtaatgaaccaaactctggaaggacattcagatgatgtacaagttatcatatggaacgaaaaatttaggaaaattacttcatctgaccagaatggccttataattgtgtggatgctttataaaggggcttggtacgaagagatgattaataacaggaacaaatcttctgttaaagatatgaaatgggatagcgatggccagagaatatgtatagtttat…
TCONS_00000418	XLOC_000258	cagcatcatggagcaaagaacatggatatgtggcttgcggaggagaagatgggctattaaaggttctaaaactcgaggtgcaaaatgactctaaacacaaaggcctcgctgcgcaaacaaatctggtaatgaaccaaactctggaaggacattcagatgatgtacaagttatcatatggaacgaaaaatttaggaaaattacttcatctgaccagaatggccttataattgtgtggatgctttataaaggggcttggtacgaagagatgattaataacaggaacaaatcttctgttaaagatatgaaagtgatttttgtgtatattgtatattaacgtgacttagtgggatagcgatggccagagaatatgtatagtttatgaagatggagctgcgatt…
TCONS_00000419	XLOC_000258	ccagatttccagtaaggagctgtagtaattggagttcagctatgtcgagagtgtagcagttaaacaacaatgctattagttgatgggatcgacgaaaattacaaatgtaagccatcaaatgccaaatcagtagtcttaaggttagacattcaccaagtagtatgaagatcttaaattcgatccctggtgaggtcgtcgatgcttgtacaactcagatgtctacttattcctggttccaatggttgtctagctacagtcagctaatgatattaactacaaccttgttattattgtatttttttaaaaagatttgttttctagttgtctaggtgtaatcgatgaatcgggtatttttcggttacatctaataccagacaattccaatagtcttttgtcatc…
TCONS_00000420	XLOC_000258	ggcagaaatacttgtttatttcaaaaaacatgatgaagctgaaacactcctgttaaataatgatcgttcagatttagcagtggaattaagaaaacgattaggtgattggtttcgtgtagctcaattaactaaagatactggtatcttaatgaaagatttagaacaagctgaaatatggaatggtattggggattattatcgtagtcaaatgttatgggataaggcgtctgattattataaacaaggaaatgatttgcttaaatttgctgaatgtttataccaattggaagattataaaggaattgaaagaataatagaagaattgcctgattgtcatgatgcactctatgattttggtcttaggtttgctaatctcggtatgataaaacaagctgtgca…
TCONS_00000421	XLOC_000259	gggactcctcagaagtgagtattcacaatcccgcctcgcaaaattcgaaccttggacctatcagttttgcgcgcgaacgcttaacctctaaaccactgagtcggttggcatccaatggtgttgctgtctaactataaccgatccacgaaattgagtgacacatccactaatgtcttcagtgagttattaccccacaacagatctggttgaactccactggtcactgcttctcactagaactccaagaaatacctcttgaagtcagtcactagtgagcatatgttgattaatatcggaaggagttttgtggatattacagtcatttcaatagttgaagatcatgagtcaattgaatctatatttttgaaactaaaaaatcacatttaaaatttgcaaata…
TCONS_00000422	XLOC_000258	taaagtttgtgacttcaggcaatattgagaaagtccgctaaggatgtacatgtgcaaataagagactgatcaattgcagtcctaaacatcaataggaagattcaaacaagtaatactaagtgaatttaaatttatgtagttgttttaaaagctttgctacttataatgtcagtttatgatgaaaactgtttcaaaaattcgtagactcttgacaagttttctgattagacataaaaatgactgttttacccttatgtctttctggtagacatcaacctataaacgaacaagatacattggaatcttctgaaatggattcaatgttggaaagtgagacaaaaattcctatatgtgtagtcactggtcaaccaattacagattatcaattttggatgtgtc…
TCONS_00000423	XLOC_000260	ggcatcacctttgtagcacgttgtatttcgacgtttacttgggagcaggagcgacctgaaacagcaacacaacagtcaggacagacaagtgcttcagaagtgagaacacggtgtgctggtgcaacagatatatttgaaattgaaaaacgcggtttttagtacaaaaggggaaagttattacaaaatagttttactcgttattctgcaggttcagaacgcgtagggcttgttcttcttcttccagtgcattcactctttgttgccctgcaatgagaaatacaaactcacattattaatgttgcatgtaatgatttttattaccgttacaccttcgtaacttgattatggcggcaagaattaatcgtagacgaaccaatcacacttaagtatcagctgttt…
TCONS_00000424	XLOC_000260	acaaaaggggaaagttattacaaaatagttttactcgttattctgcaggttcagaacgcgtagggcttgttcttcttcttccagtgcattcactctttgttgccctgcaatgagaaatacaaactcacattattaatgttgcatgtaatgatttttattaccgttacaccttcgtaacttgattatggcggcaagaattaatcgtagacgaaccaatcacacttaaggtaacatgtcttgaattttggcgctaagtccattcatccgtttagcgtttcggccgatgtcggttcttgttgaaaaccctagatctactttctaaccgtaactataaattgcgaatcacagtcctaattcttcacactggtttaaaacagtcatttagtcttaccagccaga…
TCONS_00000425	XLOC_000261	gaatctagtgtagatattcgtctaaggtaaattaacgtcccacatacgtgtaaaaagtgaaagagctgttataaccagaaaccctaaagttataatcagtatctattgtttataacaattggcgacggtgattaaaacggatctacgcttacatattcagttaaagtgaattttgtaacaacagaatggat
TCONS_00000426	XLOC_000262	ttcttcgcataataaaattaaacgtaaagatgtccacaattccaagagaaaatatatgctcgaactgtctgaaacaagctgatgtgcatctgatatgtgttgaatgtgattgcgtacagctatgtattacttgctactgttacggtgctgagtctgggatacacaagaaaaaccatggttatcgggtttcgagactaaatttactgccacactctatcctcgagggttggaattctgaggaggaattgaatcttcttgaagcactggagcagtatggaattgggaattgggaggatatagctctaaaagtgggaactaaaagctctgaagaatgcatgtatcattactgtaatcgctatttgggtggagtatttggcctggagctgttgaatgataata…
TCONS_00000427	XLOC_000263	caagggttaattttccgataagtggttggtcatataaagttaacgtgtgcaaaaaagaggtcgcagaaggaattgtgatcgtaattgtgttatccagattagagggaagttatgtagtcgggtggaaaagaaaacacggcaagactatcatttatagacgacctatgaacgaatcttaaacaatcttgaaatctattagcgaatcagcaaacagttggtattgagtaaaaatatattacacaaaaccaaagaattaaagtagatacacttcttttacacggttcaaaaacttgtcaaggttagaaagaggttcagatgttcaaaaatcgtaatgta
TCONS_00000428	XLOC_000264	agtgtcgcagccaatgttactggtgcttttattatacagttcgcagcaaatattataatttgacttagtctcaatctggatggagagaaaaaagttcctattctagcagacttgttcctctaacatcgaaagataacatcaccagggtagcctgcacaaggtctacaagtcaattaactaccgaagttacaataaagaaacctcttagtagtcccattcattgtaaccgcttaattgtcacgtctctaaaatcctctgtgaaccgatcgtacgtgagcatcaggtactgaaat
TCONS_00000429	XLOC_000265	gcatatttatctggtgctttttgtaccaatatttatgtgtttaaataaataaataaaaaacaataagtgtaatcggtaaacgacctaaaacaaagctctgtgattatcaacgaagtactggttaatacaaaattcttactatctgctgacagcctactcgaaagtcttcaccctagatcaacagctcagcaattcctaaatgtcccagctacagtagaagcctgttatgcgatatcttatcaaaagctttagtgaaattaacgtcgacaatatttccagaattccctgtgtttagtcacgttattattgttccatttatttgagaaaattcttcatttgtactggaaattatcagttgttgactaggtgacttaaattaaggagaataatattgtgttt…
TCONS_00000430	XLOC_000266	ctgctcaataatttttctggttagcgtctttttagcgagttggttttctacgggatggggtcgataaccccatgcccaaccctcctcctttactcgggcttgggactggcagtagcccccggaggagctaccggcggagttagaaacattctgcacaagtttattataagttttgatcagcggatagtgcattaaactgaacggaaatataattttacatgtagtatgagcacgtactacgtccgtaaccgtgatgcagtatctgaaaaaaaataactacacaggcatacggatatataaaccaaaccacttttaaaagcaaacaactgcttcataatcgtttcatcatgctgagtaggcagtaaagtctcttcactgtttcctagttcgaagttttgt…
TCONS_00000431	XLOC_000262	atgtccacaattccaagagaaaatatatgctcgaactgtctgaaacaagctgatgtgcatctgatatgtgttgaatgtgattgcgtacagctatgtattactgtaagttttttagacttattgttactttcagtgctactgttacggtgctgagtctgggatacacaagaaaaaccatggttatcgggtttcgagactaaatttactgccacactctatcctcgagggttggaattctgaggaggaattgaatcttcttgaagcactggagcagtatggaattgggaattgggaggatatagctctaaaagtgggaactaaaagctctgaagaatgcatgtatcattactgtaatcgctatttgggtggagtatttggcctggagctgttgaatgataa…
TCONS_00000432	XLOC_000267	tatgttgttttgggtttttctactatagtccgcacttattttacttattggaccaactatataggctataagcctttaaagttaatatcttttattgacagtttcgaaaaaaatcatgtatacataagcagttggagacatgtagtgaacgagaacttatgtggagataaccaatctagttaatggttagattcatgagtcgatttaagctagaccaccctggaaacactggaaggccgtttcgttttaggatggaacttttcagcagtgctcatccacaatcccacacgtgggactcggacccaggaccttcggtatcgcacgaactattaacctctgagctggcatccatcgatgttaatatttaacttcaaccaatacaagatattgcgcgatctt…
TCONS_00000433	XLOC_000262	gtaactgttagtatgatatgtactttttaatattgaggtgcgacttacccttcataacattagtaagaaattttgctttgtaattattcttagcaatgagctgtcagaaatagttggatggttcgtctatccggttaattgtgtaatttagttaattaatttaattcacaactcttcattacgatcaatttttttttctatctatctaaaatcttgtttaataatactgtagatgatagataactttctcactgaccacctttgtctgtaatactatatatataaggtctagtgcattccggcatcatcaagatcataagctagtcttgaacatgttttgcacacagtatctcaaaagctttcaaattaaacattacttcttgatattgaaaatacatg…
TCONS_00000434	XLOC_000268	ctcgaatatagccttaagctcagtcagtcagcaacaacgtaggaccaggcacatatatgcatcggtccaagttgccatacctcgttagcacaacaagatgaacaccgaattaatagaaatagttaatttagtggtgttaatatttaaggggatggttgtatataagaatatagtatcgggaaggaagacagatacgaagcaattttaatctcaaggtttaaggggagataaagagtatatacacctacaccattgtgatcgattctgagccctttcacctagagtctccaaccattcgtcttcgatcgatccatcctcatcgaccgaccagtcaatcgaaatagcacagtctctgattgccgggatactagctgcccaggtattggagcggggtggagc…
TCONS_00000435	XLOC_000269	tacactttgaaaaagtcactcgtggcattgattataaaattgtgaactgtcttttatttaatttatacagaaggctactaccttacaaagcagtaactgtttgtttaaacattaccaacaactctgatatgtcatcaatacgacttgctttactgtgagatccttgggcaatatacacctgtcagatactgatttcatgcttcattctattcgtaattatctgtgggagaaataaaaagctaattatggtttttcatattcgtgagactaccagcttactaaaatagatataaaatgtgatgagctacaaccagaaccatcaaaccaaccaattataacatcaagaaaactgcaacctccggtttactgttctgctacttctcgtggttctcgattaac…
TCONS_00000436	XLOC_000269	tacactttgaaaaagtcactcgtggcattgattataaaattgtgaactgtcttttatttaatttatacagaaggctactaccttacaaagcagtaactgtttgtttaaacattaccaacaactctgatatgtcatcaatacgacttgctttactgtgagatccttgggcaatatacacctgtcagatactgatttcatgcttcattctattcgtaattatctgtgggagaaataaaaagctaattatggtttttcatattcgtgagactaccagcttactagtaaaatatggatgtgattttttcctaaaacataattataatattattctaacaagaagtgcttcatctcgttcatttaaaataccagaaatagatataaaatgtgatgagctacaac…
TCONS_00000437	XLOC_000269	actgtttgtttaaacattaccaacaactctgatatgtcatcaatacggtgagtagatgcaaattctctgtttacattggtgacagatcaatattattctatataaacatgctctttgacctccttggatatttccagaaggcacttatctgtaatcaagaggcttcccaataattcttgttaaacatctggggtcatctcatgttagtcagtaacttttgtagttgtgtgttagccaatatccgtttattggctttgtaatcttactgttattttcccacagagattagtcatttacaattggcacctagatcgcatgggtacttactcgataaatacgtttataaaggtaaaatatggatgtgattttttcctaaaacataattataatattattcta…
TCONS_00000438	XLOC_000269	cttatctgtaatcaagaggcttcccaataattcttgttaaacatctggggtcatctcatgttagtcagtaacttttgtagttgtgtgttagccaatatccgtttattggctttgtaatcttactgttattttcccacagagattagtcatttacaattggcacctagatcgcatgggtacttactcgataaatacgtttataaagacttgctttactgtgagatccttgggcaatatacacctgtcagatactgatttcatgcttcattctattcgtaattatctgtgggagaaataaaaagctaattatggtttttcatattcgtgagactaccagcttactagtaaaatatggatgtgattttttcctaaaacataattataatattattctaacaa…
TCONS_00000439	XLOC_000270	accttcaaaagtgcatgcttcttgagaatataaatcttagtgtatgtttgtgtcgtggaaaagaattccaggttttacatagctattatttataatacggcattttcattaataaatcctataaagaatgattcttccctcctctgtgcctaagcgtaaaaaggcagaaaaggaactttttaaagatactcataccatagaatcaaatgaaatcatttgtaagttagtcaaatcatgcggcaactatttgttcactgcgatgacagaacatggagaggaagttttcgtatctattccagaaagatttcgcaatacattctactttgctcagggtggtttcgttgtctgttcaccgttggatagcaaaaaggtgaagggagaaattcgaactgtgttaca…
TCONS_00000440	XLOC_000270	cttcaaaagtgcatgcttcttgagaatataaatcttagtgtatgtttgtgtcgtggaaaaaaaatgtcatcatactgaactcaatcttactttaatttgtgcatctgattcggaaattccgaattccaggttttacatagctattatttataatacggcattttcattaataaatcctataaagaatgattcttccctcctctgtgcctaagcgtaaaaaggcagaaaaggaactttttaaagatactcataccatagaatcaaatgaaatcatttgtaagttagtcaaatcatgcggcaactatttgttcactgcgatgacagaacatggagaggaagttttcgtatctattccagaaagatttcgcaatacattctactttgctcagggtggtttcg…
TCONS_00000441	XLOC_000270	tttatttaacccactagtagaaaatgtcatcatactgaactcaatcttactttaatttgtgcatctgattcggaaattccgtaagatatattatgtacaatatatactgtctaaccagattcctcaacacttttaatcaaatgacttttggaaaaaccccaaggttttccaaaatcggtagataggcttcgttttctttcaatcgaaatttcaatttatcacaggcaaccaatagatagaaaataaacgcgaacaaaggggaaagtgcgttgtaaaataatgggggaaggcgcccaaatgtccgctttttctcctgtctggggaaagtaattcgaattttccctcgctttttgtttcaaatgtcgctgaattgcctgcttttcgcttaccgtccatacg…
TCONS_00000442	XLOC_000271	cgcataaccattgccaacaaagttatttgatgttgatcttttacaatttaataccaaattttgttcatttgaatcactctttaaagttttgctgacattcgtgtttctgttatgcgtaatctagtcagaatatttcttaagtaaggttctatgcgctagtagtagttggattaagaacatagcgtattgagattacgagctgagatgtatggacatagtaccaatactactaaggttacagtaggatccatgtcgggaggttctgaagttgccacagtagagtgtataaaagctgtattgggttgttatgtgttaatgctgggggatgttaaatcctaagaacttacttggtaaatgacttatttttgtaattttattttgaaaatttgaatttccttg…
TCONS_00000443	XLOC_000272	acaaacaatagttgatcgaatatgtctctcccgctagaagtcaatgaaacactaatatttaaacatcaacttctttatgactaattttctttttattgactggaacatctaacaacaaatgacctctccatatgatttcctacgtaacttttacgataaaaatatttactttcaattcacttggtattatttgtttgaatcttttcattgatgtttaggactgcaactagtcaatctcttgttgacatatgtgcatactgtgcgtattgcccattgcacaagcaagtggctatcaggactcagtagctgagtggataacgcgatggcttttgaggcgaaatatactggtttcgaatcccagaatgaacatcaactctgagatgcaggtacatccagctg…
TCONS_00000444	XLOC_000273	cattcggattttaaaagttgaattaatgagtcgataaaagctagactaccatggaaaacctggaagcactggacgacagttttgtcttagattagattaaacaaataagtaatatgatgattatttatcatactaatgtaaacaaaatatagattataaggtaataaaacatgtctacccattgataattgattgacctttagtctatatttctgataataaaatagcttaacaataaaggtgacctaccattcaatattttac
TCONS_00000445	XLOC_000274	gaaatatgtaatgaatcggttttttatttatttgaacacataaatattggtacaaaggggcaccagatacatatgcgccacacggatctcatttcatttgtgtgagggctgtgatactgctcgggtgcccaaaccggaaatgtgaataagttaagtaaacagccgttacattcgtattagaatctattcaagctaagaatgatacctaaaaatacttaagttataagtctttgaatcttcttgttgcttgtatcaaagagtgcaagtggtccctctccgtatatgtgtttcaggggcggtttgcttcaatgccattagtcacaagcatttttaagcagagttgaatagttgttagcaatgggatccaggatgcacttttcgtcctacatgggactcatc…
TCONS_00000446	XLOC_000275	caaactctgaccttgttatgtttgggttctcaactgctgtgagtaatgaatgctgaatggaccgatcacttatgaaatcacctccagagttcacaatcacagtcaacacaactacgtctgaagacatctatcgtgtgtaactgtgttagtggaatccctgggtatcttcaagtcgtccttatactttcgagtacctgaacacattcttcccgaccatgggccgtaaatatccttcggaaacgcctcgcagtgccatgcgtggccagtgtagcggatctagtgtcttggtacaacgcacacataaatcaacttctttagagtgcagtgcagattggtttaaacaagaaatcaagtgtcaaatggaacgaggtggtttatttgaggatccatttatgcctg…
TCONS_00000447	XLOC_000275	gtcagttggatatttcgcaaacatcacacaaatccgactacagattagtcctatatgttatgtaaaactatcaatcgaaaacaaaaaatagtagaaaattgttatagtagtcagtagtctagatacgtttatgttgtcgtcaattgtattctcgttcaacgaacccacacaacatctcacgtcatctgggatgtattctgaatactaacttgagtttagctacatgacttgacatcgaagagaacatttcacaaatacctgtcttggtgatcgttagggtttctgcaacataaatttttttcccatacagcttttccgcgcccaaatgtggctgaaaaagtctgtttatgattttgtccaccgaaaagtttttcaagtacctattcttctaaacattac…
TCONS_00000448	XLOC_000275	gtcagttggatatttcgcaaacatcacacaaatccgactacagattagtcctatatgttatgtaaaactatcaatcgaaaacaaaaaatagtagaaaattgttatagtagtcagtagtctagatacgtttatgttgtcgtcaattgtattctcgttcaacgaacccacacaacatctcacgtcatctgggatgtattctgaatactaacttgagtttagctacatgacttgacatcgaagagaacatttcacaaatacctgtcttggtgatcgttagggtttctgcaacataaatttttttcccatacagcttttccgcgcccaaatgtggctgaaaaagtctgtttatgattttgtccaccgaaaagtttttcaagtacctattcttctaaacattac…
TCONS_00000449	XLOC_000276	gttgtttacgaaattaagagaacgaaaagcgaatgttcggagctttaaccgggttggtgcacatgagagttcacctagaggagttggaaatcctgattacaaaccaatagtgaacatgggctctattatcctgagggaacaaatggcgtatgaacctattgttggtcaccggctaccatgggacatcatctcctgacgttgatccactgtcttgtggatcagacctttaggtcgaagtctccgggtgtggcctcctaagaaaaccacctgcttcggtctggacacttaggtagtatcacagcttacacacaatccaagtgacttgtgtggcgcatatatattcggtgcccatttgtatcactatttatgtgttcaaataagtaaatagataactccaaa…
TCONS_00000450	XLOC_000277	tgcaaatgcacatttgttccatctttatctccattgtacggaaacacacctcaaaattcatgccacttaatttctctatctttttaaacaattttttcaacttcaaatttgtagataggacccttcatgttaacaatttttaataattcaattcattactaatcatctgaacaataaattggcatttgcaaaacacagtcagtcagtcacaattcagaacctgttgcgtatgtacttcggttcaagttgtgatactccattatcatagtgacataaaattgtgaaaccaaatcccattatagtagaagtattaacaatattagtggtaatagaaaagatcaggcatcgaggataagatcctagaaaagttgaattagcgaagtacaaacaaaaagaaat…
TCONS_00000451	XLOC_000278	aaagaaaaaatgtgatattttcatgttgcataatgaatttttatagggggaagagtgttgtgatgttccaaagtatccctcagaaaagtctatgaagggactagaaaactctagaaagcattctatagaatcaacattgaatagaagcttctcagaaacatcaagaaagtgaacagttacgtttctaattggatacttatctgccctgctactatatttagtatgatcccagacgcccaacgtcccacgtaatactataaataccctagtttttctgtacattaactagtcttgaagtactatcgttcttttcttaattcgtgtgctttttcttgtgttcaagttactgtgtacattaaccctagggttattaaaagcggctaggaaatcaattcgacc…
TCONS_00000452	XLOC_000279	tgttattcaaggagtataatacaatgaaataaatttgaaaagagaaaaagatagggacatgaagaattcagaggattagaatttggtagaacacaaagagtggatgcaccttcgccattgcaaacgattttgagccatgtcattcaacgtctctaaccatcgattgctatcatctcgtgaatctcaaccaggtagactacacctaccagcatggctcagtccaattgtaggtgacttcatggattcgtgccacgttttggttctgtaatacaaccctttcaatatacgttagaaatgatctgattgtaatatagagcaattattagtagggtattttgtaaaactgttttaaataaaaaaaattgtaacaagagtgctctattgaattatgccgaaact…
TCONS_00000453	XLOC_000280	aagaccgcttctgatctataatcatatgctcactagtgactgacttcaagggatatttccttgagttctagtgggaagcagtgaacagtggagttcaaccaagtctgttgtaaagatatcaactcactgaagacaattggtaaacggttgctcaaacatcgtggattggttgaagttagacattaacaccgttggatgccggctcagtggtctatcggttaagtactctggcgcgagactgataggtcctgggttcgaatatcgcgagtgcaggatcgtggatgtgcactactgaagagttccataataggacgaaacgaccgtccagtgctcccaggttttccttggtggtctagcttcaattgacccatgatttcaactatgaaaatattgaaatct…
TCONS_00000454	XLOC_000281	ttttcctagaaactcaggagtttatgtaattattgattgtaaacctggtactcatcaatataagtacttcattgatggagcatggtatcatgatccaactaaaccaactgtagacaatgaatatggtacgaaaaataatgttgtccatgtcagatcatcagattttgatgttctacacgcattagaacatgatcaagccagtagtcgaagacgttcaaatagttcagaatctagtgaagtagacagtttgggtggttactcacctcccggagaatatggtcgttttatacccacagatataagtgagctacgtgacatatcaacaccagtatatagtcgacacatgtcaatcacaccgggtgttaggtcgcaacctcaacctcccctactaccacctca…
TCONS_00000455	XLOC_000281	caaccaaaccagttttggaagtggggtagtcgcactcatatttaatttcggattaatttgtaaatctgtgtatactcaattatggggaatactccgactcactataaaagacgcttttctggagacgtttgtggtagactccccaactccacaccacctggtgtcagtgttactatccctccaccgaaaaaacgaaatattcatagtttgacagatttatcacggtctgctccagccgattatcctaatgatgaaatgtcagtgaatgacgacaatgttagtcttgatgataaagatacaatctctattgatgaagctacatcaatgatgcgagctgccagtctacgtgaacctattaatataatcaatgctcacgataatcttgatgataataatcgg…
TCONS_00000456	XLOC_000281	gaaatgcaccatttaaaaatgtttgatttcattttttctttaggtgggaccgactacgcatggatttcgcttaaaagcaaatttaatttgattgacataggactaaatagccctacccaggatctatctcataagctacaagcggacccagcattttaacaataatttcggattaatttgtaaatctgtgtatactcaattatggggaatactccgactcactataaaagacgcttttctggagacgtttgtggtagactccccaactccacaccacctggtgtcagtgttactatccctccaccgaaaaaacgaaatattcatagtttgacagatttatcacggtctgctccagccgattatcctaatgatgaaatgtcagtgaatgacgacaatgtt…
TCONS_00000457	XLOC_000281	atgaaattaatatctaactatcagcaaaactcaggagtttatgtaattattgattgtaaacctggtactcatcaatataagtacttcattgatggagcatggtatcatgatccaactaaaccaactgtagacaatgaatatggtacgaaaaataatgttgtccatgtcagatcatcagattttgatgttctacacgcattagaacatgatcaagccagtagtcgaagacgttcaaatagttcagaatctagtgaagtagacagtttgggtggttactcacctcccggagaatatggtcgttttatacccacagatataagtgagctacgtgacatatcaacaccagtatatagtcgacacatgtcaatcacaccgggtgttaggtcgcaacctcaacct…
TCONS_00000458	XLOC_000282	aacgttaatttagcgtccctcataggtcatccataaattatagtttatcctcaatatcctgattggatttggttccagtgtctcaacgggctcattcatatggtttactgttaacttcagtgtgtttcgtatcttcatcaatcccaggataaatactttgaatgtaaataatatgacagtggttgatactcgaatttcctagaaagcttgcagtcctattgaatttcgagtcctttgagctatatttctagtagcagttcaatatcagcatggtctgcaatgttggaaagtatacacaactttggtttgcgcacctgaattttcattctttatattgctgaggaattatgtttcatgcaagctacaatgttacgagtctagtcataaagtaaagtgaat…
TCONS_00000459	XLOC_000283	aaatacgttcacgcgctactataaatatgcgattcccgcatttggatatcgaaaccagtttaccgggcaaaatgtagtatttgataaatctgttaaagaaaaacaacgtgcacgatcagcacttactgatgatcctcacatgtatgactacatacgtgaagaagttgccaaccgactagctgaccgcctaaatgatatatcaaggttatctttgttttacccttattgatcttgagaatgtgatttcgaatgcagtttcatgtcatgtcatgcttttacagaagttatgttgtacaatcaagtatttatattatttttaatctctgttgtctaacttgggttggttttttaatcgtgattctatgaatatcaaattaactaccttatataacttcaggc…
TCONS_00000460	XLOC_000283	aaatacgttcacgcgctactataaatatgcgattcccgcatttggatatcgaaaccagtttaccgggcaaaatgtagtatttgataaatctgttaaagaaaaacaacgtgcacgatcagcacttactgatgatcctcacatgtatgactacatacgtgaagaagttgccaaccgactagctgaccgcctaaatgatatatcaaggttatctttgttttacccttattgatcttgagaatgtgatttcgaatgcagtttcatgtcatgtcatgcttttacagaagttatgttgtacaatcaagtatttatattatttttaatctctgttgtctaacttgggttggttttttaatcgtgattctatgaatatcaaattaactaccttatataacttcaggc…
TCONS_00000461	XLOC_000283	aaatacgttcacgcgctactataaatatgcgattcccgcatttggatatcgaaaccagtttaccgggcaaaatgtagtatttgataaatctgttaaagaaaaacaacgtgcacgatcagcacttactgatgatcctcacatgtatgactacatacgtgaagaagttgccaaccgactagctgaccgcctaaatgatatatcaaggttatctttgttttacccttattgatcttgagaatgtgatttcgaatgcagtttcatgtcatgtcatgcttttacagaagttatgttgtacaatcaagtatttatattatttttaatctctgttgtctaacttgggttggttttttaatcgtgattctatgaatatcaaattaactaccttatataacttcaggc…
TCONS_00000462	XLOC_000283	aaatacgttcacgcgctactataaatatgcgattcccgcatttggatatcgaaaccagtttaccgggcaaaatgtagtatttgataaatctgttaaagaaaaacaacgtgcacgatcagcacttactgatgatcctcacatgtatgactacatacgtgaagaagttgccaaccgactagctgaccgcctaaatgatatatcaaggttatctttgttttacccttattgatcttgagaatgtgatttcgaatgcagtttcatgtcatgtcatgcttttacagaagttatgttgtacaatcaagtatttatattatttttaatctctgttgtctaacttgggttggttttttaatcgtgattctatgaatatcaaattaactaccttatataacttcaggc…
TCONS_00000463	XLOC_000283	aaatacgttcacgcgctactataaatatgcgattcccgcatttggatatcgaaaccagtttaccgggcaaaatgtagtatttgataaatctgttaaagaaaaacaacgtgcacgatcagcacttactgatgatcctcacatgtatgactacatacgtgaagaagttgccaaccgactagctgaccgcctaaatgatatatcaagaaaattcgatgtcgctttggatattggttgtggtcgagggcatttatctcagtttatcacatcagataatatcggggttctctaccaactagacagttcatctgaggtcttaaaacagattaaaccatctgcggaagtttgtacgtataacataaattgccatgagtactgtttaccttttcgaccaaatactct…
TCONS_00000464	XLOC_000283	aaatacgttcacgcgctactataaatatgcgattcccgcatttggatatcgaaaccagtttaccgggcaaaatgtagtatttgataaatctgttaaagaaaaacaacgtgcacgatcagcacttactgatgatcctcacatgtatgactacatacgtgaagaagttgccaaccgactagctgaccgcctaaatgatatatcaagaaacagattaaaccatctgcggaagtttgtacgtataacataaattgccatgagtactgtttaccttttcgaccaaatactctagatttagttttaagctctatgagcttacactggataaacgatctacctggtttattaaaacaaatattaacttgtttgcgtaatgatggatgcttattaggtgtgatgcca…
TCONS_00000465	XLOC_000284	gcatttgaccagcatccatataagtgttgttgcctcctcatagatctaagcaaacgtcatgttatgtagaccgcgtataaagtacaggtaagtgaaacaaatagacacatgtacaaatacccatatataaaaaacgctcaaggttatcggtaaataatttccatgttcataagataaaagatcaggctaaaatgatatatttagtagctaaaaaatagattgaatagaagtatgacgagaactgctac
TCONS_00000466	XLOC_000285	gatgtacgtagatcctagtgtcgatgttcacagtacaataacgcgcgcacacacacagtacaataacacacgctccttcccgtaatttactacctctttgctccttgaaacgtgcgaaaactcaagacctccaaatgccctggtacggccgagggtgaggagagtcagctctccctctcttcaaatgctctcacatgaccatgcgtatacagccactgtcagagaagtcctactcactgccttcgcatggcattactgttgtttaagaaattgagaggacgaaaagcgaatgcccggtgctttaaccgagttggtggatatggaggatccacctacgggagtcggaaaaccttgattccaaatcaatagtgtacatgggctccaggatctttaaggaac…
TCONS_00000467	XLOC_000286	tgtgcgttgaaattattttcccagtagttttgccgttatgagtaccagttcaaggatattctaaataaccagatgttctgcatgtattaaacatgtatgtatttcatatctttccaatctccactaccagtatacaactgagtaagataagctaaagcagtatatcaatcttgttaagttagctgcaaacttgttgcaaatctcgacttggcaactatgagtgtattaaatttatatgatgagtttggtcgactttatagtctaacccacccaaaagtagttcccagtatgatcagatatctgtttagtgaaaatcctcggaactagtctgtcgtttctcacttactcgcgtttaatcagtaaattagagcttgtccatccatagttatttccagtcgt…
TCONS_00000468	XLOC_000287	aacaacgtatataccgtggtctaggcagctaggtagcatcattagttcccatacatcggttacaaaccacagcctcatacataaacctttaattgctgagttatgttgcttagctaaaaatttatggttggctttctttgtcttaaattatctctcaatatatatccttgatacaaggctttcataagtgttatttaaatgctgagtcatgaactattcctgttttagattgttggtttatggagtgtgcaaaagttctatagcaatgtccagtgatacgcggagagatttactccttggtatagatagtatgattaccaaattactcactgctgttcgatttgaacgcaggatatatgacaattcttttcatgaagttggaagttcacctgagatttc…
TCONS_00000469	XLOC_000288	ccacagtaggtttctgctgacgatatccggtcaacggacattgaatatcctacgtagacaattgtttataaatacttgcactgttctgatgatggttgtgctggttttcaaagtttcagctccatacagtacaactgtcttgacgttcgtattgaagatttccaatttggtgttggttgacagttgctttgagtcctatatgttcttcagttgtaggaatgctgtccttacttttccaatccttgccttcacatctgcatcaaatcctccttgtccatcaatgatactgcccagatatgtgaaagtttccgcatgtttgagagcttcaccatctagtgtgtttggtatggtgttctttgtgttgtatttgtggatcttggttttcttctgtacgttgag…
TCONS_00000470	XLOC_000289	aacacttcttccttcaagaaatcctcctccccctgaccccccccccgcacacacatccacatccacacacacacatacgtaaatgtgcatcaaatgtaaaatattacaatttattattgtataattcaaatccatttaatgttgataaattaaacgaataattgagaatgcttaaaaatacaatggattatcatcaacctctaaatcatcatcatcatcatcatcatcatcatcatcctcatcatcaatctctacataaatcattaccgttaatatcatccatatcacgaacatccacattgaatacttcttcttcttcttctaaatattcca
TCONS_00000471	XLOC_000290	atgaaagatgtttcactatcattgaatcgtttaacaaataaacgtaaatcagttacaaatcatgcacatagatcaatgaaaaaaaaacgtttcacaatgtatccattatctatttcttcttatggttcttcatctatatcaaaatcaccaccatatacatcaacatcattcatagaagattgttcaaccggagaaaatgatgataaatattcaacagcattagaagatattgaagaagaagaacaacaacaacaaggattattatgtaaatctttacaaaatcatatatctcctagtagtataaactcaacaaccagttcactaacttgtaaaatcatcacagatgatttaatgcatgatgatgatgatcatcctcctcatcatcagcaacagcaacag…
TCONS_00000472	XLOC_000291	atttatctaaagataagtttgttgtttctcctaagcatcttccatgaacgccatttcaaggtctttccttcagcgcatcaaataaaagcttttggaaatgtcaatgcaggagttctccgataatttgtcaactttgtcgtacatgtctcgacgccgcatcccaacgtggatatatgatcccaagaacaaaactcttttcggccgcacatgctgcagctggattctctgtattttgttctacttggtatattatgcttgccttgcaacattctttacctgtttattgtggttggtgttgtattgtaacgctccagagaaccaaccggctagaactggggctcaaagtttactagatttcaagccaggccttggattccgtccactattggatgttcaaaa…
TCONS_00000473	XLOC_000292	attatttaagcaagcctacctgttcccctaagggtgaattattatcaaatgactatacaatggtcattcgaacaaagtttttcttcaaaaaagataaaaggttcgtggaaattgtttatttaagagaaaaacttcctcatgaattgactttagctggagtactcttgaaaagcagagattactagatagttgtttcatttttgaatgtgattccatgtctcaatgcactcacaatcacaccatcggtcaaaccacagcactttcatgtgccttggcaaacgcatttccattacagagtactgagctgacatcaaatgggtttacatttcacatatttagttagtttttatagaataagattatcatccagttgttatttgtgttatcttttaatcctaa…
TCONS_00000474	XLOC_000293	gagtcaattgaagctagaccaccatcaaaaacctggaagcactagacgaccgtttcgtcctattatgagacttctcaacagtgcacatccacgatcccgccctcgcgagattcgaatccaggacctaccagtctcgcgccagagcaattaaccaatagatagatggtataatactttcacagtatgcataccactgtcattatccaactccaatccaattaactgttagggcaacatataatatcattatctataaaagattttattcgagaataaagatctgttttgatacaatgccaattcattgtactcaaactggcatgaataccttcattaaaaatccatgaaataaacaattcataatttagattatcttggatattcagtggttggaaacat…
TCONS_00000475	XLOC_000294	aggttatatgtaacttacttttgaaaacagttgagcaaattaaaaggggccacaatcactcgacacattcatctttaaaattccaaacctctcattcatttatactatttactttcagattcacttggtattgtttgtttgaatcttccaattgatgtttaggactgcagtcgatcagtttctgattggcatatgtgcatactgtgcgtattgcttcaatatagccttaattcacaagcattatatgaaaagatggatagtggctagcttcaacgcgaagattcaaacaaacaataccaagtgaatgtaaacttcactccattgcacaagcaagtagctatcacgactcattagcttagtggataacgtgatggcatttgaagcgaaaggtactaggtt…
TCONS_00000476	XLOC_000295	tttactgctaactgtagtccatttcgttttttactaaatgtcgtccactcaccttttctcttattctctattccagattcccttatacgcttcacatcacacttggctcaattcatcctcaagctaaacactgatctaacgaaagtcagacgataatctctatggctgttcaggagtctaattgtgccgtagatgatcgagtagatgacgaaaattgtggtccattgcttatacaaaagttagaatccgctgggattgctgctgctgacgttaaaaagcttcgagaggcaggctttcatactgttgaaagtatccagtttgttccaaagaaaactttgctggcagtaaaagggattagcgaagctaaagctgacaaaattatagaagctgctcaaaagt…
TCONS_00000477	XLOC_000296	ctaacatcctgatgagtgaaatagtgtataaacaactgcaccaattccattgtggtgcattagccttcccagaacgaagttctctcatttccatttgtccccatgggtgttttgtttgtgtgtccgatctgggtctccttttgtatgatacgaaacattatctggaagctactggaatctgtaaacttcgaagagataaaccgcttcctgaccatacaccgaatattgttgtttcgtcggttgatcctataatctggactgcttttaattgcgatggtttgatattggctgttttgacgtccagcgaaagtcgtgggacatttgtaaatttgcttaatgtagttgatcttgtgaagtctggatcgactgatttgtcaaatattagccgtcccgtccgcg…
TCONS_00000478	XLOC_000296	ctaacatcctgatgagtgaaatagtgtataaacaactgcaccaattccattgtggtgcattagccttcccagaacgaagttctctcatttccatttgtccccatgggtgttttgtttgtgtgtccgatctgggtctccttttgtatgatacgaaacattatctggaagctactggaatctgtaaacttcgaagagataaaccgcttcctgaccatacaccgaatattgttgtttcgtcggttgatcctataatctggactgcttttaattgcgatggtttgatattggctgttttgacgtccagcgaaagtcgtgggacatttgtaaatttgcttaatgtagttgatcttgtgaagtctggatcgactgatttgtcaaatattagccgtcccgtccgcg…
TCONS_00000479	XLOC_000296	ctaacatcctgatgagtgaaatagtgtataaacaactgcaccaattccattgtggtgcattagccttcccagaacgaagttctctcatttccatttgtccccatgggtgttttgtttgtgtgtccgatctgggtctccttttgtatgatacgaaacattatctggaagctactggaatctgtaaacttcgaagagataaaccgcttcctgaccatacaccgaatattgttgtttcgtcggttgatcctataatctggactgcttttaattgcgatggtttgatattggctgttttgacgtccagcgaaagtcgtgggacatttgtaaatttgcttaatgtagttgatcttgtgaagtctggatcgactgatttgtcaaatattagccgtcccgtccgcg…
TCONS_00000480	XLOC_000296	ctaacatcctgatgagtgaaatagtgtataaacaactgcaccaattccattgtggtgcattagccttcccagaacgaagttctctcatttccatttgtccccatgggtgttttgtttgtgtgtccgatctgggtctccttttgtatgatacgaaacattatctggaagctactggaatctgtaaacttcgaagagataaaccgcttcctgaccatacaccgaatattgttgtttcgtcggttgatcctataatctggactgcttttaattgcgatggtttgatattggctgttttgacgtccagcgaaagtcgtgggacatttgtaaatttgcttaatgtagttgatcttgtgaagtctggatcgactgatttgtcaaatattagccgtcccgtccgcg…
TCONS_00000481	XLOC_000296	gtataaacaactgcaccaattccattgtggtgcattagccttcccagaacgaagttctctcatttccatttgtccccatgggtgttttgtttgtgtgtccgatctggtctggatcgactgatttgtcaaatattagccgtcccgtccgcgtttgtggtggagaaactagtctgtatagattacgtgactttgcttggagtccaactgatccgactacttttgttgttgtccttgattcgggtgcaattcgtctttttaactttccacccgatggaagtagatcaatcactcttgttggtcaattgccagtaactgcagattgccgatgtgtgtcttggagtccaaaagggaaacaacttgctatttgtttaaatggttctctgtccactgcaaatggaa…
TCONS_00000482	XLOC_000297	agtcatatcacatattattgtttgaatcactccggtacgacctcttccacaagactgttttacatttcagaaacaaaaaatatcacaatgggcctaggtctaatgattacgaaggatagcttagtttgctgatcaaattacacttcaagtattcttagatactcattactgaatgtgaaaacatatcgtggtggtacagccatccatcagcgctacacaaattcgatttcacatgacgtatacgatttttcaaatacttctgcagtaaatatagtaaattgtacaaaaccagaaaatccatcatcaaataacac
TCONS_00000483	XLOC_000296	cattacactacccattagcccatccgggattaaaattagagccttcagacctctcagagaacacttaccaattagaactgctgtgttgggattcactggtacaatctaaacttcgttcagtttgcaacagtgtaacaatcatctaacaccattggggaaaactgtttcactcccgaaatgttttcttaaattaatgcttttatagtttatctgagtgtgtcaaaatcactttttttctaggttattgtcgaattaaccaatgcgttaaatgaacgtaaagaggatttaacaaattcgattaatttcggtgaacgtttacgtcgtgcattacgtttatatgctaacggtgattggtttcacactatatcaggtcacttagatccagaaaccagtcgattg…
TCONS_00000484	XLOC_000296	tgacgttagctccacttctaattaaattcttatcaaaatggcaaaataagtgattagaagaaaaaaaatttctttttccttgcagactactgtgcttttatacccgaaaactagatgcataaatggacgtagttaattgttagataacaaaatgcggaagattaggtgcccacggtgaaatccaagggtttaggattcattccctggtgtgatagcggattcgcattactgaggagtcccatgctaaaatgaaacagctttcctgtacttcctagctttcaacgatcatctaactaagaatcagactgtgatgtaagctatagaaatataagcggtttaatgatatgaacgctgtcgattactaaccccctcattcactcttaaatatgattaaacctt…
TCONS_00000485	XLOC_000296	tgacgttagctccacttctaattaaattcttatcaaaatggcaaaataagtgattagaagaaaaaaaatttctttttccttgcagactactgtgcttttatacccgaaaactagatgcataaatggacgtagttaattgttagataacaaaatgcggaagattaggtgcccacggtgaaatccaagggtttaggattcattccctggtgtgatagcggattcgcattactgaggagtcccatgctaaaatgaaacagctttcctgtacttcctagctttcaacgatcatctaactaagaatcagactgtgatgtaagctatagaaatataagcggtttaatgatatgaacgctgtcgattactaaccccctcattcactcttaaatatgattaaacctt…
TCONS_00000486	XLOC_000296	gtactggacatttgtttcgtttaaaggatggagctcctcagtagtgcatgtccacgattctatcactgaggattttctcacacatgagtgcttaacctctagatctctgagacagatatctaatggttaaacattcaagtatgagataggagattctgagttcagtctttggtgatggggttatggatcctcattgctgaggagctccatgctaggacgaagcagtcgtcttgtgctctcacattttcgatagttgtctaactttggttgactcttgatcctaataatattcagcacctttttataacgctccatgtagtactatttttgttgtttttatattgtctgagaaaatctgtgtatgatgattgttgcacaattgattactgatttcgtcat…
TCONS_00000487	XLOC_000296	ctacactcataaaataattcgaccataaagacaatccaccagttcgttacataatctactaacattattttatcttatagttcattcaataataaactaattttatgtcattactaatgaaggtttgaattacccgattggtctttgttagtatatgtttattctttgcgcattgcttcggtataaacattttttcaagaatagatatagatagcactgtaattgcgagtgtacacatattgccttacttaaaactcatcaactgtatatatctacatttcagtgtttatgttcacattggttctttaactgatgagataagtatcatatccgtcaaaaaagttgatgcctatatagactcagtagtttaggggttaatgttttagcgtttgaactaac…
TCONS_00000488	XLOC_000298	tcagtagctgagtggataatgcgatggcgtttgaagcgaaaggtactgggttcgagtcctagagtga
TCONS_00000489	XLOC_000299	ttcttgaagacacctatgtttctggctggaatagttggaccaaaaatggagacaaatactttggatggagatatcaaagtttggctggaacaggtcaaattgtttatggtatatgtgagaagaaaaattctttggtacatagtcatatacaacaaactaaagaaatacagaatcaaagtatcctatctgaaacaagattatcatcattatcagcagcagcaacggcatcatcaacattatcaactttagacagtggaaatatacctactgaattttggttattcagtccattgtataaaacagataccattttaaatgtttatttagagataacatatcaaatgaaaagttgtttacaacttggttatttacatcaatccattgaatgtaaagaacact…
TCONS_00000490	XLOC_000299	tccaagaggaatgtttaaatcatcacctggtctacaaccttgtagtatctgtccattgaattcaattgcaccacatgctggttttcgaatatgtcattgcttatcaggatattttcgtattgctccaaatttatctgctgaacatagttgcttaggcccaccatctgctccaagaaatttaaatgctatacacattaatggaacatcagtggttctatcctgggatccaccaattcgttcaggtggttttcatgaaaccttatatcatgttcaatgtcaaggatgtcaaatagatacggttaaatatcaacctggaaatcatgtaaacgagactaaagtcacaataacaggactaaatccacagacacgttatcagttcgatgtttatgcacacaatgc…
TCONS_00000491	XLOC_000300	ggactcaagtggaagggctaggcggataaaggaccaataaggactctagattactcatactgatcgaacgtcattgattgacacagtgttaaggtcgaagaagtcgtatttccattagtggataactcacgtaataaaagccggacataaaaaccaataacgaattaggatacgtcctttgattattttgtaaaatcataacaaattggcgacgaccttgatcaaatcataacaaaaatacatgtatttatgtatatatatacacttattattaattttttgtacaatatagagtcctcagagc
TCONS_00000492	XLOC_000299	aaacagattcgagctcaaagtcctaacgcttattgtccgtttagttctccaatccttttattatcaccaaaattcaatataactgctaacacatcagaactatataacaatcatcgaataaataaggttaccaacgaaagtatttacaatcaattggatcatattatacctatatccacggcaacattacattcaatgtcaaatcaaaaatcgacatatatatcttcttttataaattatacaatagataagttatcaaatcgaagttcgtcatcaacattatcattaacaaagaatttctcaacaatcacatcaaatccatctgtgataactattggactatttttatctgttgcgctgacgacgatgatcagcatgattttattgataacgctcatt…
TCONS_00000493	XLOC_000299	aaacagattcgagctcaaagtcctaacgcttattgtccgtttagttctccaatccttttattatcaccaaaattcaatataactgctaacacatcagaactatataacaatcatcgaataaataaggttaccaacgaaagtatttacaatcaattggatcatattatacctatatccacggcaacattacattcaatgtcaaatcaaaaatcgacatatatatcttcttttataaattatacaatagataagttatcaaatcgaagttcgtcatcaacattatcattaacaaagaatttctcaacaatcacatcaaatccatctgtgataactattggactatttttatctgttgcgctgacgacgatgatcagcatgattttattgataacgctcatt…
TCONS_00000494	XLOC_000301	cttcatcagcagataagttttctagttcgaatacatcatatctatatccaacttctattgtacataatcttttacaatcaacacaccaccaccaccacaacaacaacaaccacaacaagaacatctagatactagtgaggataagtataaagatatgaaacattcattgatttcatcggataggactattgaatgtcaaacacttccaactatgaaacaattatccaatccttcatgtcatagtctaaccaatagtcctaatcttaatacaacacttccaatgatccattcacatgtaatacattccaatcatttaataaatgataatgaactattacaattattgaatcaacttataatgaatcaaccaatttatcatttaacacataatttatattt…
TCONS_00000495	XLOC_000302	gtaaataatcatcatatacatgaaagtttaattgatttaaatgaaaaccaagatgtaacgacaataaatccatcttaaaaattaagtcggaagaactgagattggaacacaactggttgattacaagtccctgaaactattcatgaaaggcattctacacaaattcctggattacatttcatacaatgtaaatatactttagtttcaatgattaaaacgatcaaagattctattaatgaacatttctatgtacattcattcattaattcaattgtataaatacaagaaggaatttgaacattgattacatagaaagtattgtacaatgaaaagtaaagcaaaatcgatataaagtgtaaaaatagtgataattaccttggtaataattcaagct
TCONS_00000496	XLOC_000303	gtccagcgttggaatctcgcgaggcgggatcgtggatacgcactgtcgaggagttccacgataagacgaaacagctgtccagtgcttccacgttttccatggtgatctagtgtcaattgactcatgatctcaactattcaaattattataatatccacaaaaaccccttctgatattattcagcattttctcaataatgactggcttcaagaggtatttcctggagttctagtttgaaacagcgaccagtggagttcaatagagtctgttgtgagactgtaactcattgaagacaatggtggatgtgtcgctcaatttcgtagattagttgaagttaaatattaacaacgttggacgccaactcagtggtttagagcttaagcgttctcacgcgatacc…
TCONS_00000497	XLOC_000302	ggtggaatatttattgagcattagttcgtttccgatgtatttaagttaccagttttccagtattggtttcggtcatcaatatatccgaaaatagtagtttattgtcttactatgcttctaatacgaactttataacactcaatacgttaattgatcagactataaatcgtctttagctggtttttttgatgttcacaaatgtgtcatatacaaagcaaatccaaatgtttgatttgaccactgataaagctgaagatttcagcctctacattactactcctacgataaatccggataccggtaagcacaacgggactcccttggtttgcttgtatgctttgctattgaactggtaataagttgttagatataggtccatgaggtaatttgaacgacgga…
TCONS_00000498	XLOC_000304	atgaaacttcattcttgttctgtccctcatctaacagcaccagttaaagaatctaacaaaaggaggacaagtagttcgttattgtgtgatactattatggaaactgacacaggaacacaatactggactctaactgaatcaccatttatcatcatacacgatgatctaatcataaatcccaaagctaaacttgttattgatcctggtgttcgtatattgatcggtgctggactatcaattaaagtgaaaggtgttattcatgccaaaggaacttcagatcgtagaattgtattcacgaaatggagtgcgtctgataaacataattcgccacttggaaactatgtaaacgaaactatgatattaccacgcattaacacgtttactgatcaaccttatcat…
TCONS_00000499	XLOC_000305	cacaatattcttttgcaaacagaacgttcctcgccttttattgcaagaatactactttctaactgtttcgtactataatatatctatcattccagaatacttatgatgttatagttatactttagtgaatgagaacacaagtggggacaatcgaacgtatttgaagacaaaatcacagaaagtgttagtaaaatctgagaactatacagcaaatacttcatttgcaaaatatcaatcaactgtttcaaacttgattgttccttttgaaaatattagtcactcgtctcaggcttcattgctcctgaatctccataccaattactttccgttcccatccttttcatcctcgatttcggccttctgttgtcagacattctattcctgatagcgttatatgct…
TCONS_00000500	XLOC_000304	caactccttatccaccagttctttgtaatgtccatttagcttataatgctcatcatgctataaactttaaaagaattcgcggtccagcaatacttgaaaatgttacgacagaaaataattatggacatggagtgaaaattacatcaattatgg
TCONS_00000501	XLOC_000306	atggtacatccattccccttctcttcatcatcattcccaatgtacaaatcttttcaccatggtttacaattctatctaccctttatctcaaatgaatttaattggcgttatgaatctggtgtaattagtcatcaaatttccttattacgtaatcaattcaattttaataagaattttcatttacaaatttttggttatacagcaaaattaaacattgaaaataatcaatttttagaaaattattgtcaaaatattttattcgatgaaaaacaaatcacagaaaatggtttaatacaatcttatggtatggaacgtgaaatcttcttgtcagagaatcatttcttacgtaataaaaattgttcatatattattcaactgaaaggtgacggtcagtcacgt…
TCONS_00000502	XLOC_000306	taaaaattgttcatatattattcaactgaaaggtgacggtcagtcacgtgactcggttacacttcaatcttttatgcagaaaaatattcttcaagataatgatatatgcatgaatagtgagaaaagatttcaatttatgaatccatgggaatgttatacaatgggagtttttggtacacaaaatattacaatcaggcataatagctttgagaattgtaagtctatttcagtcaacaatcacccatgctatgaattaattgctggtatacaatctatacaaattccaaacttcttagatgctcaacaaaattattgggctagttcaaatataacagaaatacgtcaacatatatttgattttaatcaatggaatagtttgtctttaataaatttcaataa…
TCONS_00000503	XLOC_000306	cttctataataatccatcaacatttccacctgaacaacactcattattccctttaccacaaccattatctggacatatactgtttaacggaaaattatcaaatgaatttgcccgttcacctttaaatgaatatccatttaaaaatgaagagattttgtttggttttattccgatgtgttcaagtgaaaaagtgatcagtgtgctagatcgtgttctagttcaatttaaatattcttcatggttgaatggtatacattcatgtaccaaggtattccgttcaacaataccaggacgtcgtttagcatggagatttttagcagttaatttatattatgatccattgattgaaaatttcattcaattgtataatggtgtgaatcaaactgcaaatcaagtgat…
TCONS_00000504	XLOC_000306	atataattcatacccatcgaacaatcctctagcttcctgaactcaatagctcatcgcatatcatattgatgtttggggtgaaaggtaccggtttcaagtctcaatgtgaaattcaatactggaattcaagcccatccgtctgctttcaagatcccaccggtagctactatctaattttaataaaacatcatcattttcttttacattaatctttctttttcttgcaacagaatttcattcaattgtataatggtgtgaatcaaactgcaaatcaagtgattacagttataacacaaggtaccctatcaatgaatggaaatgatctaacctataaacactacacatttatcacttcaccaatccatgatgaatttagtgtttatgtacatactagttcag…
TCONS_00000505	XLOC_000306	ctgggaatcaaagtattattagtgtcttaccaatacaatcaggatttcaatgtccaacttccccttatacatcgtgccctcaaggatggaaattacgcttggaatacgacgcttgtatatgttatagactggatcaaatagatgcacaatataactgggtggggagatacctcatcatcaacatcatcaaactctcaactaatgtcaatgaattctgtgaaatcaacaaacataacaattgacaatgaaaatcataatcaaataacttcacaaaattttgcacaaaatcgaatttacgattatcaagatgatttctatttgattaaagtgaattatgctaattcttatctaagtaatagttcaacattaggacaaggaatatattgtccaccaaattgg…
TCONS_00000506	XLOC_000306	ctgggaatcaaagtattattagtgtcttaccaatacaatcaggatttcaatgtccaacttccccttatacatcgtgccctcaaggatggaaattacgcttggaatacgacgcttgtatatgttatagactggatcaaatagatgcacaatataactgggtggggagatacctcatcatcaacatcatcaaactctcaactaatgtcaatgaattctgtgaaatcaacaaacataacaattgacaatgaaaatcataatcaaataacttcacaaaattttgcacaaaatcgaatttacgattatcaagatgatttctatttgattaaagtgaattatgctaattcttatctaagtaatagttcaacattaggacaaggaatatattgtccaccaaattgg…
TCONS_00000507	XLOC_000307	ccaatttacttaacggtgaaagatataggtttgaatggatcactcttaggattaagttttatgtgaaatatggaacaaagctgaggaaaattaaggtgaacaacaaagaggctaagtaactagtcagattttctatgatacatgtctcagtaaattgtagaaaagtgtgtttcctatggtttcatgccccttgttaatctacacacaaatcaactaacgtgacattctagaataacaaatccatctactggcttttatggaaaaaatttccataaatacaaataatggtacaataaaacagtgaagactaccaagtcattgaagttattaaaaccaggcttgtgaaaagtatattagtgaatttcatctgtggacaaacaccatcagtcttctaacgat…
TCONS_00000508	XLOC_000306	cgatgcacttgactaatttcaagagaagttacaggcttttttattcaccctaccgaggtattcatcgcttatgctgtgtattagaagtgacatacgcactccgattgaattatgttacattgtggtcaggaaaatacattatataaataaacgttaaactaggttaaacgaaaatttctaacctgtctatctaactagtttttgcaatgactgtttctggcgttagtggtggttcattagctgctgccccttcaactgctggggtaagaaaatctgcaaaatcaaaaaaagcaccatccattcatcctccatatggagatatgataaaaaaagcccttaaagaactgaaagaacgcggtgggtcaagtcgtcaagctattgctaaatatatcaagacta…
TCONS_00000509	XLOC_000308	ctggaagcactggatggccgttttgtgctattgtgcgactcctcagcaaggcgcatccacgacctcgtctcgcgagattcgaacccaggacctatcagtctcgcgccagagcacgtaaccgatagacacagatacaagggatttattttatacctattagataattttttgaattcctatcagtcaaatttatttcatattatcatgtattgggtg
TCONS_00000510	XLOC_000309	gagtgaggaggataagactgcattttggtagcgcctctatcaaactggactatttcatctgcgtattctaagtcgactagtgaacctcctggtaggagatcaatgcccgaaaattcagtcgacaagaaagttatttccagcagtagatctataatgaagttaaacagaaatgggagtagtgtacagccctgccggacgccacttgaagctgtaaaatcagatgacagttcgccataaaccctgacatgactcagtgttcgagtaaaaagccttcacaaggtttatgtacttctgaggcacaccttccaatgatcgacaccgccacagaacctctcggcctacagagtcaaatgcttcttttaagccgataagcatgtctgtgctctaaaacctgacgaa…
TCONS_00000511	XLOC_000310	actctccaacgatgactgatggcaatacggtctaattgagttcatcgttggtttggtgctggtggtcgccatgttaaactatgcttttccccatgcttaaaactagtgtttgctataaataagtgattgtctgagcatagttgcaacagacgatcaccattatctgttggctgagccgggatactaaaatacccacctaaatgtctttctgtttcgttcaagctacctaattggccattaaagtcacccgctacgagtactgtgtcttagcgcttagctttttgaagaagttcagagagctttcatccgggctgcggtcagtgggagcataggcggaaacgacgaaaaggcaatgacatgtgtccgtatccttccgagttttacggagccatctagccg…
TCONS_00000512	XLOC_000311	ttcaaatcaagcagttgctttcggtaatagcatcaaatgcttgtcactgtctatttgctactcggtaatgctaaaaggctatcctaagtatttctcagattgacttagttgtcacaaagcaggacagatgatttaaacaccaaagtatgttagcctcgtaaaggatgacaaggcttttattagaagtccggtttgtcatcattcggggagagactggagactagaaaccgacaaaggcgcatgattcttactttttgtgttccgacatatacaagtaaaagtcgagtggattgcag
TCONS_00000513	XLOC_000312	tcgataacgtacactgatgacataatcttatagtcttagctagggaagcctgttattctacctgacacaatgttcaaacactacggggtcgaaaatctagtctacaacatgctttcaggtaacaatgaaaaacatttcataaactcagtttgttacgtgttttgtctgtgaaagatgaaactagatactaatcgttggtggtagtgaaagaaatattgggaaattagaataggagtcgcttgtgatcaatatgatctatttttagtactaccactctcgatccgatttccctatcataacaggacctcagtcagtcagtcgcaacgtagaaccttgtacgcatgtacatctgttcaagttgccataccccgttagcacagagagatgacactgctaggc…
TCONS_00000514	XLOC_000306	ttgagtgtaaagcagttagttacatgattgatatggcatcgggtagaaacgtcacactatgtggaagatttgacctcttttcggtgaatatttgggcttctatctcttttgcattactgaagctttcgccgtaaatttagaaaagctggaactataagccaaagatggatagtggctagcattggaatccaggacgcgcgtttcgtcctatttaggactcatcagctggatgtacctgtatctcagagttgatgttcactctgggactcgaatccagtacctttcgcttcaaacgccattgcgttatccactcagctactgagtcctgatagccatttgcttgtgcaatggggtgaattttaaattcacttagtattatttgtttgaatcttcccattg…
TCONS_00000515	XLOC_000313	ggagtatcgtaaggagatgcagtcccatgtaagccggtgaccaacgattgattcatacaccatttgttctctcaggatactggagccagcccatgtgcaccattggtttgaaatgagggttttccaactcccctagatggactttccgtgtccgccgacccagttaaagtgtcggacattcgcttttcgtcctctcaatttcgtaaacaacagtaatgctgcgagaaggcagtgagtaggacttccctggaagaggctatatacgcgtggtcatgtgagagtatttggagagggagagcggactctcctcactctcggctgtaccagggcatttgggggtgtataacaactagagatatagaacgaaaattttccataaaatcatattagttaaaatggc
TCONS_00000516	XLOC_000306	gagattgtgaaatcaaaacatagcatcagtctatagagtcattgtctactgggtcaagctttgcaaataggtccaagctgggactcacggttattgtaaccaatacttggagacattgggtgacatatctctgaattggtctcaatggcacgcatgcattcattcattatcttcccttagacaaagaaattttaattcattacttttttcttgaaccatattgtctatgcctagtcttttctactactattggaactatcactgcttctaactgtctgatttatcgtcttggcaatttcatctggctatgttgacttgatatgataaacgatgcacatttatcctaggttctgtattgcttataactgactgactgatgcaacaggaaatgaattttcc…
TCONS_00000517	XLOC_000314	atgagtaaaccaaacagtactgaaaatctcctacgaaaaattccattcggtaactcaaaatacagagcacttaatgaatacataaagaatttgtcaagtaatacatccgaaatatcttcaaaaggaattgagaatatgcgcccgaacaatggttttgatgcaatcgcctacttttcagtttgcagagaaataggagtttatgagtttatgtactttatcagaaaaaatctcgagagcagaaatacatcaccatatgatttagaacctattttaagaccaaagaatgatgaaccacattatatattcagtacatttggtatactggtcgctgccggaactgaacaggagcatttgagtctcacacaatggttttcagaagcagttttatacgaggcttta…
TCONS_00000518	XLOC_000315	atgtcactccaggaggccgaacaagaagaaaaagaagaagagaaacagattatttcaaatgaatcaatatctaatcatgataataatataaattatgaatttagcacacaaatcgaacagttatgttccaagttgaatgatgaaacagaaactagtttatcaagttataaaagaccgatctattcaccattctatgaaaaatataatagaaaatgtgataaaaatcatcgaagttgggcaaagtatggtttattaaatcctcatcttgtaccatgtattagtttaccaggatgtttggatcagactaatgatttagaagctatatttgttaatttaaaaaatgatttatctatatgtgacatagaaatcaacggttatgattcagtattgcaatatatg…
TCONS_00000519	XLOC_000315	cttccggatagaacaatttattcattcttcttgagttatattttgaccttggtaattgttcgcttattaaccttgactgtttttttatacgagcgtatgtgtgttaatagctcaccctaacactacgtgttagcgatttatttttgtctggttataaatatcgagtcacgcttgatcaaatacagctgaatcgctcacctcctccacgttgcttcattttctatttctccaacgacattcgctttctccatttcgttcctttggttgtctgtcctaagaatcaagcttcggttttatgaaccatatcggtgaatcgagtattatttcgattaaaatccatctatatgatatttcatgtgtgtcttttatgtaggatcttaatgtatttgctaacggtgt…
TCONS_00000520	XLOC_000316	atttttactgttataattattctttagattcaaaagccaggcgacaaagaaatatttaaaaatggaataattatcacttctatacgtttaataattcatagaaatcctaagaagcatattcataatcacatggagaataattcaaatagtctattaaaaactactaaagtaattaatctacaattaacaactatacctattgaaacatttaataaaatgaattatatcaatgctatatggattgaatcatggcctcctaatgaaaatgaaatttatccaaaaatacctttactacttacaaattatgataaattatcaaag
TCONS_00000521	XLOC_000317	gtttggtcctgtctaggtactcttgacgggaattgtgaatattggatacgtatggacagtatatggtcaatatcaactgcataattgtccattgtttattgttttcagtccgagacgtcggtcaattacatccactcatgtgtagatacgcttaacactcataataagttcaccccgtctcgcattttacccattaccactattattactgttagtgaaacctcatcttaccttatattctatcatcgctcgtccgcctttcttacatttccgagtgctgaattatttcctccctagttttaagtcagtaaactgataattttttgtccctgtcatctggttcactttgatctctaatgctaagatcataatacagccaaattggcgactgccctataa…
TCONS_00000522	XLOC_000317	tggtcctgtctaggtactcttgacgggaattgtgaatattggatacgggggacactttatcctcggatagattcgctaaccgatttgggatttcggtcaacttgtacctctaaagaacaaattatctttaataatggctgttcagttatatccaactaaattttgctcggatgcacttcgcagatttctttcaacttctcttattagaaacaagaaagaaggcttactacctgtacaaatcaaaccagatggaagtcacgtgtatgaaagacgtggtcgtcatcgattcaacgtgtactatgatagtgagatgataggtcttccgagggcctcaaaaaaagcagttaagtatgtccctcctgagtaatgtaataaaaatttatttgcatcaaaattttt…
TCONS_00000523	XLOC_000317	tggtcctgtctaggtactcttgacgggaattgtgaatattggatacgggggacactttatcctcggatagattcgctaaccgatttgggatttcggtcaacttgtacctctaaagaacaaattatctttaataatggctgttcagttatatccaactaaattttgctcggatgcacttcgcagatttctttcaacttctcttattagaaacaagaaagaagtaaaatacgcagttagtaaaaatgtcacaacggttgaaggagtaattgtcccatcagaacgcgagggaaaagttatatgtttggatagttttggtgaccctagagatagagatccgattagtcgattgggtttaaatattcgtcacacagatgttcgaatattatcacagtttctaag…
TCONS_00000524	XLOC_000317	cctgtctaggtactcttgacgggaattgtgaatattggatacgtatggacagtatatggtcaatatcaactgcataattgtccattgtttattgttttcagtccgagacgtcggtcaattacatccactcatgtgtagatacgcttaacactcataataagttcaccccgtctcgcattttacccattaccactattattactgttagtgaaacctcatcttaccttatattctatcatcgctcgtccgcctttcttacatttccgagtgctgaattatttcctccctagttttaagtcagtaaactgataattttttgtccctgtcatctggttcactttgatctctaatgctaagatcataatacagccaaattggcgactgccctataaaaaaata…
TCONS_00000525	XLOC_000318	ttaacattcagaaatgccaaatcggaacaaactccttagacttcctaggacacaccac
TCONS_00000526	XLOC_000319	atgcgtaattcgattattgaaatggatcgttatgaaaaattaacaagaattggagaaggtgcatatggtgttgtatttaaatgtcgtcatcgtgatactggagatatagttgctattaaaaaattcactgactctgaagaagatccagtaatacatagaattgcaatgcgagaaattcgtacattaaaacaattaaaacatccaaatctgatcaatttaattgaagttttcaaacgtaaacgccgattgcatttggtatttcagtatgttgatcatacattattacatgaactggagaaacatactaaagggttggatagattacaaatccgaaaattaacatatcaattattacaagcagtgaatttctgtcatgcacataactgcattcaccgtgat…
TCONS_00000527	XLOC_000319	tcgattattgaaatggatcgttatgaaaaattaacaagaattggagaaggtgcatatggtgttgtatttaaatgtcgtcatcgtgatactggagatatagttgctattaaaaaattcactgactctgaagaagatccagtaatacatagaattgcaatgcgagaaattcgtacattaaaacaattaaaacatccaaatctgatcaatttaattgaagttttcaaacgtaaacgccgattgcatttggtatttcagtatgttgatcatacattattacatgaactggagaaacatactaaagggtaataaacttttaataattttagtacattatgtaaagatgaatgggttttgtatgtggtattttattctataagtgatattcgtcatagattctca…
TCONS_00000528	XLOC_000319	acatccaaatctgatcaatttaattgaagttttcaaacgtaaacgccgattgcatttggtatttcagtatgttgatcatacattattacatgaactggagaaacatactaaaggattatctttatcatttattggac
TCONS_00000529	XLOC_000320	tcatgagtcagttgaagttagaccaccatggaaaacctggaataactggacggccgattcgttgtattacgggactcctcagcagtgcgcatttgtgaccctgcaatcgcgagactggaacacaggacctatcagtctcgagccagagcacttaaccgatagaccactgagcttgccggcatccaacggtgttaatgtctgactttaactaatccacgattttgagcaaccgttcaccagaaagaataataatgatccatttttatgtagagatggatggttgctagcagtgggatccaggatgcgcgtttcgtcctatttggtacttgtcagctggatgtacctgctgatcaatcgcagtcctaaacatcaataggaagattcaaataaataatacaa…
TCONS_00000530	XLOC_000321	ggctggtgttatgtcaagcctacataggttatacaagcctctggacagaccaatctattgattcctctcaagccacatttttaccctgtcacctattcgattattaatcctgaattttctatatgatcgtacgtgtgctaactacttaccctacttattatgtatctgtgacttattttttgttcgactacaaatattgattcagtcttaggtaaattgagttggataagacgctttctcgtttcaatctctcgtcttcgc
TCONS_00000531	XLOC_000322	ttctttactgattgaatatatgtacataatttattgcccccgaatgccctcgtacggacgagagtggggagagtcctctctccctatccaaatgctctcacatggccatgcgtatatagcctctgacagggaagtcctactcactgacttctcgtgacaggagtgttgtttacgaaattgagaggacgaaaagagaatgtccggcggtttaaccaggttgctggacacggcgagtccacctaagggagtcggaaaacccttattccaaaccaatggggcaccgggcttcaggatcctgagggaacaaatggcgtatgaatcaaccgttggtcaccggctaccatgggactgcatcttctcacgatgctccactgccttgtggatcagacctctaggtca…
TCONS_00000532	XLOC_000319	gaaagatttgagtgagaaattcacttcgttacaaccgccaattacttcgaaagaattaaattttttacagagctgtttaagcatggatcctacagaacgacttaatagtgagtcattattaaaacatccatacatggaaatgcacggaagacacccacaatattatcatggtgaattaaaacaagtatatagttcatgtggagatggttataataatcatggaatgaaaaaaaaatctgaacgtaatttccctcaaaattcacaaaataaaccagttatgattaatcaaattagtaccgggacaatgattccaagacgtaaatatcaacaacagcaaattccacaacagtctattgatcgaaatcaaacaactggtacaccacaaaatgagtccagttc…
TCONS_00000533	XLOC_000323	acaacaatctcataaccaaaataattagcagttataaatctcgattagagtcagtcagtcacaacatagaacttcgtacgtacgtacatcatttcgagttgtcacaccatattagcacagagatgcagttgccgattcaaatcctatagtggtagaagtagtaagagtataagcagtaatcagaaagattagggttcgaagatgttattgaaggagtataatccagtgaaataaatttggagagaaaaaaagatagagacatgaagaattcagaagattagaatttggtagaacacaaagagtggatgcaccttcgctattgcaaacgattttgagccatgtcattcaaggtctctaaccatcgattgctatcatctccctcggatcccaaccaggtag…
TCONS_00000534	XLOC_000324	ttaagatggtttggttttaagcgttcaccctctcatctgtaatcttttaggaggtttcgaagtcggatattgacaagcccttcaaactaaatggtctttttcttgccccagatgcttctcagtacatactatcaattgttcaacgtgttgaccccgggaaacgacaaaaggttcttcgtaagctggtggaaacaatccttaagcaaaaaattgataacaacagaatttcgaaggcactgtgtgaagcagctgtcaaagagtgtcgagcagagcactctacagataatattgtcctatacgtcatcgatgctttttcggtcccatactttcgtttctccaaacccctgaagaagtttgttccatttgtgcctgctgattcgtcagagaatcgtttgatat…
TCONS_00000535	XLOC_000324	ttgacaagcccttcaaactaaatggtctttttcttgccccagatgcttctcagtacatactatcaattgttcaacgtgttgaccccgggaaacgacaaaaggttcttcgtaagctggtggaaacaatccttaagcaaaaaattgataacaacagaatttcgaaggcactgtgtgaagcagctgtcaaagagtgtcgagcagagcactctacagataatattgtcctatacgtcatcgatgctttttcggtcccatactttcgtttctccaaacccctgaagaagtttgttccatttgtgcctgctgattcgtcagagaatcgtttgatatttccagtgtcaccagatgcaaaagcttttttgtatgctcatcgctacgaggttatatatcagagaattt…
TCONS_00000536	XLOC_000324	ctactgtcaatgtcctcgttctgtagtatgtttctaaaattgaaaagtagaaaacaagttatatatcagagaattttgcggcatcaattattctcacagacagctgctctggatgggtctcatagtacaaattatcgtcttagacagattgaatatttacttgcttctggatcaagaatagattcaactgttgtattaggactaatcagtcaacttcgtgaaggtaaatggtatgctgaagatccatcaggtatagtacaactgaatttacaacaagctgtttttcatgagggattacttcctgaaggatccattgcactaattgaaggtttctatgatgaaaaaatactatacgtcactggtattggtcttccaccttgtgaaccaccggaaatttca…
TCONS_00000537	XLOC_000324	ctactgtcaatgtcctcgttctgtagtatgtttctaaaattgaaaagtagaaaacaagttatatatcagagaattttgcggcatcaattattctcacagacagctgctctggatgggtctcatagtacaaattatcgtcttagacagattgaatatttacttgcttctggatcaagaatagattcaactgttgtattaggactaatcagtcaacttcgtgaaggtaaatggtatgctgaagatccatcaggtatagtacaactgaatttacaacaagctgtttttcatgagggattacttcctgaaggatccattgcactaattgaaggtttctatgatgaaaaaatactatacgtcactggtattggtcttccaccttgtgaaccaccggaaatttca…
TCONS_00000538	XLOC_000324	tggaacttgtaatttttttcattactatgaagttgactctgaaaataaagctgcttttacattaaaaaaagccaagtgaacttagtattcccggtttcttgtcgagtgacagtaaacaagatagaatgttccagataaaacgctgagtcgagtttcttttaatgattaatatttttagagtattttcttttgtaaaatatactgcattttattatttactatttagggattacttcctgaaggatccattgcactaattgaaggtttctatgatgaaaaaatactatacgtcactggtattggtcttccaccttgtgaaccaccggaaatttcacgtcgtgccttttctgtcggtaatccattcggtggttgtgatactagtgattcccttgcagcatc…
TCONS_00000539	XLOC_000325	cacttgacttatttatttatttaaacacataaatattggtacagagaggcaccagatatatataagccgcacaaatctcatttgatttgtgtgagggctgtgatataacccaggtgcccaaactgaagcaggtggttttcttaggggaccacacctagagacttcaacctaaaggtctgatccacaaggcagtggagcatcatgaggaaatgcagtcccatggtagccggtgacaaacgactgattcatacgccatttgttccctcagagtactagagtccatgtgaaccattggtttgaaatcggggtttcccaactcccctaggtggacttttcgtcctctcaattttgtaaacaacacctgtggcacgagaaggcagtgagtaggacttccctgac…
TCONS_00000540	XLOC_000326	aactgatgtgtgggtgagaatgacagtgattggttgtcttgatgagtcagacattagataggatgacaagtgttatgtgttatatatatttccctatccttattatgtattaactgttccttgttgttggactcttattgatggactgttattgattgactgttccttgtgtcggattttggtgtggaaatatattgacgttgtagtcaggctaatctcgtgttcttgatctgagttgtgttgaagtcctgtagaatagacactgggtgggaatctagtgtagatattcgtctaaggtaaattaacgtcccacatacgtgtaaaaagtgaaaggactgttataacaagaaacccc
TCONS_00000541	XLOC_000327	cgccttgtcagtttgtacatggttatattttcataattattaactttgagaattatggtgactgtagtttctcgaaatgtcatgatcaaaatggaaggcagctcagggatttccccttctgttgatcataaagttcaagattcatctactcagaagcctattggtgatttaaatcaccgacctgtgatggcatgtaatgatacgaacagattcggtcctcagaataatacatacaataattcaagtggttccatgtctaaagcccttccgacggatagattagttacaaaggtcggatttgcaaacttgcccaaccaaatacacagaaaagctgttcggcggggttttgtgttcaatcttatgattactggaagctctggacttggaaagtccactttc…
TCONS_00000542	XLOC_000327	cgccttgtcagtttgtacatggttatattttcataattattaactttgagaattatggtgactgtagtttctcgaaatgtcatgatcaaaatggaaggcagctcagggatttccccttctgttgatcataaagttcaagattcatctactcagaagcctattggtgatttaaatcaccgacctgtgatggcatgtaatgatacgaacagattcggtcctcagaataatacatacaataattcaagtggttccatgtctaaagcccttccgacggatagattagttacaaaggtcggatttgcaaacttgcccaaccaaatacacagaaaagctgttcggcggggttttgtgttcaatcttatgattactggaagctctggacttggaaagtccactttc…
TCONS_00000543	XLOC_000328	gatagagaatgtaaagtgtgtatgataagaagaagaccaacaataaacggaatttagtgtatgagagtgaagtaatacttataataatggggaaagcattccagttaggaaaagtattctttcggttgaataatttacgttcattttgatggagaaagtaagagaaagttacagcaggatcgcttctatcctaagtcatgtctgatagcgtctctagccactgtgttgtaccatctctaaagttctcaaatacacccttcttcaatagacgatctcagaggacagtcctatccaacgaattcaagccagctctaatgccaagaaatactatgattgttggctcgtgaaaagtatgatggtcttctaacatttggcggagggtaaagatatgatcaatac…
TCONS_00000544	XLOC_000329	cgatgaatttgttgggtaccgaaacgtaagataagattagggcaaacaagggcatgatcagaatccaggtaggtatttcgaaagtagtggcagtctcatacacaaccagaccagcggcggctgatcgcggtgtaaccaatctgagtctaggtttgagatgcaaaaggaggacgccaggtggtacatcggcgatgactgagccgatagttagtgctagct
TCONS_00000545	XLOC_000330	cctgcggccaacaagtctccatcggccacctaaacgactctcttctatgcctagacgaccgacctgtgcattcaagcttccagctagtactacagtatctgtggaacacactttatgtagaaaaaaacagtcaactggtggtaaaactcattcttgatcgcatccgggctgtaatctgtcggagcgtaggcggagataacaaagagacattgtttctcacaccgatttcttcgtaatttgatggtgctttctgatttaacaacatataactaactgttagtggagatctagtcaatcaatgctgccttagccttagcgcttagtgcgttaccaacgccagcaaaatcagacaaaaatgccatagggtccacggaggccacactatgaacccttgattca…
TCONS_00000546	XLOC_000327	cctacaagtctcaaataagaagatagaaaactggagaaaagtatttgttgggcaagaattaaaatgtacagaaaatcatgggtatttatggatattagcgtttgttaaatcaacattatgattcaatcaatccacaaagaggcatgttatgctgactaatagtagcatgccacgttgatattgtagaaagctttattgcgttctgattgcatggaattcttcggctcctctaaggcctctggaggctccgtcgtagttctcgtaagccgtcccaacactatgtataccattggtttagagtcagcgttttccaactcatctaggtggatcctccgtatccatcaacctggttagagcttttaacatttacctttgaattttgtaaacaacaccccctcc…
TCONS_00000547	XLOC_000331	ttgaagatattcgtgtttcttgggtattactgacccgtcaaatagttgagtgtcacatttactcacagctccagatcccgatcacatgacatcaccatcaaaaatatcataactacgttattcagcaaacaattcgctatttaagtatgttccaatcatccagtaaatagaaaccgatatcatgcaatgtcctagctcataatactgactgagttctattcatcatgtcgtgaatcgaatattctctattatgcatctcaatagttgataagagttcgtcattgaattaattcatttatattactggattcttccctacattaaatcacattcagattttac
TCONS_00000548	XLOC_000332	agtataactatgaaatttagaaagagattacttggtcattacaatctccctcatttcatatccattatgaatacgagaaattgtgtatcacaaagtgttgtatcccgtggtgaattatgaatagttactctgaggactagttatggaccaatggaatatgtctatttcctattgtatagttgttacgtaactaaactatttatattcgtgttcctcttatcataagctttattttgacctttgaactattattattgattactttcctcttattcacagccacattggccaattattgtacaaatgttattttctattttatggtacgatatggtctatttggttggtatataaacccc
TCONS_00000549	XLOC_000333	atttgatgttgaacatgtactcagtatatcgtcgggtagtggttgttgtggtttgatatacggtgtgaggattcttatttcctatcaaaagacttaagaatgtggcaagaggcacgcaagcaggagaaacatatcaagacattgatggttgattataagaggagagcagagcgaagaagagattattatgagcgcattgtaagactgttatacataatacgtccttcttagaaacaagacccaattaagtttcttcgcttgtttggcagatcttcaaagcttcatctggactcggaggtgacgaaggctgctgagaaccctaataacatgatgccttgggttggagacccgtccattatgatcgatcgctttgatgtacgggctagcttggaacactat…
TCONS_00000550	XLOC_000333	atttgatgttgaacatgtactcagtatatcgtcgggtagtggttgttgtggtttgatatacggtgtgaggattcttatttcctatcaaaagacttaagaatgtggcaagaggcacgcaagcaggagaaacatatcaagacattgatggttgattataagaggagagcagagcgaagaagagattattatgagcgcattgtaagactgttatacataatacgtccttcttagaaacaagacccaattaagtttcttcgcttgtttggcagatcttcaaagcttcatctggactcggaggtgacgaaggctgctgagaaccctaataacatgatgccttgggttggagacccgtccattatgatcgatcgctttgatgtacgggctagcttggaacactat…
TCONS_00000551	XLOC_000333	atttgatgttgaacatgtactcagtatatcgtcgggtagtggttgttgtggtttgatatacggtgtgaggattcttatttcctatcaaaagacttaagaatgtggcaagaggcacgcaagcaggagaaacatatcaagacattgatggttgattataagaggagagcagagcgaagaagagattattatgagcgcattgtaagactgttatacataatacgtccttcttagaaacaagacccaattaagtttcttcgcttgtttggcagatcttcaaagcttcatctggactcggaggtgacgaaggctgctgagaaccctaataacatgatgccttgggttggagacccgtccattatgatcgatcgctttgatgtacgggctagcttggaacactat…
TCONS_00000552	XLOC_000333	atatacggtgtgaggattcttatttcctatcaaaagacttaagaatgtggcaagaggcacgcaagcaggagaaacatatcaagacattgatggttgattataagaggagagcagagcgaagaagagattattatgagcgcattgtaagactgttatacataatacgtccttcttagaaacaagacccaattaagtttcttcgcttgtttggcagatcttcaaagcttcatctggactcggaggtgacgaaggctgctgagaaccctaataacatgatgccttgggttggagacccgtccattatgatcgatcgctttgatgtacgggctagcttggaacactatgacactcgagtggctgatgatatcaaactttcgtcgacagaaagaatcgaagcca…
TCONS_00000553	XLOC_000333	atatacggtgtgaggattcttatttcctatcaaaagacttaagaatgtggcaagaggcacgcaagcaggagaaacatatcaagacattgatggttgattataagaggagagcagagcgaagaagagattattatgagcgcattgtaagactgttatacataatacgtccttcttagaaacaagacccaattaagtttcttcgcttgtttggcagatcttcaaagcttcatctggactcggaggtgacgaaggctgctgagaaccctaataacatgatgccttgggttggagacccgtccattatgatcgatcgctttgatgtacgggctagcttggaacactatgacactcgagtggctgatgatatcaaactttcgtcgacagaaagaatcgaagcca…
TCONS_00000554	XLOC_000333	atatacggtgtgaggattcttatttcctatcaaaagacttaagaatgtggcaagaggcacgcaagcaggagaaacatatcaagacattgatggttgattataagaggagagcagagcgaagaagagattattatgagcgcattaaacaagacccaattaagtttcttcgcttgtttggcagatcttcaaagcttcatctggactcggaggtgacgaaggctgctgagaaccctaataacatgatgccttgggttggagacccgtccattatgatcgatcgctttgatgtacgggctagcttggaacactatgacactcgagtggctgatgatatcaaactttcgtcgacagaaagaatcgaagccagactatgtaactacgaacgttatcggtgcctta…
TCONS_00000555	XLOC_000333	atatacggtgtgaggattcttatttcctatcaaaagacttaagaatgtggcaagaggcacgcaagcaggagaaacatatcaagacattgatggttgattataagaggagagcagagcgaagaagagattattatgagcgcattaaacaagacccaattaagtttcttcgcttgtttggcagatcttcaaagcttcatctggactcggaggtgacgaaggctgctgagaaccctaataacatgatgccttgggttggagacccgtccattatgatcgatcgctttgatgtacgggctagcttggaacactatgacactcgagtggctgatgatatcaaactttcgtcgacagaaagaatcgaagccagactatgtaactacgaacgttatcggtgcctta…
TCONS_00000556	XLOC_000333	atatacggtgtgaggattcttatttcctatcaaaagacttaagaatgtggcaagaggcacgcaagcaggagaaacatatcaagacattgatggttgattataagaggagagcagagcgaagaagagattattatgagcgcattgtaagactgttatacataatacgtccttcttagaaacaagacccaattaagtttcttcgcttgtttggcagatcttcaaagcttcatctggactcggaggtgacgaaggctgctgagaaccctaataacatgatgccttgggttggagacccgtccattatgatcgatcgctttgatgtacgggctagcttggaacactatgacactcgagtggctgatgatatcaaactttcgtcgacagaaagaatcgaagcca…
TCONS_00000557	XLOC_000333	atatacggtgtgaggattcttatttcctatcaaaagacttaagaatgtggcaagaggcacgcaagcaggagaaacatatcaagacattgatggttgattataagaggagagcagagcgaagaagagattattatgagcgcattaaacaagacccaattaagtttcttcgcttgtttggcagatcttcaaagcttcatctggactcggaggtgacgaaggctgctgagaaccctaataacatgatgccttgggttggagacccgtccattatgatcgatcgctttgatgtacgggctagcttggaacactatgacactcgagtggctgatgatatcaaactttcgtcgacagaaagaatcgaagccagactatgtaactacgaacgttatcggtgcctta…
TCONS_00000558	XLOC_000333	atatacggtgtgaggattcttatttcctatcaaaagacttaagaatgtggcaagaggcacgcaagcaggagaaacatatcaagacattgatggttgattataagaggagagcagagcgaagaagagattattatgagcgcattgtaagactgttatacataatacgtccttcttagaaacaagacccaattaagtttcttcgcttgtttggcagatcttcaaagcttcatctggactcggaggtgacgaaggctgctgagaaccctaataacatgatgccttgggttggagacccgtccattatgatcgatcgctttgatgtacgggctagcttggaacactatgacactcgagtggctgatgatatcaaactttcgtcgacagaaagaatcgaagcca…
TCONS_00000559	XLOC_000333	tttccaagattgaattatttcgataagatggaaagaatacaattcacttaacaagtacatagctcaagaatcgaaagctgctattggatttgtttatgaagatagtacgtgtttctctgaacctgtcgtaatgaataatcaaccttctacatctcaagataatagtgataccgatgatgaagcagatagtgacatggatattgatgtcgaattggatgccagcgctttaacggcagaggctcgtcgtcaattagccaaatcagctgctacatttggtttgcatccatccgactttttgcgccttttggatgctgaccaacaattggaggttgaattacggttagccaaagctttagaagaggagaaattgcagttatctgtaagttttcatgtcctaaa…
TCONS_00000560	XLOC_000333	tttccaagattgaattatttcgataagatggaaagaatacaattcacttaacaagtacatagctcaagaatcgaaagctgctattggatttgtttatgaagatagtacgtgtttctctgaacctgtcgtaatgaataatcaaccttctacatctcaagataatagtgataccgatgatgaagcagatagtgacatggatattgatgtcgaattggatgccagcgctttaacggcagaggctcgtcgtcaattagccaaatcagctgctacatttggtttgcatccatccgactttttgcgccttttggatgctgaccaacaattggaggttgaattacggttagccaaagctttagaagaggagaaattgcagttatctgtaagttttcatgtcctaaa…
TCONS_00000561	XLOC_000334	tagctagtcgtaactagtttagacggttagataagaatatctttcacagcataatgataacaatttctctagttgaaagaaacagattatgcttatccagcggtttagaatcggaaatttttacactgttttaaatacaacttaaactgataatcgataacttcatggactgatattatatctttatctggttactcctagtcttctttcaacacattcctgtttgataatcagcatggcgtgtaattactgacgtaccattgaattgtctgttgataataatatcctttttttctactttggtcattgcacatatgttccagactctacgttgattatgactgggcaggattagtttttaataaattttcatctgaaatagtcattgtagccttggct…
TCONS_00000562	XLOC_000333	tttgagccacatttaacaaaaaccacttaatcttgaggacgtcgagtgagaattcatgatgaactgtaatagttgtctacgctatgttagatatcatttatactggagcaccatgccatatactgactatccactttttccacaaagtatcgaagtcaacagtaaatgcgcaatgtaggagccattgagatgaaattcataaagcatgactaagccattgatgtctgtttcaaaatagctggattaattgaattatcattattgtgctccaatacactattgaacctcaaattgttaataatagacctttttcaaacaagtaaatgatctcagtcgtttcatagtcgagtttacgttatgtgattcatattatatcttttttcaggtcctctcctagtt…
TCONS_00000563	XLOC_000333	tttgagccacatttaacaaaaaccacttaatcttgaggacgtcgagtgagaattcatgatgaactgtaatagttgtctacgctatgttagatatcatttatactggagcaccatgccatatactgactatccactttttccacaaagtatcgaagtcaacagtaaatgcgcaatgtaggagccattgagatgaaattcataaagcatgactaagccattgatgtctgtttcaaaatagctggattaattgaattatcattattgtgctccaatacactattgaacctcaaattgttaataatagacctttttcaaacaagtaaatgatctcagtcgtttcatagtcgagtttacgttatgtgattcatattatatcttttttcaggtcctctcctagtt…
TCONS_00000564	XLOC_000333	tatacacttaaaatgtggcttgaagcttagtactcgattatgtacgtggtatttcctcattttgtttgaacacagaaatatttatacaaatgtgcatgaaaatacatatgcaacacataagtaaatgagattgtggagatatatatgaaggatagtaaatacagtcgaaaattaactaatgaaatcgagtagtatgtagtgggagaagcagtttcgttagaaaaagtacaacctgaaaaaaccgtttcagctaaagaaattcctctcacttttataaagtgtttaaaaaatttacattaggaccaccattgatctctattcggagccatatcgtataacgtctcaggctaatgagttgcactatctctgggacctcaatcaaggagtcacgaaggacag…
TCONS_00000565	XLOC_000335	ctttaacgaaaaaatttccatatatataaatatatacaattgtatagcttgataataaatccattgaaaagtgatcccttcgttgaacctcgtattcatattacgtaatctagtattgtaatccttctattatatcaacttggttattccttgttcccaattcctcatggaactagtactttaacaagaaaaaaagaatcatgatgatgattattgaaaatgcataatttcacccatgaagttcaagaaatttcttcaaataataataaaattaatgaagaagatatagttgaagagaaagttgaagggattcagccacttccatatagtaatcaatattctcaattcattcatcaatcacattctactacaaatctacatcatcatcaatatcatcaa…
TCONS_00000566	XLOC_000336	acatatcaatattaccattcacttggttgtgctaccagttcatgtcatcgtcagaattcagcaaatcatgaatgggtacaaaatttttgtcaattaatcaaaaatactgtacaatttacatgttatgtacatgaagatcatattaatgaagctttattacataaattctatggaccatcaacaatgtttgatacattattttggccattaacattattatttgtctcgggtatatgcttaatgattacatggttttttgatagatgtcatgtatggcatgatgaaaaaacaatcattgcataatattaaacaatggactttccgtaatcaaagctgaacggtaatgttgcagtcaatgaacattgaaggtggagaagatcaattcatttctaaatgtga…
TCONS_00000567	XLOC_000336	atgtgtgctaccagttcatgtcatcgtcagaattcagcaaatcatgaatgggtacaaaatttttgtcaattaatcaaaaatactgtacaatttacatgttatgtacatgaagatcatattaatgaagctttattacataaattctatggaccatcaacaatgtttgatacattattttggccattaacattattatttgtctcgggtatatgcttaatgattacatggttttttgatagatgtcatgtatggcatgatgaaaaaacaatcattgcataatattaaacaatggactttccgtaatcaaagctgaacggtaatgttgcagtcaatgaacattgaaggtggagaagatcaattcatttctaaatgtgaaatcatacaacaattaagtaaaat…
TCONS_00000568	XLOC_000337	taatttgagaagtctaattatgagttgtattagaagggaatcatttccacagaccgaatacaggaagagaatgtgtagaatgtgctctgaattacgacaaaaatgtgtacatgaatcataaattattgattggactgaattgaaaaccatttagaaaatgaaaaaaagataatagacgtccaaataattttacacacatataggtaaatacatagttaattacatgactgaagtgcaatcaggggtaataaaaattacatctgaccctgggacgataattttatgtacaaatagttgaacccagagtagtggctggccctatctcgagaccacataggttattctagccactagacagatcaatctattcattcttctcaagctacatttgtaccatat…
TCONS_00000569	XLOC_000338	atgataataaataaacttaataaggaggctatacaggctcataatgaacttagagcgttacatggttgtccagaaataagttatgattcaaaactggctagtgattctcaaaagtgggctgaacatttggcttcaataaattgtttacaacatagtaaaggagatgattatggtgaaaatttagcatttcaaatgtctacagccggtgcatcattgaatggacattttactcaagtaatttggaagtcaactattaaagcaggattcggttctgcattatccaaagatggaaagaaagtgtacgtcgtgggacgttataaaccagccggaaatataattgatctttatgaagataatgtaccgaaaccaaagataactgctccaccaagagatgaattc…
TCONS_00000570	XLOC_000339	gctcagtggctgagtggataatgcgatggcttttgaagcgaatggtactgggttcgagtgccagagtgaac
TCONS_00000571	XLOC_000340	atggtagatgaacaattaaatcatgatgcattgaatgaacataatcgattacgtgcattgcacggatgtcctccattaaaatatgatcgaagacttgctagagaagcacaagcttgggctgaaaatcttgcacgtttaaaaattatgaaacatagtatctgtgatgaatatggagaaaatttggcatcagcacaatctactggaaaagcggaaatgaccggagctagagcgacacgaaactggtacgatgagattcattatcacaattttaataaacagtttcaaagtcagtcaggtcattttacacagcttatctggaagaatacatcaaaagcaggatttggcattcagcattcagttgatggccatcatgtttttatagtaggacgttatgagcca…
TCONS_00000572	XLOC_000340	atgatgcattgaatgaacataatcgattacgtgcattgcacggatgtcctccattaaaatatgatcgaagacttgctagagaagcacaagcttgggctgaaaatcttgcacgtttaaaaattatgaaacatagtatctgtgatgaatatggagaaaatttggcatcagcacaatctactggaaaagcggaaatgaccggagctagagcgacacgaaactggtacgatgagattcattatcacaattttaataaacagtttcaaagtcagtcaggtcattttacacagcttatctggaagaatacatcaaaagcaggatttggcattcagcattcagttgatggccatcatgtttttatagtaggacgttatgagccacctgggaatgtaaatggtcaat…
TCONS_00000573	XLOC_000340	agaaaacaagaaaacaacctaaaatcatgaagtacaagattccgaatctaattggccatagtaaattttcaaattacgtgcattgcacggatgtcctccattaaaatatgatcgaagacttgctagagaagcacaagcttgggctgaaaatcttgcacgtttaaaaattatgaaacatagtatctgtgatgaatatggagaaaatttggcatcagcacaatctactggaaaagcggaaatgaccggagctagagcgacacgaaactggtacgatgagattcattatcacaattttaataaacagtttcaaagtcagtcaggtcattttacacagcttatctggaagaatacatcaaaagcaggatttggcattcagcattcagttgatggccatcatgt…
TCONS_00000574	XLOC_000341	acttgtataaactctattagtcacgactctttattagaacgcttcgccggtcaactaataagcatgtggttagcatgaatataaatgattttgaaggagtgtagactggatttcgatcattgattgaatcatggaatttcactgctgaggagatctgactgaagcaaaacaactatcgattactgactgacttttagttatttctgtatttacagtcaggaacttttacagaaag
TCONS_00000575	XLOC_000342	gatgattaatgaacgttttaatgatcaagctatacgggaacataatcgacttcgttctctacatggatgtccagaacttcaattggatgaagacttaatgatttcagcacaaaaatgggctgaaaatttagccgctgccgaaaaattatatcatagtaattataatgattatggggaaaatttggcattcaaaatgtctgcatcaccatgtcaaataacaggtgaagaagtttcacagacatggtatagtgagattgactatcatgactttactcaatcttatcatccaaattcacgtcattttactcagatgatttggaaatctacaacacgagctggattcggattggcctttagtcaagatcaaacgaaagcatatgttgttggacgttatttacc…
TCONS_00000576	XLOC_000342	tcagataatgacacttcaagagaaagtatgtattcattggatcgtaattcaattagatcaagtcatagacgatcatttagagaaagtctaggattatcagaaagatgcaaatgttactgggatcatacaccatatgcacctgaaggacactctttaataaacgaagatgaacgctctagaactggttcaatacgtagtggagattttcaacgttccagacctacttcattttcaaataatgatgatatacattataaatctgtatatacaaaaagttcagaagatttacgacctaaaactattaatgtcactactactagtttaccgaatacagatgatgcacataattcattatgtagtccaacagtgatcaatttaaattttatgaattcagatgaa…
TCONS_00000577	XLOC_000342	tacagttacgaatacaaaaccatcagatgacttttctggatccagtcgtatgtctattagaacatcagtaagacgcccaacaagaagttcaacaccagtgtgtaatggacactcatatgaaagagagagtagtatttcttcaaatggaagtaagttcatataattgac
TCONS_00000578	XLOC_000343	tatctgttccgtcataatccagataaaaatgatatcgaacatatagaaagaagtttgacatttgaaattagtaccatttattggaaattgaggttttcactcaacatgtgtcttcatgcattctaattttaaatattacctttcagttagtaaagcattgtgatgatatacagataaactatcattaatgacatcatcaatacatatttgttatttttaatggttgagatcatgaatcacccgaagctagaccaccatcggaaaactggaagcactggatagccattccgttctattgtaggactcctcatcagtgcgcatccacaatcccgcactcgcgagattcgacccatggacctatcagtctcgcgcgcgagcacttaaccgataaaccactga…
TCONS_00000579	XLOC_000344	taaaagctatagcagctcacatacaattgagtttgtttacatctaatctggctaagcccttttgttaacttatttaatggacagtcattcatataataacaacctgtctataccattgtacttttactatatacgcttgaacattgcttgctgcctatgcatgtattcattccgctagccttattattaatcgcttaattgatccgatgactcatgcttttccacttatatatatgtgtacatcttaatcctgtttacttctctgttctacgctacaccgtactgtacacgtttactcactcattcagctctcacgatcacttgcctgctttacggcgttactctttcatgcttgcttaacgtgcctgtaatattggatacctgtgtgtggttcaataa…
TCONS_00000580	XLOC_000345	tatttttatcatcgatgatagaagtgtcaatcattaaatcaaaatcggcagtatttttcaatgcttacagtaaatgtatagtttcctattcaataatgatgaaatgacagccatttacaataagtttattacaaatttcacaggttaagacctcctggtctctttcaggaacaattatcggtcagtattatcctaataacatgtaaacataagagaatagtataatcaagaaatcggcagcactgactagaagaaaattaaaaaaaaaactaaaatgaaatgttagaagtgtactctgaagtaaaagattgatcagatactatagagtaagaaaacgttttacttatagggaaaaatgattgataaatagacctggtataagagctaggtacgtaggaa…
TCONS_00000581	XLOC_000346	tatcttcagtcgaaagtgaaatacctgatgtcagaaggttaagaagatcaaaggaaagagaataagaacatagaatgattggtatggaaacgaaggaacaatcacgtctgacacgattgattaacattttgcaaatgaattatttaccgtatggttctcagattttactaagtgattctgtaatgtgttcaaatacattcgattgtctcacttgtgttcccgttcactacacaaacagtgtaaatactatagattttgatcattgggtaaattaagcagcatagtttattcattttgaaaagaatttaaacaagtagtaaacacattctaagatttctctatttgttctagaaggaataaaatattatggttttaattc
TCONS_00000582	XLOC_000347	atttaactctgcgtacactatgaaactgatgtacggcatatccatcaaacattatcatcttttatcagtatcaatatcactgtacttccgcaagaggtcattgatcaactaaagtcacgtattacatcacagatttcattacagaatactctttagtacacaagtacgtaagatggaacaattaagaatcgacgtttgacggctactcataaaaaagtcagataacagtgatatgaatatacattagttacgatatacggacaaacttgttacactagaaaaaaagatcgatatgacgaacctgaagatacaaggaattatactcaaggcatagtcagagtttaaaaagctcaaatcatactctgattacaattgtcactatcctaatattatatatat…
TCONS_00000583	XLOC_000348	cttgtttcaagatgtattatccctggagttactgtgagaagtggatagtggattccgttttgtgtcgggtataaatatgtattacctcggataattgttgatttgttgcgcaaaaccatagatcgattgaagttacacaattacattgttggataccagttcagtggtctagatcttatgagttcgcgcgtaaggcggaaggtcttaggttatattcccgcattcgggtagtcgatgagcaccagtaaagagttccatactaggacaaatcggtagtccattgctttcaggttttcaatagtagtctagcttacatcgactcacgatatctagtattagattacggtgtagtttagaaaatgaaagtgtgtttgttggataaaatgtggttacattttt…
TCONS_00000584	XLOC_000349	aacacttcatatatagtttgaatgttgttttcaatgattatttaatgatgttagaatctaaaagattattatcttaatttgaaattgtagatagtagtacattaaggggttcgagtgtttctggcaaagggatacaatattgttcatactgtaaacaacgtggacataacattgttattgaaagagattatagaaatattgaggaataaacaacaacaaaaaaacgagaaaaaaatcaatgaatgaaaaacatttttttttaacttttgcaactcactattctcttaattaccattgactcaattacattcataactatcatagtaacctaataataaacgacagtacgaatttttgaattcattattttcgggataaacattacttgttctgcaacta…
TCONS_00000585	XLOC_000349	aacacttcatatatagtttgaatgttgttttcaatgattatttaatgatgttagaatctaaaagattattatcttaatttgaaattgtagatagtagtacattaaggggttcgagtgtttctggcaaagggatacaatattgttcatactgtaaacaacgtggacataacaggtatatttcgagaatgtgagacaatatgagtgggttgttattgaaagagattatagaaatattgaggaataaacaacaacaaaaaaacgagaaaaaaatcaatgaatgaaaaacatttttttttaacttttgcaactcactattctcttaattaccattgactcaattacattcataactatcatagtaacctaataataaacgacagtacgaatttttgaattcat…
TCONS_00000586	XLOC_000349	aatttgaaattgtagatagtagtacattaaggggttcgagtgtttctggcaaagggatacaatattgttcatatatagtaccgctttattcacctgtagactgtaaacaacgtggacataacaggtatatttcgagaatgtgagacaatatgagtgggttgttattgaaagagattatagaaatattgaggaataaacaacaacaaaaaaacgagaaaaaaatcaatgaatgaaaaacatttttttttaacttttgcaactcactattctcttaattaccattgactcaattacattcataactatcatagtaacctaataataaacgacagtacgaatttttgaattcattattttcgggataaacattacttgttctgcaactatataacatattga…
TCONS_00000587	XLOC_000349	ttgattaatagtcgaatcagtagtagtattttcatagttgaaatcgtgagctaattaaagttagaccaccacggaaaacctggaaacactagacgactatttcgtcctattatgggactcctcaacagtgcgcatccacgatctcgcctcgcaagattcgaatcaaggacctaccagtcccgcgccagagcactagactgatagaccagtgagtcggcatccgatggtgttaatatttaacttcaaccaatccaagaagctgagcaaccgtccaattgactcatgatttcaactatgaaaatactgaaatcttcacaaaacctcttctgagtagtattttcattagatgtaactgcatttgttttaatcacatttttctagtgttgttacattttatag…
TCONS_00000588	XLOC_000349	gagagaataattgtagttcaatggaatttctctgagatttatgatatgttagacaaatattcaagagaccaagaataacagttcatgaacgtgaatcttcaatgtggatggagtactgggagacagacagaatcacaagatgacaattcataatgggaatagaagaaaagtttggaagtgatagatggataagatcagtaaccaggttaactcaaatgctgtttgagatgggtgatcagttgttgtattctgattactattatcgcggtaaaatatttctttttcgagtgcctgaaactgaaatcggattagaagtgatcttgaaagcttgagagcatagctacaaagacctagagccaactgcttgagttttatttgcgagtagtttataatcttctc…
TCONS_00000589	XLOC_000350	gtacacgattgcaagtatttagtatgttgcaacagaatggcaaactgagagagtattctgtgaatgaatatgtcactggaacttgcttcaatatttatgagaaaatggaattatatcacaaatatcctaaagaacttggtattgattctaagtacaataataatagttttcgatattctagtcagtgtagagaaaagtcgacaaatattacttaagaatcattaataacaagcctactttacgataaaaaaaacatggcgcggaacatcagaaagtgtggagatgtgacaggaactctgttcaccataagacgttctttgtggttgtatctttagcttaactgtatttacaacttgtaaacttattttactgaatcaaaagttgttcttctcttatcaa…
TCONS_00000590	XLOC_000351	atgacaaactctaaccaaaacgttgattgtttaaatatcattcgaggactcatcctcctccccatatatgtatgcactcaagtcctattattagcttttgctttgtcttgcagcgctattatacagtttgactataaatttgcctatgtaatttgctcgctgatacttactcttgtgcttgtagctttgtggactgtgttatttgataataaactgtaa
TCONS_00000591	XLOC_000352	taagttatctaaaataaaaacttgtgattttggttgactcttgtcgaggtatccaccttatgaaattatgttttctgtttcatattgtgtatatgtggctaattcggcatgctctcatttccgattttcagttcgtattgatcttacctctatgttgtttctaatctctgtcgatcgccaccatttttggatgtaaatcgagtctatagacaaatacatatgtacatatgtatttgtctcagtaaatacactgtaattactgagtcggctcacttttttacttttgttcctttctctaccacattttaccatacgctccctcaacacaaagcttaaattcagactagacgttaaacacgacacgttttaggtgttcaggtaatttatgtaaattccctt…
TCONS_00000592	XLOC_000352	taagttatctaaaataaaaacttgtgattttggttgactcttgtcgaggtatccaccttatgaaattatgttttctgtttcatattgtgtatatgtggctaattcggcatgctctcatttccgattttcagttcgtattgatcttacctctatgttgtttctaatctctgtcgatcgccaccatttttggatgtaaatcgagtctatagacaaatacatatgtacatatgtatttgtctcagtaaatacactgtaattactgagtcggctcacttttttacttttgttcctttctctaccacattttaccatacgctccctcaacacaaagcttaaattcagactagacgttaaacacgacacgttttaggtgttcaggtaatttatgtaaattccctt…
TCONS_00000593	XLOC_000353	ggtttatctgctataaaattcgcaggaccagttgatattattgatctaccatcaggaaatatacgattgatatttacactattatttgactatcttgtaataaatggaaaaatgaacatgaccatgttcgctactaaacttcggtccgtagaaattaaaattaaatcaattaaaatattattggatttacttcttatacaaccaatggataataataataataataataatggattattaccaattcatgtgaacaaagttactgttatccattgggataatttacgatttgatagtaaaggagtatttacaatattttttaaaatgtttaatcaatttcgtttatatgatggtatcattaaacgttcaattgaaaaagaaatttatcaacaaattgaa…
TCONS_00000594	XLOC_000354	gccagtagtcacatgcttgtctcagagattaagccatgcatgtctaagtacataccttaaaacgtcgaaaccgcgaatggctcattaaatcaactatggttccttagatcgtaaacgctacatggataactgtagtaattcttgagctaatacatgccttgaatccctgaccctcaaggggacgggtgcatttattagaacagaaccaaccgggtgcggctttggctgtgcctgttacattctgtgatgaccctggataactttactcatcgcagtcgaccttgtgtcggtgacggatctttcaaatgtctgccctaccaatttgttggtaggtgatttacctaccatgatgataacgggtaacggggaatcagggttccattgtttcattcaagcagg…
TCONS_00000595	XLOC_000355	gtgcagtagctgagtggataacgcgatggcgtttgaagcgaaaggtactgggttcgagtcccagagtgtac
TCONS_00000596	XLOC_000356	ttttggactgtcacacaatgtacaattttgctagttattatatgtaatttgaatacaatgaaagctacttcagcaaatagtagtacacatggagcaacttctactgctaaacctgcagcatctactcctcctaaagcagcagcaacttctaccattaaacctacagtaactactcctaaagcagcagcaacttctacgtgag
TCONS_00000597	XLOC_000356	tgtacaattttgctagttattatatgtaatttgaatacaatgaaagctacttcagcaaatagtcgtacacatggagcaacttctactagtacacatggagcaacttctactgctaaacctgcagcatctactcctcctaaagcagcagcaacttctaccattaaacctacagtaactactcctaaagcagcagcaacttctaccattaaacctacagtaactacg
TCONS_00000598	XLOC_000356	tgctagttattatatgtaatttgaatacaatgaaagctacttcagcaaatagtcgtacacatggagcaacttctactagtacacatggagcaacttctactgctaaacctgcagcatctactcctcctaaagcagcagcaacttctacgtgag
TCONS_00000599	XLOC_000356	gtgaaagctacttcagcaaatagtcgtacacatggagcaacttctactacacatggagcaacttctactgctaaacctgcagcatctactcctcctaaagcagcagcaacttctaccattaaacctacagtaactactcctaaagcagcagcaacttctacgtgag
TCONS_00000600	XLOC_000357	agtgctaaacctgcagcatctaatactgctaaacctgcagcatctactccgtaagttattttaacatgttttcgtaatctgcataaatatctgacgattgttaatttgatcatgacacctgaattcaaatgtttcattacatgtttgatgtaactgttgacgacaatgctaaaccttcaccacctattacctaggttgtttatttacgatcatcctgacatttgcttttaaataggaattatcctatatttcattgttgaagtcaattgtgcggctgaattttcttactaatcaaaacctaattttttataattataacctgatcgatgaataactgatgtggattatgaatacactatcaatattcttaaaatgtgatcccagaggacttcatgaatg…
TCONS_00000601	XLOC_000357	agtgctaaacctgcagcatctaatactgctaaacctgcagcatctactccgtaagttattttaacatgttttcgtaatctgcataaatatctgacgattgttaatttgatcatgacacctgaattcaaatgtttcattacatgtttgatgtaactgttgacgacaatgctaaaccttcaccacctattacctaggttgtttatttacgatcatcctgacatttgcttttaaataggaattatcctatatttcattgttgaagtcaattgtgcggctgaattttcttactaatcaaaacctaattttttataattataacctgatcgatgaataactgatgtggattatgaatacactatcaatattcttaaaatgtgatcccagaggacttcatgaatg…
TCONS_00000602	XLOC_000357	agtgctaaacctgcagcatctaatactgctaaacctgcagcatctactccgtaagttattttaacatgttttcgtaatctgcataaatatctgacgattgttaatttgatcatgacacctgaattcaaatgtttcattacatgtttgatgtaactgttgacgacaatgctaaaccttcaccacctattacctaggttgtttatttacgatcatcctgacatttgcttttaaataggaattatcctatatttcattgttgaagtcaattgtgcggctgaattttcttactaatcaaaacctaattttttataattataacctgatcgatgaataactgatgtggattatgaatacactatcaatattcttaaaatgtgatcccagaggacttcatgaatg…
TCONS_00000603	XLOC_000357	agtgctaaacctgcagcatctaatactgctaaacctgcagcatctactccgtaagttattttaacatgttttcgtaatctgcataaatatctgacgattgttaatttgatcatgacacctgaattcaaatgtttcattacatgtttgatgtaactgttgacgacaatgctaaaccttcaccacctattacctaggttgtttatttacgatcatcctgacatttgcttttaaataggaattatcctatatttcattgttgaagtcaattgtgcggctgaattttcttactaatcaaaacctaattttttataattataacctgatcgatgaataactgatgtggattatgaatacactatcaatattcttaaaatgtgatcccagaggacttcatgaatg…
TCONS_00000604	XLOC_000357	agtgctaaacctgcagcatctaatactgctaaacctgcagcatctactccgtaagttattttaacatgttttcgtaatctgcataaatatctgacgattgttaatttgatcatgacacctgaattcaaatgtttcattacatgtttgatgtaactgttgacgacaatgctaaaccttcaccacctattacctaggttgtttatttacgatcatcctgacatttgcttttaaataggaattatcctatatttcattgttgaagtcaattgtgcggctgaattttcttactaatcaaaacctaattttttataattataacctgatcgatgaataactgatgtggattatgaatacactatcaatattcttaaaatgtgatcccagaggacttcatgaatg…
TCONS_00000605	XLOC_000358	atgcggttacctattctattaaacaggtataatgaacaaaaaatccttattgaacaattgaatcacaattcaatttcacttgaaaacattgaatcatccattactagttactttaatcaaacaataaaactatttaaactaaatatttttatgatggataatttagaacaaagtaatatggaaacaatgaaatcgaacagtctattgaaatcagatgaaacacagtctgtatcaaaaaatccaatggttccattatctcatttaacaaatacaaaagaagttaaaacagatccattaggtcttgttattgctaaacgtaaacgtaaagaaatggctgatccacaaatagctgaagcaatattgtctgcatcgaaattacctccacctattgtaccagag…
TCONS_00000606	XLOC_000358	atcacaattcaatttcacttgaaaacattgaatcatccattactagttactttaatcaaacaataaaactatttaaactaaatatttttatgatggataatttagaacaaagtaatatggaaacaatgaaatcgaacagtctattgaaatcagatgaaacacagtctgtatcaaaaaatccaatggttccattatctcatttaacaaatacaaaagaagttaaaacagatccattaggtcttgttattgctaaacgtaaacgtaaagaaatggctgatccacaaatagctgaagcaatattgtctgcatcgaaattacctccacctattgtaccagagactacaaactcagtggatgttccagaagaattgttacaaatattagcattagctaaagatt…
TCONS_00000607	XLOC_000359	atttattacgtttttagtaaaactttggctgaacacgctgtaatcgctaaagtcaatggagaattgtgggatttattacgcccctttgaaaagaattctagcctcgagatttacaattttgatcacaaagatgttactggatcgttaggtgtaattctggcaagtttgttttttggctgtcatcaaatactttgttacggaaaagctgaacaaaattag
TCONS_00000608	XLOC_000360	tgttaagtcctattgaaaaatggacagtcgcgcggtttggcggtacgaacgattgaggcatggctcccaaggctccagcgaaaaaacaggagaagagtgataatcaagtcaagaagactcagagtagcaaaaatgaacccaaaaaatcacaaaaaccttcaaagtcacttaaagccctgaaaggtgtgaaaggtggcaaagtagtgaaggcagggaacaaaaagtctgcagcttctctgaaggcattgaaagcacaacgggccgtcacacttggtgctcacacaaaaggcaagaagagggtgatgtataccacgcgatttaggcgacctaaaacgtacaaacctcctcgttgtccaaaagacagaagattcctgatccccaaaaggaacaaacttgatg…
TCONS_00000609	XLOC_000361	gccactatccatctctgcttaccatgcttgtgaattaaggctatattgaggcaatacgtacagtatgcacatatgccaattagagattgaccagttgcagtcctaacaaatcgatgggaagattcaaacaaacaatactgaatgaatttaaacttcaccccatcgcacaagcaagtggctatcaggactcagtggccgagtggataacgggatggcgtttgaagcgagggtactgggttcgagtcccagagtgaacatcaactctgagatgcaggtacatcaagctgacgagtcccaaatgggatgaaatgcgcgtcctggattccagtgatagccactatccatctctgcttattattgaatagccgaaataatttcatttcaagattcttgcgtctg…
TCONS_00000610	XLOC_000362	atgaaaatagttgaagagcaaacagaaatagacgctcttgttaaattaaaaggtggaccagaagaaaatctgtcatgggatccagagtggagaaacaactatcaggaagaaccgtcactaagtaaagctttttcgccaaatatgctacttttgtcggaatcagtgagatatgaacgtatgattcttatttatcataccaaggagaaaacttcttcattatatttaaatgaattagttaatgaagatatttattcagtgcctttatggatttga
TCONS_00000611	XLOC_000363	gttgaagataatgaaacccagaaggataaccagtcacacacaactctaacagaacaaactgatttaaaactcgtggaataattaagaagtttacttctacataaagtaagcgctgataatgttgtctataatgagaatataagcttcacaataaaaccatctagctcagggaacacaaaaacattcaaaggacgtacctgaagtaaaaagtttcattaattcaaacttctctattcttttttttcatttagccaacattacccataataccaatggttagatcccaatcatgggaattaagtacacttatatttgacacatgtttctatattattcttacaattattatattaggaaaagttgtaattatctatcgaaaattttataaactttgtaatt…
TCONS_00000612	XLOC_000364	aactaggaggtattgaaggactgtttagtttcagagtgagattattaaacagtgccaaaacacatggtttgaaacaagatgaagaataatggatctgagttaccatgagaggttccaagccatgacactcaagtttctcaactaatgataaatttatctcacaaactacaaccaagtaaccatcatttacaacgaaggatcactatattagccaataacttaatgatttgattgccaaagctttcttaaagtcgacttctatccaaaaaaaaagtcatgagagttttgatctatggtgaataatctatttggattaatttggacaactcaaaatttacatgaaatccgaccgaacggtattcatctctaattatcagttgaactcttccttcagtggag…
TCONS_00000613	XLOC_000365	aaatgacataggaatgaagacaactggaatagattgtggaaataaaacagatcaaatcagtgattggaatttggaatcaagtttaaataatgtagtctcacgtgtaccaggttccttctggtggtatgatatatcgtcgatagaatctgatggaataatcaaacgatattattggcttcgaattcctgcccatgaactctctatcaattttaatcaaaaacataatgttactgatcctacaagcattcattcaactagattattggccagactattactacttcattataatgaatcaataaatatttcaggtgttcaacttactccacaaaatcagaatcagatcatatgtattgattgttatgtacctcagaacggaggacattggaaagtaatatg…
TCONS_00000614	XLOC_000365	aaatgacataggaatgaagacaactggaatagattgtggaaataaaacagatcaaatcagtgattggaatttggaatcaagtttaaataatgtagtctcacgtgtaccaggttccttctggtggtatgatatatcgtcgatagaatctgatggaataatcaaacgatattattggcttcgaattcctgcccatgaactctctatcaattttaatcaaaaacataatgttactgatcctacaagcattcattcaactagattattggccagactattactacttcattataatgaatcaataaatatttcaggtgttcaacttactccacaaaatcagaatcagatcatatgtattgattgttatgtacctcagaacggaggacattggaaagtaatatg…
TCONS_00000615	XLOC_000365	aaatgacataggaatgaagacaactggaatagattgtggaaataaaacagatcaaatcagtgattggaatttggaatcaagtttaaataatgtagtctcacgtgtaccaggttccttctggtggtatgatatatcgtcgatagaatctgatggaataatcaaacgatattattggcttcgaattcctgcccatgaactctctatcaattttaatcaaaaacataatgttactgatcctacaagcattcattcaactagattattggccagactattactacttcattataatgaatcaataaatatttcaggtgttcaacttactccacaaaatcagaatcagatcatatgtattgattgttatgtacctcagaacggaggacattggaaagtaatatg…
TCONS_00000616	XLOC_000365	aaatgacataggaatgaagacaactggaatagattgtggaaataaaacagatcaaatcagtgattggaatttggaatcaagtttaaataatgtagtctcacgtgtaccaggttccttctggtggtatgatatatcgtcgatagaatctgatggaataatcaaacgatattattggcttcgaattcctgcccatgaactctctatcaattttaatcaaaaacataatgttactgatcctacaagcattcattcaactagattattggccagactattactacttcattataatgaatcaataaatatttcaggtgttcaacttactccacaaaatcagaatcagatcatatgtattgattgttatgtacctcagaacggaggacattggaaagtaatatg…
TCONS_00000617	XLOC_000366	aattttcatcagtatatgcttatgcaactggtgatccgttacaaccaggcagctcaactaatttcatctgttatggaatctgtttttcattaattaacttttcaaattgacttatatacaaccagttgtttcgtgtgtaccatcaccttcgtatgatctatggtagagtacataatgaatattgattattcaaattgagtgaatgacatttctagattgtatctaacgagagaaaaatgtgttatggaatgttgacaaaaggatgaagcgaaagatacaagtctctaacagtaaaaaaatgtgaaatgtacattaacttcaatcattttattg
TCONS_00000618	XLOC_000365	agcacaacataaagagcaaatacatatgatttcaacggcgaatactgatgctaacaatctcactggtaaacagaatacgaatgatatatcagccatatgcgttcccttaccaagtacttgtcgagtgaaatcacccgttcgattgttagttttctattttgaaattttatcagagcttatggaattaaaagatcttgaaaataaattagacaaacggaatgtagaaactggcacatgtgcgtatatcagttcaatttgtcataccccattaacacagcaagatgaaatcgtcagcgtaaattttagagtgacagaggtagaaacagtattggtgatagttgaaatgattaagcatcgaagatacaattcaaggaaacagtaattagtgaagtagtgaaa…
TCONS_00000619	XLOC_000367	tcatttcatcctagtataggactccgcagcagagcgtatccacaacaacatcgtcagggatcgaacctaggacctttggcgtgcacgtaaatacctaatctttaagccgttgaataagaatacaacggtgttgatgtggaacttcgatcaattcataatattgtgaaaccttcattcattatctgtggcggacaattgtctcatccaatatagctgaactccattagtcatggcttctcattagaactccgagaattcgctctcgaagctagtgaacatcgtgcattggctgaagttagacactaacaccgttggataccggcccaatggtctagagcgtaatagttcttgcgcaagactgaaaattctaggttcgaatgctgatgatgagtcctatat…
TCONS_00000620	XLOC_000368	gttcacgaagttgagaggacgataagcgaatgtccggcactttaaccgagttggtggacacagagggtccacctaggggagtcggaaaaccctgattccaaaccaatggtgcacatgggctctggtatcctgatggaacgaatggcgtatgaatcaatcgttggtgaccggctaccatagaactgcatctccttacgatgctccattgccttgtggatcagacctttacatcaaagactccgggtgtggccctctaaggaagccacctgcctcagtttgggcacctgggtagtatcacagtcctcgcacaaatcaaatgagatttgtgtggcgcatatatatctggtgcccctttgtaccaatatttatgtgttttaagaaaaatacaaatcatgtagc…
TCONS_00000621	XLOC_000369	agccctcacacatatgaaatgagatttgtgtggcgcatatatatctggtgactctttgtatcaatatgtatgtgtttaaaaaaatgaataaataaactaaataaaacatgaaaatgtttaatatgtgttgtgtattttacgtttacaaaatcttcccaagagatctgtcagggtcgattggagacttaatttgttgaaccctattgtcaaagtgattcagccttttccggtttagtaattaatagtgaaatatctagccatagatctttcgattttgtcggcttaatgtaattttgactgatgtaagattagatcaaaaatgtagtgtatcctgatatagtgttttttttaaaaatgtagattgatgaaataaataattaacagcaggaaacttgaaac…
TCONS_00000622	XLOC_000370	gacctttgattcttcatgagattacttaacctctagatcttaaatcgggcagctttcagtagctgtctaatattagccggttagtgataacaataacattcaatgatcttcacaaacccgtatacagataattatcatgtgctcataggtgaataattttaatgggtaattctgctattttagttaaaaggcagaacaagtggagttcaacctcgtcgtgtgtgggaaagatatctgctgaagacaatggttgatggttgatcaacattatggattggttgaagttagataataataccgttggatggtcatttcagcggtctagaggttatcattttgtactcaagagtgaagatcctgggtttgcttcccgtttgtgagttgttgagtgcgcacctt…
TCONS_00000623	XLOC_000371	tcggttaagtgctcgcgtgcgaaactgataggtcctgggttcgaatctcgtgaggtgggatcgtgggtgtgcactgctgaggagtcccataataggacgaaacggccgtcaagcagtgcttccaggttttccatggtggtctagcttccattgactcatgatctcaactacataacaaattaatattattcaaatttttttgtataatttagataattatttactctatttattttcgacgtctccc
TCONS_00000624	XLOC_000372	gggtatgatactgcccgggtgcccaaattgaagcaggtggttttattaaggggtcacactccaaaccttcgacctaaagatctgatccataaggcagtggagcatcgtgaggagatgcagtcccatggtagccggtgaccaataattgattcatacgccatttgttacttcaggatcctggagcccatgtgcagtattcgtttggaatgagggttttccaactccctatgtggacttgcagtgtccaccaacccggttgaagcgctggacattcgctcttcgtctcaatttcgtatacaatatccctaccacgaggaggcagtgagtagaactgccctgacagcagctgtatacccgaagccatgtaagagcatttcaggagagcgggatctccccact…
TCONS_00000625	XLOC_000373	cactgtctggtttagtcatgttcagtgtaaatgaggaccatatgctggatgaaaaacacaattataataattgttaaggatttagataaaatctggcgagactataatttatggacgagctaatcagaagcgtctgaggggtttcaaggtcacggcgccaatttcagtgcctgatggtcatgtacgatcggtttacagagaattttagagaagacttgacaattaagcggctaaaaaaatgagactattaagaagttcctttatttgtgattgtggtaattaagtgacttgtagacgttgtgcagactaccgtgatgttgtccttcgatgtaatatatgttgaaggaagacgtttgctagaataggaacctttatcactcgattcagattgagaataag…
TCONS_00000626	XLOC_000374	cgtttttctaaccttgacgagtttttggaccatataaaaggatgtatccactttaattatttggttttgtataatatatttttactctgtgctgactgttcgctgattggctaatatttctcagggtcacttaagattcgctcaaaggtcgtccataaattatagtctcgcccaaaacctgtaatgaaagttatacaatagtgtgctgcattcgtccactaaattaccggaaagcactacgacgacacacttagtgaacgattaaaacatccggaataatctctcaaccgtatagcctgtta
TCONS_00000627	XLOC_000375	gatgtaaccgagattcgttaccattaatgtaaacagtaggaagtggtccgaccatttcaggttattcattcatttttaatataattgtgtagtataataaattggtaatttggtaaaagtgtaatatatcaccaatcgacgttgaggtcattacccatttaacatgcaccgtgaccttgataaagctttcattttcaccattggctcagcggtagagcataacgttatcgtaagttaagttggaaacaattcacttaaacttcgatcattgataattgatttatatatatatagtcgaagagttgttaataatacaattagtacagggggttagtgtttttaccattgaaatcacgaagtgatcttagttagaccacaattgaaaacctgggagcattg…
TCONS_00000628	XLOC_000376	tattcctcgaaaactgtgtttgaaagaaagtaaggtattcataagtgctatcactaaacctttaaaggttagcgaacgcaacgtgaatatcgcaaggatgtttaaaataattaacaagcagcaaacatcactttgttgaggccattagcatcaagcactttctacttgacctctgtatacagaaagaatgtgtggtaaacctcacattggcatggtaagatggttatataacttcgacgttcgtcaattgcatgatcgctttatgatacgtcatattatatacttacgcttgttacctctcgtggagcataggcacccgatcatcaatctccaaactattctgttctgggctctcttttacagtcatttctaagtgcaggcatgctgccattgctttgc…
TCONS_00000629	XLOC_000377	atagtaaatggtaactttgggatccatctatggaccaatattatgcatatattttttatcgtataattgcaaagtaactaaactattcataccgcagaggctgttattggtgttctggacctaactggctgggctaggcagaaagcagagctcgtacggttttcgtgtgtcactgttccaatcgataattcgctgctctttgattggcggtcttatcgcgtcatacattaactgggcatccactcggccacaagatgtatcaattctacaaagctttctttattcgttttgtttaaattccattatgatcaattcttcgactacatattacagttctttattacacgactattataatgttgaactttttattaaatacagccttgttcctacatatat…
TCONS_00000630	XLOC_000365	aattatttgaaaaaattcttcaatcgttagaacaagtcccccttcccctggttgatttatggaaacaatgtaaaaagatatgtagttccaaccattccagtagaaatgagaaacaagatgaactagataacaataagaagtcattctttggtataaccgatggtgatggtggtgataatgacgataatgatcacatatgggaacaattttataaatttaatacattatatttagaatgtctcacaacatatttaaatgaagtgaaatgtttcgttactatggtcagtgatgcaacaccatcacagtcacagtcagttacaatggtgataaacgaaagtgatcatactaattctactagtcagtcttttacttatcctaccatgcatttatcactgttga…
TCONS_00000631	XLOC_000378	tcttttagaaaataaaaaagaccacgatagaatgcagagtctttttgtagcactgagcgacaatactaggatgcttggaatacgtttctccccctctaaatgcaaattgttgcttcatgacttgcccgcgtcaacacctgaactaaggatagggagtgaagttgtcgacacgttcgactacttcactcatcttggaagtctaatcagccccaatgggttggtgtctgacgaaatctcaacacggattcgaaaagctcatttggcttctgcaaaattacgtcacaaaggcgagatatctgtctaccaggggacaagtgtaccgcacaaccgttcgttctgttttacttcacagctgcgaaatgtggccattatgagtagaagagatactcattagttact…
TCONS_00000632	XLOC_000365	taagtagatgtaattttcatagtttttaaattacgaatgggtcttagttggaccaccactgagaatctgggagaactggatgaacgttctgtcctagtatgagacccctcagcaatgcgcacccaagactcaacatccgaaaatggaatcccggaccttcggtttcttgcgcgaactcaacatttagaccaataagctgacatcatatgttggatatatctatcttcaatccgcgatattgggtgaccatattcctttacctgtaatggataattgttccacattcgatatggttgaagttcactggtcatggcttctcaccagaactccattaattgcatcttgaaaatagtcgctagtgagaacatgattattaccagtatagggtcgtctaaataa…
TCONS_00000633	XLOC_000379	tctttctccctgcctagctctgcctgttgagtccagaacacaaatctcagcctccgcgatatgaatcatgtatttcagacatactgggtttacatacaagccaaaaagaccacattgcttcataaaacagaaaataacatttgtacaagatctagccaaatgtgactgtgaccgtgagagactgtaatcaataaactgggcataacttaagaatgataaatcgttcagtaatagtctataggtcaaaataaagcttataataagaggaatacaaata
TCONS_00000634	XLOC_000380	nncatatttctcaattgttttttaatgagaaaactttacattcaaagttcatgaactcgattgcacatacacatttgtgtttgtgtttgtttgtgtgtgtgtgtgtgcatttcgacatctcattgtgatatacacatatctgtacaatccttcacttcaataaaattgtataaataaataaaaaatctgtttaatatttcattttattatttgtctctttgtcatttgattttcttctttttgttccaacccctgaacaagggggtgaataagtaggatcaagaaaaataattcattttctttatcatgattgtttaagttattttattattattacatataaaactagaaaagatgaaatatgaacattatcagaaggggcttttgtggagatttcag…
TCONS_00000635	XLOC_000381	acatctcaactatttaataatttgagatgttatataatgatatgaaaaggattattttgtatccatgttttgactattattttcattgtaacattcatatatgtttacactctcatatttgatacttactgggttttcttttcctatttgtctgcttcgtttgttttgtttttttatcttcagttatgttgctaagacaacaaatttatgtaaaaagaaaaaatgttaaaaaacacaactgaataaaaaaa
TCONS_00000636	XLOC_000382	tttcagtcactcgaacaatgaattttgaaggaacaaccagtaaatctgatcgccaaacgatccataaaagtgtttcagtgagaaagctaagaacaaagacaaatgaaaaaaattttatgtggacaaatgttgcgcttcatattattctatttcttatggcaataacagctggttatttgcattgttttcatgtttcaaatttgcatgaaaatgacctgtttttctcacatttatccaatttggagcgtgagctgacatttaggactgagatgggattttactactcttattttaaacaaatcgttttagcatcaacttttgtggaaggattcaactcattgcttactgatactagaactgaatatccgccttacttaagcgtagtgaatgacacagata…
TCONS_00000637	XLOC_000382	tttcagtcactcgaacaatgaattttgaaggaacaaccagtaaatctgatcgccaaacgatccataaaagtgtttcagtgagaaagctaagaacaaagacaaatgaaaaaaattttatgtggacaaatgttgcgcttcatattattctatttcttatggcaataacagctggttatttgcattgttttcatgtttcaaatttgcatgaaaatgacctgtttttctcacatttatccaatttggagcgtgagctgacatttaggactgagatgggattttactactcttattttaaacaaatcgttttagcatcaacttttgtggaaggattcaactcattgcttactgatactagaactgaatatccgccttacttaagcgtagtgaatgacacagata…
TCONS_00000638	XLOC_000382	tttcagtcactcgaacaatgaattttgaaggaacaaccagtaaatctgatcgccaaacgatccataaaagtgtttcagtgagaaagctaagaacaaagacaaatgaaaaaaattttatgtggacaaatgttgcgcttcatattattctatttcttatggcaataacagctggttatttgcattgttttcatgtttcaaatttgcatgaaaatgacctgtttttctcacatttatccaatttggagcgtgagctgacatttaggactgagatgggattttactactcttattttaaacaaatcgttttagcatcaacttttgtggaaggattcaactcattgcttactgatactagaactgaatatccgccttacttaagcgtagtgaatgacacagata…
TCONS_00000639	XLOC_000382	atattgtcatacattcaggaaattactccatatcattgcgtaagttgacacatttaactgaacggctacacagtaaagactttatctgctagtcaagttcatattttggttagatcctggtttgtaagtagctcgaggaccgacggaagttaaagtacctgttgttcttcattgatcaccacgttattggcaaaatatgaggtcatcagtcctataggcatagaacgaataagtcagtaattgaattaaaatgtattgcttcaatgcaatacaatacaggaatttgttgttttttggaaatatgacatctgtataattaatccactctatatattaactgtcaacggtaaatgaataacgtgacccatttcttaaatttggccaatatatcactttcat…
TCONS_00000640	XLOC_000382	aaaatgaaattcccaatgaaaactatgcacttatatgcagcattcacttgatgagcataaaaatgctggatattaaacattgaatagcaaatgcactacaaattaatgtacataggtcattatcctggctcctagacacctagcgcggggaattacggcgggctaagacagattcatgctcgttgtattccttcgctctatttatttgatagacttaagtttctagtactccttcccaagaccatatgcttactcttttggtacttcactcactgtatgagtaaataataaacaaaatctgctatttgtccgtccatttctgaccaataaacaaaattccggacaatgcattttattcgataaatacctgacttgtatttctactcactgggatgtagc…
TCONS_00000641	XLOC_000382	gatggattcgaattaacaatctcgtattgaagttgaacaatagtcatgcctatattaaacctatgagaatgagaattgtaaaagtaggagtattctattcaaatatatagtaattcacttaatcagtcaatgcaattcacactatcagcattgttatgtccgtcaaatatcacgtgacgagacctctaatcagaataccgatctctatgaccctgtcctctgttaaaccaatgacacaccaaccgacaccagcagtctttaatcaactatcaatccttattggttcttgatatagcagcttctcgtctagccctgtccgctcagttcagaacacataataataacatatttcagacatgtagtttatatacaagcaaaccagaccacatcacaccacaa…
TCONS_00000642	XLOC_000382	tatatttcctgatgcctacatcctatggtttaatctgtattatcattctgtacatcatcatcagcattgaactactcagttcagatattacaacattcgtactgttttggtatggcgggagaataaaagtctcaatggaaagtaccttctgcaacaaatatataaagacaaattacaatatacaattgcttaactgacactcactagccatgtcgaaagtcaactctgactttcattaacaatcgggaactcaaaacacaaaaatatggaagctgttgcattttaacaaagatttaaagaatgcatgtagactgagagcaactttcataaatgttgagcgaatttaattacagtaataaatgaaatgaatgttactcgtttatgtaaaataattagact…
TCONS_00000643	XLOC_000383	caaaagttccaactccactgctcgcttcgctacaataacttagaaatgaagtaatatacatatgtagcccactgctagtcccacattccagctgttctataaaacttgtgatgaaaatggatttatcgaggtgattcgcacaggatgaatgcttgtcaaaagattctgatagaaattcaatcttgattaccaacaacgagacaattgaaatccttactaatattgatgtaaatgtcattctcgttagacaaccgaattgttatctagtctcagtagctcctgcagataatgtatcgaggtttagttcgaagggtactaagtgtgagtagcaatgccaacaccacactggaatataggttcattcatctaacgagtcacaaacaggacgagacgcacttt…
TCONS_00000644	XLOC_000384	aatataactgttagcttttaatgcaccatttgttaactgataatgatcacttaattttggatatggcaaaagaagtcagacatctacaaaataaattgtttcagctgtgaggagcactccatggtagtgatcttcctcgtcgttcgcacgagcaccaatgctatgatgtaactttgattaaatcaatgcacattaacaattgtaggcacatgtacttggaaaatgctaagatcttggggtacaaaaaatattagagaatttttcgaagcttggctctcaggtcaatcaatgtataaacacattgaaatcgactcagtttgtcaactgatcagaaaaatcttaggcaactacagaatcgagaattgggtcaaaggggagagacaagcaaaataaacatgg…
TCONS_00000645	XLOC_000385	tggtaaggtttgtgattttgtcattagaagacgttcgttgaactgcgggtcattagattcgtgcggtacccattgacatgcatttatccctatggctgctggcttcccttgcactcagcgttaatgccatatatgaagaccaggttgacgttctagattggaatcaaaagtttgtgggaaaagtcaagtattcaaaattaaagtttgatgggactatccctaaaaattattttgtgggttctgaactcaatgttattagttctatcaatttaaaggatggatcaattgtttggcgacaggtacttgacgaagatggtgaattgactggatttgaattatgcggcaataagttgttttctctttcctccaagcatggaactaagttacgtgcttgggaca…
TCONS_00000646	XLOC_000385	tggtaaggtttgtgattttgtcattagaagacgttcgttgaactgcgggtcattagattcgtgcggtacccattgacatgcatttatccctatggctgctggcttcccttgcactcagcgttaatgccatatatgaagaccaggttgacgttctagattggaatcaaaagtttgtgggaaaagtcaagtattcaaaattaaagtttgatgggactatccctaaaaattattttgtgggttctgaactcaatgttattagttctatcaatttaaaggatggatcaattgtttggcgacaggtacttgacgaagatggtgaattgactggatttgaattatgcggcaataagttgttttctctttcctccaagcatggaactaagttacgtgcttgggaca…
TCONS_00000647	XLOC_000385	gttcgttgaactgcgggtcattagattcgtgcggtacccattgacatgcatttatccctatggctgctggcttcccttgcactcagcgttaatgccatatatgaagaccaggttgacgttctagattggaatcaaaagtttgtgggaaaagtcaagtattcaaaattaaagtttgatgggactatccctaaaaattattttgtgggttctgaactcaatgttattagttctatcaatttaaaggatggatcaattgtttggcgacaggtacttgacgaagatggtgaattgactggatttgaattatgcggcaataagttgttttctctttcctccaagcatggaactaagttacgtgcttgggacattaagtttggtggtgttttatgggaggcttta…
TCONS_00000648	XLOC_000385	gttcgttgaactgcgggtcattagattcgtgcggtacccattgacatgcatttatccctatggctgctggcttcccttgcactcagcgttaatgccatatatgaagaccaggttgacgttctagattggaatcaaaagtttgtgggaaaagtcaagtattcaaaattaaagtttgatgggactatccctaaaaattattttgtgggttctgaactcaatgttattagttctatcaatttaaaggatggatcaattgtttggcgacaggtacttgacgaagatggtgaattgactggatttgaattatgcggcaataagttgttttctctttcctccaagcatggaactaagttacgtgcttgggacattaagtttggtggtgttttatgggaggcttta…
TCONS_00000649	XLOC_000385	tatttaaacacatatatattggtacaaaagggcaccaggtacatatgcgccacactatttgtgtgtgtgggctgtgatactgcccgggtgcccaaaccgaagcaggtggttttcttagggggccacaccccgagcctttgaccaaaaggtctgatccacaaggcaatggagcatcgtgaggagatgcagtcccatggtagccgttgaccaatgacaggttcgtccgccattcgttccatcaggatactggagcccatgtgcaccattggtttggaatcagggttttccaactcccctaggtggaccctccgtgtccaccaacccggttaaagcgccggacattcgcttttcgtcctctcactttcgtaaacaacacccccgccacgagaaggcagtgag…
TCONS_00000650	XLOC_000385	atttaaacacatatatattggtacaaaagggcaccaggtacatatgcgccacactatttgtgtgtgtgggctgtgatactgcccgggtgcccaaaccgaagcaggtggttttcttagggggccacaccccgagcctttgaccaaaaggtctgatccacaaggcaatggagcatcgtgaggagatgcagtcccatggtagccgttgaccaatgacaggttcgtccgccattcgttccatcaggatactggagcccatgtgcaccattggtttggaatcagggttttccaactcccctaggtggaccctccgtgtccaccaacccggttaaagcgccggacattcgcttttcgtcctctcactttcgtaaacaacacccccgccacgagaaggcagtgagt…
TCONS_00000651	XLOC_000386	cagagtgagcaatggttaggtttatgcatagcatactaagtaaagacaggaagttatttgataacgtaaatcttcattaactgaagtagttgggacatatttcatgtatgttcaaccatcgtcgaccttaacgagccttattatccggtgtaggagtaggttggaagtaagctacgggtaaccaaaacaagattttagtaccgatatatcaagtcactgacaactggatttaatcatgttaatgaatatagactacctgacttagattcgcttgattatcataattaatagttagagacttagggtttgaaatggtggtgatgcattcatgtttttctctttccttagaatttaaatcccgaaatgcttctacttcattgtgagcaattttgagctgtc…
TCONS_00000652	XLOC_000387	agcactaaaactcttgaatcatccaagtctcaagttagaagacagaggaccaatggaaaaaatctcattccaatcaatgtcaaacgtggtacaaaaatactagggtatttatagttttttgttaaaatgaaaccaccattacagtcagccaatccacatgaagtgggttttagtttttgctcaatgaggaagctacatgtcgagattctggaatgctcttcaaaataatgattggatgggaatttttcggttctttcagagcttccttgagttcacctggagccgtctccacacctccccttcttaaagtctcttatgtaggactttcctcttcggtccacttgagacttatctaccacattccttttgcggtccatcacttttgaaggtcgcattatt…
TCONS_00000653	XLOC_000388	gaataaggatgagtttatacattataaaacgaataattgtcgaatatagaataagcctagttgaaagctgggatacttatctttcaagatgactttatagctaagtatcctaactgccc
TCONS_00000654	XLOC_000389	ttcggataagttgatcaagtggttaaaaatgattccacatatattctaagccatttttatcgagatagaaacacgtagttgatattttatacagatgtgaaatcactcacttatgcaaatatgaaggagacattttattttagagggaattcatattatgtagacaattatttttcaatcgactttggaatatgacagtcaaagcttatttcaaaaatgagttctcaatttaaagctagttacgtagagcaataaagtgattcatcttttgattttaagatctaaacgtattgatcaccgaacatccctggaaaaacacccatttatattatccacc
TCONS_00000655	XLOC_000390	gtacacttgcattataaacttgtcttttacagtttattggtctccatcacatgaagtcattgtttcttcctgttatcagtcagtggactacatccttaaaatgacctcttccatcaacaaagtttatcgaggatcaaaccaaaaacaactccagtacatgaggccattgttctgattagagatttaatcctatgtctcaaaatcagtgcgtttattatttatcttgaatattattattataaaccgctatctcatttgttcttttccagatacattacttatccatttttccacttgcttcaggtttgttattgaaactttcaatcttaatatgattatttttccaactccctaatggtgttatagtgaacgagaacatacaagtggagacaaccgaat…
TCONS_00000656	XLOC_000391	tgcacgctacttgccgttccttgttttgtgtgaatcttaaattgatctctgtagaactattacagggaagctaattgctcccaacttggatggcagatagacttactgagctacaagacgcgattaatttacaagctgaaaatttgtgcaacgcaatcggtgtaatacaacaagtcgctcaacccagtttcttttccgactttaattgggcttctaggtctgctaaaccagaataccaggcatttatccaagctcaaccaactgacgatattgctcggagttttgctgttgcgatttctgctaccgcaaagcaactggatgcattgattggagctctacctgaagaagaagccagtgcagacattcaacgtgctactgttcacaaacttttagaagctt…
TCONS_00000657	XLOC_000392	caactatctgtcgtctatatgttgggttctattgttcataaccagtggactctattacataccaatcccagtggttacgatcgacaggtgggaaatgtattaaacgtatgtttgctcacctataacggcccaatctccctatttcggggtaaattttattggttttgtggaaatagcacaaaacccccagtttcctaagatctggggaaatccccaaactttgggtaaacccgaaaatagggaaatcggggtcattaatcaatagtatgataattaattaatcatcctactggcggaattcatgtgatcctaacagttctgagcggaataggaaatcctttcgcttagtatgacatgtctagtagcagtaaatcgctgacacttaggtatgtttttagt…
TCONS_00000658	XLOC_000391	agtattccctctagggtttgttttacggttaaataaatgaccgttctagaggatcttgagaagtgttttgtatgttgtagatcattatagggtcgcttctgtgttgcttatctctaagtggtaaatatccagtgttcgggcacaagaccgcggactaattttatacttctcagtgcgcttcagtgtattattcttttgacgtggaggaggactatttccttgtgacctcacttagagtttatactctatgtaaggctgaatgaaacgttaaaattacctgaaaacctctaccatttaactacccaaaagtgtgtgtcactagtgccaagttaattattatttatttaaccacataaatattggtacaaaggggcaccagatatatatgcgccacacatc…
TCONS_00000659	XLOC_000393	ctggaatacaattattcttttgtaacaaaccttcccactctgtcttttcgagctatatttccagtgtttaggctttctcaatatcattgcttctacatttgttataatttctcttattaagacccagctattcctattgcttagtattcttggacaccaattcactcgacaagtccccaaatcagaacacggttaaataggaaagaaattatattccaaataacaagagtagatggaagtaagaagcacaataagagatacgttagtatatttatagtttttacatgagaagatcctagagtcttattcgagtatcgactagcgctgactggataagaatgagccaatcagcgtgcaccaacgcaatcgtgcatggaaccgaagtaggtaaggtggagt…
TCONS_00000660	XLOC_000394	tagtattttttttccgaaacattcatttcgtttacaaagcttcgtcttaattgccttatattttattcgctaatttcaaggctactcgtaggatcgccccaggttttcgttatggttcagttctattccttttatcgtaactcatgagatgataactgctctaagaggaaaaggttgtatttttactttacagagattaacaagtatcttctgagaatccgaaatgttttagctatcacatgtaatctttt
TCONS_00000661	XLOC_000395	tcagtagctcagtggataacgcgatggcgtttgaagcgaaaggtactgggttcgagtcccagagtga
TCONS_00000662	XLOC_000396	atgggtttcacaactaatgaaccaagatataatgtttttgctcgtgatctattagatatatcagcaactggaacgaatgactatttatcatctccaataagtgtgttcttacttctaacaacacttctcggttcaggaggacccaaaggcaatacaaaagttcagattgctgaagctttggaacttgatgacaccaaagaatatcagaaattggcttcacgaacttttgctttactatatcataatttgacaaacgaaaaaatagaagggaaacaagttatttcaataggaaatggaatgtttttacagaatgaaactaaaataaaacctcatttcttgaccaggatgaaaaatatattccacaatgatgtatttaacgtagactttaccaaagcggaa…
TCONS_00000663	XLOC_000397	tcagtggccgagtggataacgcgacggcgtttgaagcaatggtactgggttcgagtcccagagtga
TCONS_00000664	XLOC_000398	cgtttgaaattgtacaccaaaactactagattgtattaacctaactccagtcttacctctagctgttgtagtttgctgttctcatttaattttgtcgtctttgctttcagatttacgtacgcacgttattcttcacgctccccactgcacacaacgtactctcagggttgggacaaaccgctgcgtattcgcacctcataaaaaggcttggcgttatttcagcgacccgactgagctgaacatatcacatactatggctgaattgttagctcaggctggattatatattgacgatttttataaacttcgaatagttgatcctagagtcgcacaagaaacaaacgaactcaaagaagaatgtgaaaaatacctttcaaaaatgaccgactttaagatgat…
TCONS_00000665	XLOC_000398	cgtttgaaattgtacaccaaaactactagattgtattaacctaactccagtcttacctctagctgttgtagtttgctgttctcatttaattttgtcgtctttgctttcagatttacgtacgcacgttattcttcacgctccccactgcacacaacgtactctcagggttgggacaaaccgctgcgtattcgcacctcataaaaaggcttggcgttatttcagcgacccgactgagctgaacatatcacatactatggctgaattgttagctcaggctggattatatattgacgatttttataaacttcgaatagttgatcctagagtcgcacaagaaacaaacgaactcaaagaagaatgtgaaaaatacctttcaaaaatgaccgactttaagatgat…
TCONS_00000666	XLOC_000398	actactagattgtattaacctaactccagtcttacctctagctgttgtagtttgctgttctcatttaattttgtcgtctttgctttcagatttacgtacgcacgttattcttcacgctccccactgcacacaacgtactctcagggttgggacaaaccgctgcgtattcgcacctcataaaaaggcttggcgttatttcagcgacccgactgagctgaacatatcacatactatggctgaattgttagctcaggctggattatatattgacgatttttataaacttcgaatagttgatcctagagtcgcacaagaaacaaacgaactcaaagaagaatgtgaaaaatacctttcaaaaatgaccgactttaagatgattattggagaactactcaactt…
TCONS_00000667	XLOC_000398	tagattgtattaacctaactccagtcttacctctagctgttgtagtttgctgttctcatttaattttgtcgtctttgctttcagatttacgtacgcacgttattcttcacgctccccactgcacacaacgtactctcagggttgggacaaaccgctgcgtattcgcacctcataaaaaggcttggcgttatttcagcgacccgactgagctgaacatatcacatactatggctgaattgttagctcaggctggattatatattgacgatttttataaacttcgaatagttgatcctagagtcgcacaagaaacaaacgaactcaaagaagaatgtgaaaaatacctttcaagtatgaactgttttaatactttcaaactctagtcattataaataaact…
TCONS_00000668	XLOC_000398	acctctagctgttgtagtttgctgttctcatttaattttgtcgtctttgctttcagatttacgtacgcacgttattcttcacgctccccactgcacacaacgtactctcagggttgggacaaaccgctgcgtattcgcacctcataaaaaggcttggcgttatttcagcgacccgactgagctgaacatatcacatactatggctgaattgttagctcaggctggattatatattgacgatttttataaacttcgaatagttgatcctagagtcgcacaagaaacaaacgaactcaaagaagaatgtgaaaaatacctttcaaaaatgaccgactttaagatgattattggagaactactcaacttgatcagctccgtagctgaaaaagttgaatcgcg…
TCONS_00000669	XLOC_000398	aaactcctccacactactcatttacttcattaacgttaaaacctgaaaacattcacaatttctgaataaattatctactgtgtagctactagtgacgagatatgagatggaattttggattcatgaccaaaatattgacagtaagactgatgtaattgacaataatgcatgattattgggcagtaatggtaatcaactgagggtgagaaagtgaaacactcacctatcactcattagcctaattgtgtaataccagccacaaaacatgtatgtcctgagttaaattctctgtatggtttatggactacgctaataagtttcaaaccggaacaaattatacgtcctttttttattctgtaatacttttcaaggtaatattcgttattgataaaaaccaac…
TCONS_00000670	XLOC_000399	aaaagaactttagaaatcacctctcaaaactagtcactaatgcacgcatcattgttattatcatgagaggtctgtgaagatttctgaaatttaagatctatatcacaatcaaaccctaggcaaccattgaaaaccaagataaactggacaattgtttcatcctagtatagaatcagtttgaaaagtagactacaattcaac
TCONS_00000671	XLOC_000400	atgagcattgggacctatattattatttgggatttcagaaacaaaaatgagcatatggatccaggtttagtttatagaaaggattatctaataaattatgagtcaaaaaattgtaaacattccatggcggttgttctgatgcattttcgtcatgtaccaactattcttcaagaacacgactgtggtcacacataa
TCONS_00000672	XLOC_000401	aaactttttatgtctgtttccaattcctgactcattgtgttcttcggtcctcctcttttccgttccccttcaggatttaaagttagcacttgcttcatgatgtagtctggtgatatcttcaatatatttcctatccacttccatcatctttcttgattccctcacccctcaaattgaagttcatctgttctctcccacaataggttgtttctgatggtatcctaccaacggatattgagtatgttgag
TCONS_00000673	XLOC_000402	gggtatcgttctttccagtctgtgagaggcacttgtttctcctctccaaccttcctgaaaagaacgtgaagtatgttcgcagttacttctatgtctgccggtatattatcatatcctactgatttccaactcttgctttgtctggtggctgtcttgatgtgttcggtcgttggtcgagcgacatctatagaaaggtctgtgtgtggtgcttctatatccggtgaactttctttacatttaataatctcatcttttgtgtattaagctattttattttaaatttttaaaacgatacagtatattagttttcctaaggataataatagcagcataaaatattggaaaatttttctgttcagtaatagtgtaagtgtttagcg
TCONS_00000674	XLOC_000403	tctcgcaatagacatgacaagctcaggaaatactaagaagcattttatccaatcagcgtttcattagaagttttgctagaaacatcacgaaaatgaaaattcataagtagaggttctgattggctgactactacactgttaccatgcttagtagtattccagaattctcaggacttctaaaatactataaaaaccctatattttctgtacataaatgaacctttggagtagagtgcttctcatatattttgcaccttttctctcgtgttcgagtcgctgtgtagttctagcttgggggggggtacgagactaacttagaatccgagtatagtgttcaatcaacaagacttaccaggtggacacggaaagttcacctagggaattggaaaaccctgattc…
TCONS_00000675	XLOC_000404	aactattgtaaaattttataaaatgtcaaagaaacccagtaataatcaagatgtttcattatcttcaaaaagtgttcagttcataatagcattatttggaatatctacatttatgatactcaacatcacacttattgtgagacaatttcatccagagtcgaaaaattccccaactttgatgatatttcaaactggaataactttgcttggtttccttataattatatttcttgttgtaataagtcaattgaataaaacgtctgaaatgttatcagaagaagagatagtacatgaatcgataaataaagaagcattggctcgtcaagaagcaaaagatgatacatacatactatcagtttaatattggatttattcaagtaatctaatgtgttcaattac…
TCONS_00000676	XLOC_000405	accaaggtattgcatttatggttgtgcttcacgtttccacaaagtaaaacccgatatctgtctgtctcctatgaaattataaatcagggcaaccgcactttgataaaacactaggcgaaacagttttataaaattattacacttacctcgttcctttgggacaattaggatttcttctggcagctttacgaccagttctacagaacacaagcctaatgtacggtttcccattctgatggtactgggaatcatgaatgacaaaatgttaccagcttgaagtttcttactgtatgattgagcgcttccagcgaccgaaacgtaactggaaacagcatgaatctgaggtagcaatagtgtgactagtagggctcattgctatc
TCONS_00000677	XLOC_000404	tatattgtgatttctcccctatcatgactgagtgtgctacacttgacacgtccgtagtaggatagtgtggtattctcgtcgaagaaaactttacatttttcatgtgagccagcaaaaacgacagataacgaaacacaccctccataacgtattacgatagtgttaataataattcccgcttcattttggttgaccgccaggtataagggaaaaattgcgaacgagagtggagtttatcttcaaccgtttagtgttattcatcaaagtttatcaaagaaacccagtaataatcaagatgtttcattatcttcaaaaagtgttcagttcataatagcattatttggaatatctacatttatgatactcaacatcacacttattgtgagacaatttcatcca…
TCONS_00000678	XLOC_000406	gttgatattcacacgaggatagagaccagtgtcttttgcctcaaacacccaatgagtaatccacttagctattgacgaaacgctggtgttggatccctctgctaggcaatattcatctctgtttagaaatgcatgtgaccgacggcaatatctcggtaattcgcttaggattcacatgtgccgaaaaacgaccgatcagtttcagtacttaaaaccaaaag
TCONS_00000679	XLOC_000407	atgtctgtaagtctgaaacgaaaaaggtttcttacaacaataatatacacaataattagaacatacgatagtgtaaatgacagctgatagctgtgtctaaacttgataacagtttatcaacaagcgaaaacggaaccgaaagcaaacaatatgaaaaccgttgcgtttaaacaagaattaaacgactgtacaaaattgtgaatagctgctacaaggattgaaagaaagtgaccataataataaatataatca
TCONS_00000680	XLOC_000408	tagactattgtcttgctttttttatgcgtaagtattttatgctaataaactccatggaataaaccatatgatactaattgatatgcataatggcgaaaatctcacgcctttgtaaaaacgtgctcatgaagacttgggttcataataattttgcaatagaacctcagtactcagaaatgtttgtcccagaaaactatgaaccactttataatctggcaagacattggacgacgaaactgatcaaaactatccagattggtatatgtatccataaatatatgacctcagctgtgttcgatcaagaatttgatgactcgtcagcgatgagaaactcaatagccgagttcgggcagcaaaataatctcggcgaggttaaaatttatgaacaagtcaatcacg…
TCONS_00000681	XLOC_000408	ttgtcttgctttttttatgcgtaagtattttatgctaataaactccatggaataaaccatatgatactaattgatatgcataatggcgaaaatctcacgcctttgtaaaaacgtgctcatgaagacttgggttcataataattttgcaatagaacctcagtactcagaaatgtttgtcccagaaaactatgaaccactttataatctggcaagacattggacgacgaaactgatcaaaactatccagattggtatatgtatccataaatatatgacctcagctgtgttcgatcaagaatttgatgactcgtcagcgatgagaaactcaatagccgagttcgggcagcaaaataatctcggcgaggttaaaatttatgaacaagtcaatcacgtacaaga…
TCONS_00000682	XLOC_000409	aattttactttgtaatcactgttcagtggtcatggatgctaaaaaaatacaggctgatacaaacacattttttggccgattttcgcagattgttgaagaggcatttggtactactgaacgaacatcatacagtcctgatctaacggagttaatgaaagaaggcgaaaaacggagaaactgggcggtgagcattttggcacaacttgaaaatgtgattcaaccgaatccagccctacgaattgaagatcttatacttagaggaatgaatagggagaaagttcgcctgagtgctaatgaacaattgggtgaaagtatggatcgtattagtagcctaattagtaaaaactctaactatggctcaccaggtgaggcacttaagaaatgtgcaatggcccaaat…
TCONS_00000683	XLOC_000409	actttgtaatcactgttcagtggtcatggatgctaaaaaaatacaggctgatacaaacacattttttggccgattttcgcagattgttgaagaggcatttggtactactgaacgaacatcatacagtcctgatctaacggagttaatgaaagaaggcgaaaaacggagaaactgggcggtgagcattttggcacaacttgaaaatgtgattcaaccgaatccagccctacgaattgaagatcttatacttagaggaatgaatagggagaaagttcgcctgagtgctaatgaacaattgggtgaaagtatggatcgtattagtagcctaattagtaaaaactctaactatggctcaccaggtgaggcacttaagaaatgtgcaatggcccaaatagaaat…
TCONS_00000684	XLOC_000410	aatggggtaaagttgtaatttatttttgtattgttcgtttgaatctccacattgatgcttaggactacaattgatcagtcttctaatggcgtatatacattctcctatgggcatttttctatttggacgaaacgcgtggccattgctagccaacatcatctctgcttatcatacttgtggctgaaggcaatatcgaggcaatctgtacagaacgcacatactgccaataaaagaccaatcaattgcagtcttaaacaataatgggaaggttcaaacaaacaatataaaagtggattaataattacaatatttcatagaatagatggaatgtagttaacagtgtacttcaaagcatatgttttatcctagttgggactggttagtaagatgtaccttcat…
TCONS_00000685	XLOC_000411	tgatttactgttcctaagttatactcagtttattgattattgtctcccacgcttacagcctcatttggcttggttttgtacaaatattattttctattttatggtgtgatgtggtctgtctgtatatatataaataaggtatgcttgaaatatacgattcatattgccgagtctgctattggtgttctggaattaattggttgggctaggcagaaaacgggactgacaagtaatcaagacttctcgcacgattttatgtatcattgctccgatcaataaattcgctcctctctcattggcgcgcactcatacgacataacacaaacagaatgaaaagataagcctacctgaaacataattttatttacagtgttagttgctgcatacagagcaaatgat…
TCONS_00000686	XLOC_000412	tcctcagtgatgcgcatccacgatcccgcctcgtgagattcgaactcaggacctaccagtctcgcgcccgagcacttaacgtctagatcactgagccagccggtatctaacggtgttaatgtctaacttcaaccaatccataaagttgagcaagcatttcaccaatgtcttcagtgagttgatatctcccaagaaacctgattgaactccactggttactgcttctcactagaactccaggaaatacctcatggagccagtcacgaatgagcatatgataagggttattttttacaaatttgtttaattatacatttcttttttggactcgttcatttgtatcctacattattaacttgtaatttctataatcagattgttttaattttatgttgttgt…
TCONS_00000687	XLOC_000413	tcagtagctgagtggataacgcgatggcgtttgaagcgaaaggtactgggttcgagttccggagtga
TCONS_00000688	XLOC_000414	acaacaccatcaactttttgtcccgattatcatatcgttttagtctctcgttcctgtcatttccgattatcatcaattgctttcttgatcagatataacatagtgcaatctatgtatttgttttaactatgaaaaaatgacagcaactgctgaatcggtatcagaacaaaaatcatccgatccatttattccatggggttttccaaatgaattaaatttatgtagagcagcacgtcatgctgatataaaagctgtaagcagatctattgcaaatggagtggatataaactttattgatggttttggtaaaacagcattacactatgcagccgcaaacggaagctatgaatcggtgaaacttcttgttgctaataaagcaaatgtaaatatatgggattc…
TCONS_00000689	XLOC_000415	tgcatgaataatgaaatcagagaagacggactgatatttgcagaaggagcagttaagattgagacaattggttgttattttgccaattaattgtttactgtatgataatcagaatttagtgagatagtctgcaatttgtgc
TCONS_00000690	XLOC_000416	atgtcagaagttgatcctttactcatccatgaccagagtttcattcgacgaaaacaattattgaaaagaagaagaaatcctaaatacttatattgttccaaatattcaaaatcaaaacctattaatcattgttatattaaagctaataattcatgttattggtcaccagctaaacctaaacatagtaattcattttcagtatggtctgaaaatcaatcattgaaatatcatcaaaacaaacatagaatatcttcaacttcatcattgaatcaatctagttcaatggtcaattcaataccacagtctcgtttttatcaaagtaaaaattattcaaaagattcaaattgtattcatcatccgtataattcatcaaacaatgtaattaataatagtaatgac…
TCONS_00000691	XLOC_000416	gaaaagaagaagaaatcctaaatacttatattgttccaaatattcaaaatcaaaacctattaatcattgttatattaaagctaataattcatgttattggtcaccagctaaacctaaacatagtaattcattttcagtatggtctgaaaatcaatcattgaaatatcatcaaaacaaacatagaatatcttcaacttcatcattgaatcaatctagttcaatggtcaattcaataccacagtctcgtttttatcaaagtaaaaattattcaaaagattcaaattgtattcatcatccgtataattcatcaaacaatgtaattaataatagtaatgaccgtaattttataaaatataattatcatcaacatggtgaaatatgtggaacaggaaatcatat…
TCONS_00000692	XLOC_000417	atgaatataaaacaatcagagatcatgaatacaatgcatcattatggttctacacgtatacaatgttatctttgtgatttaccacgttatccatgggcaatgttatcagaatttagtgaattagtatgtcgtggttgtgttaattatgaaggagctgatagaattgaatgtgttattaatcgtgcaaaattaatgaaaatgcattatttaccacgtatttataatcaaaaaattataaatgataaattagatgatatacaattgaatataccaatcacaacgacatcatcatcatcaacaacaacaacaacaatagatgaacataatatgaatcaaattatatgggcaccatttattgatttacttttattaatacttcaattaatatctcaaccatta…
TCONS_00000693	XLOC_000417	taatctgttaactaataaaatgaatacaaattgtaatatgaatacaataagtaattgtcgagtggaaaatattacacgtaatagtatatcacaatgttcactaaatagtcaacaagatagttctgaaattttatctcctcaaaatgtaaactgtaaaactccatcagaatctccaactaagtcatcatcaaatgaaacacatttattatctagtaataaatcaataaacggagttagtacaccattgaattataatgatacgattaataataaccagtcgaaattaatgaaatcattcaaagatagtcatgtaatatgtggaaagttgcgtaatcaaaaacattctacatcaacatcattatcatcatcatcgtcttgttcttcttcatcagcatcatc…
TCONS_00000694	XLOC_000418	gtataaatctagtttggttataaatatgacccgctctttatttttaagaaactatgagtctctgattttcgttgttattgtgtcgatacttctcaaaacatgtgctacgaaccttacaaaagagagatgtcaacgtgctgtacaagaagctctttccatgggattaagttttccgcagcctgaaaaattaccaatgtttttgaatccaactactcaaagtgaacaacgacaacatcagactacagaaaatccccaattatcacgagataatggtcgtactagtaacacaatcacttcaacaacagtagatgaaaattcaagaaatgctaaagaatccttatatttatggctctctgagacacaacttaatcaattattggagtataactttctggatac…
TCONS_00000695	XLOC_000418	aaatatgacccgctctttatttttaagaaactatgagtctctgattttcgttgttattgtgtcgatacttctcaaaacatgtgctacgaaccttacaaaagagagatgtcaacgtgctgtacaagaagctctttccatgggattaagttttccgcagcctgaaaaattaccaatgtttttgaatccaactactcaaagtgaacaacgacaacatcagactacagaaaatccccaattatcacgagataatggtcgtactagtaacacaatcacttcaacaacagtagatgaaaattcaagaaatgctaaagaatccttatatttatggctctctgagacacaacttaatcaattattggagtataactttctggatacatatcgagctcatgctggtca…
TCONS_00000696	XLOC_000419	gttactttttaggatgatgatgatgacgaagaaggcaatgatggtgttgaagatgaagatgatgatgaagaagaaggagatgatgatgaaaatgatgacgatgatgacgaagaagttgatgatggtgttgaagatgaagatgatgatggtggtgacgatgatgaagatgatgatgatgatgataatggtgatgatgatttacttgcttacttacttacgcctgttacccctagtggaggagaacaggccgcccaccagcattttccatccaactatgtcctgggcaatcctttccagttctttccagttgttattcatccttttcatatctgcttctatttctcggcgtaatgacgatgatttgtagaagtgaatagatagcttgaaaactgaaaaatt…
TCONS_00000697	XLOC_000420	cttatcaagactcaaacacaatgtcttttaatttaaactataaacgcgtaatctacttaactactgagtaccagtatgcacgcatatctggttgacgatgtgatggatgtgattaaacacacatcatagatacctgtattaactactatctatcactgttaaaaatgactgcaaatcaacgacaatatcaagataaaccacacagaatgcaaacatactataaagaaaccgattaattaaaatcctccacaataaaagcgggaaaatttaacatgactcctacaaatttatctattagtcttttcattgaataaaactaatcaaag
TCONS_00000698	XLOC_000418	atggatgactgtcgtacaacaccatgtcatgaatattgtcaagctcgattaaatttaatcttcgattctttaactggtcattcagatttaccatcattaactagaaaatcaagaaatttatttgtgaataataaagtgaatcgtcattcattattaccattacccaatgatagaaatcatcctatgaaagatgaagaaagacgaatatcaaaagctgaacaatatagaatgttgtatagaccagaattggtatttacatttagattaaatcgtaaattaattcaatcattggaattaggtgaatcattaattgatggattgaaaaattttaatattgctcaagggacatgtatgcgaaaattgatgcgtatgcattattgtgctttatgctctggggaa…
TCONS_00000699	XLOC_000421	ctgttacccctcgtcgaggagcataggccgctcaccagcattcttcatccaactctgtcctgggcaatcctttacagttctttccagtcaacattcatccttttcatatctgcttctatttcccggcgtagtgtgttttttggccttcctcttttccgcttcccttccggattccaagttagggattgagtcgtgatgcacattggtgatttccttaatgtatgtccgatccacttccaacgtcttttcct
TCONS_00000700	XLOC_000422	aactaatcatggttatcggctaagactataccatactgacgactttcagcgattctaagagcggtcttgaggacaaccaatgagaaaataaccaaccggaatacagctttttgtgaaagctatgtaaagtacaaaagaatgtcaaaatcgcagttttaatacaatggatatagctaatcaatctggaaattcataaaccttagaacactttaaccgtagctcctagtcctagaactaccgaacgctaaacctctgtagaactaatacctctgcactccagagacatgagttacatcttctacagttgtagcaatcgtaaattaagttccgataatccattcaatcattatttgtagatatgatagctatgactcggcaaggaatgtaccatgctttata…
TCONS_00000701	XLOC_000423	ttgttttcaattcacctaattgcttggttagttcctaatgaatgtctaacggataatggatttgtctcacatgtcgtatgtgcttgattcatgattggtttgcttatgaccagacatcgtgcccgacgtgcttttcttaagaagctaaaaagaaagcgtaaacgtcaagaattagccaaggaaattgtagagagggagattgaaggtatactacgaattttatttgtttacgttattttagagctaaatcggctccaattatctccatcttatcaagcacaacaggctaaggagttggagttagccgcacttgaagctaaagaacgagagcgtaatgaggaaatttggcaagaacgtgagagagaagcacaacgtcagtgggaagaaaacaatcgtcaa…
TCONS_00000702	XLOC_000423	ttgttttcaattcacctaattgcttggttagttcctaatgaatgtctaacggataatggatttgtctcacatgtcgtatgtgcttgattcatgattggtttgcttatgaccagacatcgtgcccgacgtgcttttcttaagaagctaaaaagaaagcgtaaacgtcaagaattagccaaggaaattgtagagagggagattgaagagctaaatcggctccaattatctccatcttatcaagcacaacaggctaaggagttggagttagccgcacttgaagctaaagaacgagagcgtaatgaggaaatttggcaagaacgtgagagagaagcacaacgtcagtgggaagaaaacaatcgtcaaaaaatcctcttaaagcaacgcgaggaggagactcag…
TCONS_00000703	XLOC_000424	ttgtggaaccatcttttacgccattttattgcacgccatcttcaacagaggatagataatggtcgaccatatcgacagctttgaacgaacattttaacgggtatgttaagaccaaaaaatgtttgaaaaacgtcgcgaaaagtaaaaaataatgactattaccagagaatcgattctctagtaatagtcattatttaattgccgcctcgatcgaggcggcaattaaatcaacactgttgaaaagattaccaatcccaactctcggtaattataaatacatatatattgcatcagaaaagacatcaactactgaaagctgaagtgataaacgtaaaaatgtatttcgcaaacccaaatatttctgaacgataaaaatgagtcctaatttaagctcttgct…
TCONS_00000704	XLOC_000425	aggattaaactaaactgccgacctttgaacgaatcttaaatgaccttgagaaatattagacaatcagaagacagttagtatacagtaaaaatttattatgcaaaaccaaagaattaaagtggaaacacttcttttacatgagtcaaaaacttctgaaggtcagatatagattcagaagttctaaaatcatggtgcatacggtacgggagcacatccatatggcttcatagtagtcgacatctgaaaccatgataaggtctcaaaaattattttagcctcgaccacatagcttcaataatgttagtatattggtatggtttacgatttaggattagagttaaggtttcgggttaagggtgagactataatttatgaatgacctttgagtgacgctagagt…
TCONS_00000705	XLOC_000423	attcacctaattgcttggttagttcctaatgaatgtctaacggataatggatttgtctcacatgtcgtatgtgcttgattcatgattggtttgcttatgaccagacatcgtgcccgacgtgcttttcttaagaagctaaaaagaaagcgtaaacgtcaagaattagccaaggaaattgtagagagggagattgaaggtatactacgaattttatttgtttacgttattttagagctaaatcggctccaattatctccatcttatcaagcacaacaggctaaggagttggagttagccgcacttgaagctaaagaacggtacaatttgaactataatataactttttctagagagcgtaatgaggaaatttggcaagaacgtgagagagaagcacaacgt…
TCONS_00000706	XLOC_000423	tcacctaattgcttggttagttcctaatgaatgtctaacggataatggatttgtctcacatgtcgtatgtgcttgattcatgattggtttgcttatgaccagacatcgtgcccgacgtgcttttcttaagaagctaaaaagaaagcgtaaacgtcaagaattagccaaggaaattgtagagagggagattgaagagctaaatcggctccaattatctccatcttatcaagcacaacaggctaaggagttggagttagccgcacttgaagctaaagaacgagagcgtaatgaggaaatttggcaagaacgtgagagagaagcacaacgtcagtgggaagaaaacaatcgtcaaaaaatcctcttaaagcaacgcgaggaggagactcagcgaaaaattaa…
TCONS_00000707	XLOC_000423	atgaccagacatcgtgcccgacgtgcttttcttaagaagctaaaaagaaagcgtaaacgtcaagaattagccaaggaaattgtagagagggagattgaagagctaaatcggctccaattatctccatcttatcaagcacaacaggctaaggagttggagttagccgcacttgaagctaaagaacggtacaatttgaactataatataactttttctagagagcgtaatgaggaaatttggcaagaacgtgagagagaagcacaacgtcagtgggaagaaaacaatcgtcaaaaaatcctcttaaagcaacgcgaggaggagactcagcgaaaaattaaagcagaatgggaaagcaaacaaatagaatccaagaaatttattcctgagtcaaaaccacag…
TCONS_00000708	XLOC_000423	tgttttatcggatgaacatattaatgattcaaataataaaatttgtagtccaaatgggttcgattggaggctgtacgtcttgggggttggaggtttggagtaaagttcaactattctccaacttctacattgagctcctatcgtcattaaatattcactgatgaataaagtatgtgaattgcgatgtagaacttattagttggtttgtattttattgaacataaaacttttttctatctgtcctttgataatatttcgttatattaaccagatgggtatattattactttgttgtcatagttaatacaaaattatttccatgttcctgtagttgtctttagaataacctgtgtagagatcctatttcgtaaatttgcactgaacatgacgtcatgatat…
TCONS_00000709	XLOC_000423	gaattgtacagatatccctaatgaaacacgatctgttatgattcttccagctgctcgtattctgaagcaaaaacccagtatttgggtggaaattaatcttgcggtggctaaatacaaaccaatcaatttaggtcagggctttccggacattctcccaaaacaacatgttcttgaaagtctatccatgcttggaaaacccgatgttagcccatttcttcatcaatacactagatctatgggtcatccgcgtttagtgactgtgttatctaaactgtatacaagttttttaagatgtgatcgtaaactgtacagtgaatctggaagtcttcaagtggactcatttggaccagacagagaaatcgatcctttaaaagaagttattataactgttggtgctta…
TCONS_00000710	XLOC_000426	ttgcttaactaaagtcagtcagtgataaaaacaagaaacaccgattatggatacaagtgaaacagatgaaaaattacatattaaaatgatatatggcaaattattatatgcatttacaccaatgcctagaagtagttattatgtatacaatgaaattatgcgatcaattaatggttggaatgaatgtatgagtaaacaaccaagattgaagaaatggttaaaacgtagaaatttcttacaaaatgtcaatactattgtacgtccaaatttgaatacagataagtcaacctataaacattaaattgtcctttgaaaaaaaacaacgcatacaatagcctataacattctgtttagtagccgtaatttagttttcgttggtgttgttatcagttattatga…
TCONS_00000711	XLOC_000426	tagtaagacacttttagaagacaaaaatatattaagataaattttctgatcccaaaaaaaacaaaaacgaaaaacaaagtgaggaacaaaactattggaaactatttcattgttactatccattaagaattaataatgcataaatattatcattataatttatgcacatctaaaaaacatttattcatcttaactacttatgtaatatgtactatattgtgcataaatagtgaatcacttgatgattcctcattattaattgactttccatgtggtccacatccaattgatatgtttttatcaaaattatttgattatttagaaaaacaagaaacaccgattatggatacaagtgaaacagatgaaaaattacatattaaaatgatatatggcaaatta…
TCONS_00000712	XLOC_000427	gggggtgtagctcagtggtagagcgctcgctttgcatgcgagaggacccgggttcgaaacccggcacttcc
TCONS_00000713	XLOC_000428	gggggtgtagctcagtggtagagcgctcgctttgcatgcgagaggacccgggttcgaaacccggcacttcc
TCONS_00000714	XLOC_000429	atggattggttgaccaggtattgtgcatgccgttctgtgttccgattgtcatttggagcacactcagctggcgatgtagatgatatgtttgtctgtagtgaattaagggtgatagtactcaagcgatatcgaggtcaatggtttgttgagtttgtaagttggttaagatgtggtgtgattcgttgtaacgttgtctgtgtatgggttgtgggaagtggatgtgttgttgttgaattgtgtgtgtgtgtgtgtgtggtttgtttcagtgtggtttga
TCONS_00000715	XLOC_000430	atgcgagagggcccgggatcgatgcccggcacctccacactgcaacagacagttgccatacttttctctccaaacaaactcaccactcccatccacatactcactcgaatcactctccacattcaaacactgacagacacaaccagagatgttcaatccgaaaacgtgatatttcaaacaataacacaatcaccagtagcatcgcgattgtatgtgctgctcgcacaataccaccatccaactcccatgtcgtccgcctacatagaatcaaactcatgcggacaaactcttacctaccccatcacataccgtccaatacaagtggagattagagatcaattcaagtcaccttcacatttcaaaccactccactacttccatgcccacattttaaataca…
TCONS_00000716	XLOC_000431	atatataactgtaaacatttattgaaaaaaacaacttcaagtattgttgaataggctccaatttttttaaaaaatttaatccatttacaaaatagtcagtttcatccatcggtaatccatgccaatcttcgctctattcataaaaacttttaaatttaagaaacaagaaaaaaaacaagcctaaacattatcatttctcgtctgatgggaaaatatcaacaacatatgggcgtatgacctctttaaaaaaaagaagagaaatgaacaatgaaacatgaaaataacattgaatatacagttagattcaatacaataaactatgtaaaactatatatatggttgatatttcattattctttgaatgattaaattgttaagaagagaaagagaacacatgtg…
TCONS_00000717	XLOC_000432	tgtcaaataagtagaacaatgtcattattagtatacctataaaagaaaaaatggtgattgttacacaataataaattataataattaattgttaactattttaatgacatcatatgagaataattggtatagatatgctaaatgaaacccatattgttgtagttttcttctctcttattccatagaatcaagtttccaataacatttatcatcggaacacattcaagtgttatacagattgaattaagttatgagcaacgaatttagaacacaaatagagagagggaataacaagtacactttcca
TCONS_00000718	XLOC_000433	atgttacgatttaaacaaaatctatgcttactatggtttctatggtgtttacttcattgtaatgcaaaaaaacctttaaaatcttcgatgaaaaatggatattttcatgaattatatgatgataactatgctgaatcgtttaattcaatgaataatttatttgtcaataatgtgtatacaaatttaaaattacctgaaatcaaaacatcttgtgcaaatgatattcttaatattatattgggtatatatcaaaagcaaagttgggcgttacaatggttagatgctacagcacatcctccaccaggaattctaggtggtgctatgcattgggtgggaagttatgatgtatgtcttaaatgttcaggatatcattcaattggagaaaaagaagaaccgaaa…
TCONS_00000719	XLOC_000433	atgaaaaatggatattttcatgaattatatgatgataactatgctgaatcgtttaattcaatgaataatttatttgtcaataatgtgtatacaaatttaaaattacctgaaatcaaaacatcttgtgcaaatgatattcttaatattatattgggtatatatcaaaagcaaagttgggcgttacaatggttagatgctacagcacatcctccaccaggaattctaggtggtgctatgcattgggtgggaagttatgatgtatgtcttaaatgttcaggatatcattcaattggagaaaaagaagaaccgaaatttcatggatcatattgtactatggtatttgatatgaacacttctatagcaataattccggaattaagaatgtcagttggattatgt…
TCONS_00000720	XLOC_000433	tcttaatattatattgggtatatatcaaaagcaaagttgggcgttacaatgtttgattcgcataacttttgtattaacatcttttattgtatagggttagatgctacagcacatcctccaccaggaattctaggtggtgctatgcattgggtgggaagttatgatgtatgtcttaaatgttcaggatatcattcaattggagaaaaagaagaaccgaaatttcatggatcatattgtactatggtatttgatatgaacacttctatagcaataattccggtaaaattattattttatgtcggatttgatttgtttcattttataggaattaagaatgtcagttggattatgtatgcctaatacttgtactagtgaagaggttagaagtattatcaatac…
TCONS_00000721	XLOC_000433	atattatattgggtatatatcaaaagcaaagttgggcgttacaatggttagatgctacagcacatcctccaccaggaattctaggtggtgctatgcattgggtgggaagttatgatgtatgtcttaaatgttcaggatatcattcaattggagaaaaagaagaaccgaaatttcatggatcatattgtactatggtatttgatatgaacacttctatagcaataattccggaattaagaatgtcagttggattatgtatgcctaatacttgtactagtgaagaggttagaagtattatcaatacaactgcgtattatctcttacttaggttgaatcaaaaagaaagtttttgtcatcgatttgttggtgatgttcaaaaagacacatggtattacatag…
TCONS_00000722	XLOC_000433	atattatattgggtatatatcaaaagcaaagttgggcgttacaatggttagatgctacagcacatcctccaccaggaattctaggtggtgctatgcattgggtgggaagttatgatgtatgtcttaaatgttcaggatatcattcaattggagaaaaagaagaaccgaaatttcatggatcatattgtactatggtatttgatatgaacacttctatagcaataattccggaattaagaatgtcagttggattatgtatgcctaatacttgtactagtgaagaggttagaagtattatcaatacaactgcgtattatctcttacttaggttgaatcaaaaagaaagtttttgtcatcgatttgttggtgatgttcaaaaagacacatggtattacatag…
TCONS_00000723	XLOC_000433	gttgaaatcatgagtcaattgaagctagaccaccatggaaaacctggaagcactggatggccctttcgttctattttggggctccttagcagtacgcatccacgacctcgtcttcgcgagaatcgaatccaggacctaccagtctcgcgccagagcacttaaccgatagaccactgagccggcatccgatagtgttaatatctaacttcaatcaatccacgaagttaaacaaccgttcaccaattgtcttcagtcagttcctatctcacaacagatgtggttgaattccactggtcactacttctcactagaactccaggaggaggagtcccacaataagacggaacggccgtccagtgctttcaggttttccttggtggtctagcttcaattgactaa…
TCONS_00000724	XLOC_000433	aatcatgagtcaattgaagctagaccaccatggaaaacctggaagcactggatggccctttcgttctattttggggctccttagcagtacgcatccacgacctcgtcttcgcgagaatcgaatccaggacctaccagtctcgcgccagagcacttaaccgatagaccactgagccggcatccgatagtgttaatatctaacttcaatcaatccacgaagttaaacaaccgttcaccaattgtcttcagtcagttcctatctcacaacagatgtggttgaattccactggtcactacttctcactagaactccaggaggaggagtcccacaataagacggaacggccgtccagtgctttcaggttttccttggtggtctagcttcaattgactaatttca…
TCONS_00000725	XLOC_000434	tcgtcagcaaggtgtacctgtaatcttgagggaactggtgctccctgacggattcgatcccgtgtcactcagcttcatagtcagacgagtgccaagtagcacaaaaccccggtccagggtttcctgttgaccacctctaaccaccatcttatctcaacatagtgcacgcagtgtctagccacctagactagtggccacattgcaacttgatcgatagcattcgatcagtactaagaaggacttgacacacatgacattgatcaccacccagtgatcaatcaattgtgattacaggtccaatttccaaaaaaagagtattagctcctttaagaatgttaacacatggggattagaaagaaatatagttctaaagtatcctgtcggttgcgtccaaccaac…
TCONS_00000726	XLOC_000435	ttttctatgttttaaacattagtctgatgatccgcagttcgatatccagctgatttaaggatgcttacttctgagcagtctcatactagaaagaagcagctgtccagtgcttcataattctacctgattttctaactaaagtcgatcccttatgtcatatttcaaattaaaaataaacacaaccaaatataatgatgtcttgatcagtatattccatgatatacaaatgttaagcaatctgaaggaaccactgttgcggtaatactagccgttttagtgctaataacaagtagtacaatcaatctctactgatttggatcactagtactatagaacatccgttcactacccat
TCONS_00000727	XLOC_000433	tgaaatcagaaagcaaagagaagcggcaactacagtttattatcggctagcgcagttatgagcatatcaaacgaatttggcgcagagaggcgaacaagtatatgcgagcagttttatagtcaaattgcataagagcgcagcaaggcaaagcaaaagctaataataggatttgagtaaatatatacatggggaggaggatgaatcatacagtggaatttaagcagtcaacattttgactagagtttgtcatgtgctttagtgatcataacagtacaaagaaatatacgaattgttactgttcaaagaagattgtctgttaattaaggtaataaaaggacttcaccaaaattaaccataatcgaaattggttgcaggtcatttgctataatgtatccagcg…
TCONS_00000728	XLOC_000436	gaatattagtccaaaggaacatcaaaataaatattcaacacacagtaaggaaataaggtcgtgaagtgatagaaaaagaaagatgagtatgattaaaaaaaggaaataaatccataaaaataagtggacaagagttgtaaattataggaaaaacaattctattaggataaatataacccgaagaattctcacagttaaacaagaccctctcaattttatgaataatgtaaaagaaaattacagaaacactgccactggcttgtattctgagacatgtctgataatgaagtaagccgctgagctgcataacacctacttctccaaaagggagtcaaaacagaccaatagattattgtcacagtattgtgtcataaactcactaaccctctgcttttacca…
TCONS_00000729	XLOC_000433	agtatagctaaagatgaaatctatgtgagaccatatacacgttgtggagcatatatgattggaatgttaactggttggttattatatgagtatcctagacttgaaatgagcctatttacaatacatttgcatggtctggatttcgtgtgccagctcgtctcacttatagtgcttacttaatacaccctattattgttactatattcataaatggcgcacaaactccatttatcatagatcaactggaagttgttcgtttaacagcctcaacaactgtgttcagctacatcgtagcgtatatcctatcaatgacaactgaatatcccataagtacattagagaagtatctctttcgttaaagagttatcaacattatttatcagatatatattacacata…
TCONS_00000730	XLOC_000437	ctgggattcgaacccagtacctttcgcttcaaacgcaatcgcgttatccattcggccactgagttctgaagagaaaggtactgggttcgagtcccagagtgaacatcaactcagattcaggtacatccaactgacgagtcccaaatgggacgaaacgcgcgtcctggattccactactagacactatccatctttgcttacaatgcttgtgaattaaggctatatcgaggcaatatgcacagtatgcacatatgccaattagagactgatcagttgcagtcctaacacatcgatgggaagattcaaacaaacaatactaaatgaatttaataatattagttgtttgactgattaaatgcaaactaccagttgatttaatagtgatttacagaagctgct…
TCONS_00000731	XLOC_000438	cttatgcactaaagaaatgatcttgcaggaattagtttattcgttggtagcacggaatacaatggacagcttgcatgcaactagacgattaggacttcacagacgacttaaatattctatctcatacataaaaacaaatgaagactaagaaagccagtctagcagcagcagaagcttcttcatcagtaggcatcaacatacaaaaggtgaaagcgaaatcttcaaatactacatggagaacaccaacacaatcacacttgatggaggaactctggaaggagtgaaaagttttacttatctgggtggcatcgtcgataaatgaaaggattgacaaagcaaggacagcatttcaacagtggaagaacatatggaactcaaagcatctgtcaaccaatatca…
TCONS_00000732	XLOC_000439	aacataaatattaatagtagttgggtgtgagtagtagtagtatggtgtgggttacttatattcacataagtagtatatggtgatggtcaagcagagaatgtattttggcagaagatcgataaggaaagaacagaaaggaagcgcgattggtatgaaaatgcataaacaatgaaatcagggaagatggactgatatttacagaaagaatggtcaagattgggtcaattgattgttattttgcaaattaactgtttactgtatggttatcagattttagtgagatagtttgtaatttgtgcttaaatacattcgattgtccccacccgtgttgtctttaccacagtagtagtgatacgtacaatgaaaaagtagatgactgaatcatttacacgagattta…
TCONS_00000733	XLOC_000440	tgaacagacaatcgaaggaagcgaagagaagagagagaagtgaaatgacgtgcagtagagaaggcatatgcgccaactctatttaatcaatcgatatgcgatgagtagaataggcaatgcacacacatagcttacacaaaaacagtcaaaattagtaagcgaataattgacaaggtcaaaaggtgactcgagaagaatggataaattggcctttcgagaagctacagtaagttatatgtacttaacatagtaaccgacactataaattggtacgaagcagagagaaatgaatagctgccttgttttaatctgagcgtctgtgataaacatagtcatactcggtatctacagattttaagtattctttagatacttgcttacttacgcgtgttaccccca…
TCONS_00000734	XLOC_000441	aggactgtaattgatcagtctctaactggcatatgaacaccaactgtgagatgcaggtatatccatctgacgagtcccaaataggatgaaacgcgcgtcctggattccactgctagccactatacatcgttgcttatattattatcagttttattgatttgaatataagtcaacaacaaaaatttctctaacagacttggttgaactccactggtcattgcttcccactagaacttaagaaaacatcccttgaagtcagtcaatagtgagcatatgattatatatcagaaagggttttgtggagatttcagtattttttcatagtcgaaattataagtcaattgaagctagatcatcatggaaaagctggtagcactggacggccgtttcgtcctatta…
TCONS_00000735	XLOC_000442	ctcaaaaccgcgacccaatgcacacaagtttgctaatgaatttacccaagaaaccaatatttttaaatgacttttcgtaaaatagtcccatgtttcattcgatcgtaccaagacgccatacatgaacttaacaaatctattaaactgtcgaattatttaacaccgtcaaatccaaggcttttgaaagaacaaaggtatgggttgtccgctgtttattgctctgctgttggaattgaagtatgttcaagaatttcttaagttatttgtacaacaggatcagcaactacgtgacttacatattatacatgtcacagggtctaaaggcaaaggttcagtttgttcaatgattgaaaatattttacggcaatccggatttcgcactggttttttaagctctcc…
TCONS_00000736	XLOC_000443	ttgtcttaatctgaggcttgtgttattgctattgtgcggacactctcaaggccattttagcgtctctcttatttttccggaagtttacccactgcttgagaagcttaaagctgtgcaacatttagcttcacagattcctccgcataccccatctggcttcacaaatttttatgactgggttaaagtcaagtaataacagcagcaaaccataagtgccgcaccctgaacttgtgagattagatagcttttattcgcctggaggttagaataactagttcggtccctctttaatatgcatgaatttaatgtactaataaaagaagagaataaatgtagtaaagttgtgaaaaaatgataaaatgaagcgtttgagtaccatttacttattccttgctttat…
TCONS_00000737	XLOC_000442	tcttagtttgtgcatgcgtaaataacctatgtgtctattttgcttagtccgtgcaatttcagacaatatgtcacatttaacgcctcgaatttactgattttttgcaatatacaggttttgaaaaaacagcaaatgtgatatttagcgtataaagtatatgattaagtaaggactagtgtgcattgtaagttagacagaaacattaaggaacgataactcataattctgcagggttggaaaaatgtaaccgtgaggatggtaataatagcttttataataatacaaatgatttgatgacatattcagaagacaaaaataacccaaaaggtagtttactaacagaataaatcccgaaatctcatccaaacatattttaaaggtcagcaccactgatctggt…
TCONS_00000738	XLOC_000442	atttcagacaatatgtcacatttaacgcctcgaatttactgattttttgcaatatacaggttttgaaaaaacagcaaatgtgatatttagcgtataaagtatatgattaagtaaggactagtgtgcattgtaagttagacagaaacattaaggaacgataactcataattctgcagggttggaaaaatgtaaccgtgaggatggtaataatagcttttataataatacaaatgatttgatgacatattcagaagacaaaaataacccaaaaggtagtttactaacagaataaatcccgaaatctcatccaaacatattttaaaggtcagcaccactgatctggttatgttatcaacaaggtaaccaagatactattaattaccacttttttgtaaagac…
TCONS_00000739	XLOC_000442	atttcagacaatatgtcacatttaacgcctcgaatttactgattttttgcaatatacaggttttgaaaaaacagcaaatgtgatatttagcgtataaagtatatgattaagtaaggactagtgtgcattgtaagttagacagaaacattaaggaacgataactcataattctgcagggttggaaaaatgtaaccgtgaggatggtaataatagcttttataataatacaaatgatttgatgacatattcagaagacaaaaataacccaaaaggtagtttactaacagaataaatcccgaaatctcatccaaacatattttaaaggtcagcaccactgatctggttatgttatcaacaaggtaaccaagatactattaattaccacttttttgtaaagac…
TCONS_00000740	XLOC_000442	atttcagacaatatgtcacatttaacgcctcgaatttactgattttttgcaatatacaggttttgaaaaaacagcaaatgtgatatttagcgtataaagtatatgattaagtaaggactagtgtgcattgtaagttagacagaaacattaaggaacgataactcataattctgcagggttggaaaaatgtaaccgtgaggatggtaataatagcttttataataatacaaatgatttgatgacatattcagaagacaaaaataacccaaaaggtagtttactaacagaataaatcccgaaatctcatccaaacatattttaaaggtcagcaccactgatctggttatgttatcaacaaggtaaccaagatactattaattaccacttttttgtaaagac…
TCONS_00000741	XLOC_000442	atttcagacaatatgtcacatttaacgcctcgaatttactgattttttgcaatatacaggttttgaaaaaacagcaaatgtgatatttagcgtataaagtatatgattaagtaaggactagtgtgcattgtaagttagacagaaacattaaggaacgataactcataattctgcagggttggaaaaatgtaaccgtgaggatggtaataatagcttttataataatacaaatgatttgatgacatattcagaagacaaaaataacccaaaaggtagtttactaacagaataaatcccgaaatctcatccaaacatattttaaaggtcagcaccactgatctggttatgttatcaacaaggtaaccaagatactattaattaccacttttttgtaaagac…
TCONS_00000742	XLOC_000442	atttcagacaatatgtcacatttaacgcctcgaatttactgattttttgcaatatacaggttttgaaaaaacagcaaatgtgatatttagcgtataaagtatatgattaagtaaggactagtgtgcattgtaagttagacagaaacattaaggaacgataactcataattctgcagggttggaaaaatgtaaccgtgaggatggtaataatagcttttataataatacaaatgatttgatgacatattcagaagacaaaaataacccaaaaggtagtttactaacagaataaatcccgaaatctcatccaaacatattttaaaggtcagcaccactgatctggttatgttatcaacaaggtaaccaagatactattaattaccacttttttgtaaagac…
TCONS_00000743	XLOC_000442	atttcagacaatatgtcacatttaacgcctcgaatttactgattttttgcaatatacaggttttgaaaaaacagcaaatgtgatatttagcgtataaagtatatgattaagtaaggactagtgtgcattgtaagttagacagaaacattaaggaacgataactcataattctgcagggttggaaaaatgtaaccgtgaggatggtaataatagcttttataataatacaaatgatttgatgacatattcagaagacaaaaataacccaaaaggtagtttactaacagaataaatcccgaaatctcatccaaacatattttaaaggtcagcaccactgatctggttatgttatcaacaaggtaaccaagatactattaattaccacttttttgtaaagac…
TCONS_00000744	XLOC_000442	atttcagacaatatgtcacatttaacgcctcgaatttactgattttttgcaatatacaggttttgaaaaaacagcaaatgtgatatttagcgtataaagtatatgattaagtaaggactagtgtgcattgtaagttagacagaaacattaaggaacgataactcataattctgcagggttggaaaaatgtaaccgtgaggatggtaataatagcttttataataatacaaatgatttgatgacatattcagaagacaaaaataacccaaaaggtagtttactaacagaataaatcccgaaatctcatccaaacatattttaaaggtcagcaccactgatctggttatgttatcaacaaggtaaccaagatactattaattaccacttttttgtaaagac…
TCONS_00000745	XLOC_000442	atttcagacaatatgtcacatttaacgcctcgaatttactgattttttgcaatatacaggttttgaaaaaacagcaaatgtgatatttagcgtataaagtatatgattaagtaaggactagtgtgcattgtaagttagacagaaacattaaggaacgataactcataattctgcagggttggaaaaatgtaaccgtgaggatggtaataatagcttttataataatacaaatgatttgatgacatattcagaagacaaaaataacccaaaaggtagtttactaacagaataaatcccgaaatctcatccaaacatattttaaaggtcagcaccactgatctggttatgttatcaacaaggtaaccaagatactattaattaccacttttttgtaaagac…
TCONS_00000746	XLOC_000442	ttttttgcaatatacaggttttgaaaaaacagcaaatgtgatatttagcgtataaagtatatgattaagtaaggactagtgtgcattgtaagttagacagaaacattaaggaacgataactcataattctgcagggttggaaaaatgtaaccgtgaggatggtaataatagcttttataataatacaaatgatttgatgacatattcagaagacaaaaataacccaaaaggtagtttactaacagaataaatcccgaaatctcatccaaacatattttaaaggtcagcaccactgatctggttatgttatcaacaaggtaaccaagatactattaattaccacttttttgtaaagactaatattacctggctgtctgaataacactaagtgtaatgaga…
TCONS_00000747	XLOC_000442	tgttaagtctcatgaaataaatgtaccttttagtcttgtttactcagtcgtactactgtgcacaagttgcattccacaaataatggatcatagtcggcaaaaacacgttaaaacccttcaagtgattaatgtgggactcggtcccgtttaacgccttaaatatgcttgtttgagtccaaaaaataggatgtttagtgcctcagtcagcttaattactgagtaagcgtaataattccaagtatgggtttgcccttcagcatccgtttctttaattttatttgttcaactttgtaatttttcaggtttgctaatgaatttacccaagaaaccaatatttttaaatgacttttcgtaaaatagtcccatgtttcattcgatcgtaccaagacgccatacatg…
TCONS_00000748	XLOC_000444	aaaactaggagtagcaacttgacgtctaatggcgaagttgtactgttgactgtataatggtatgatagtaatgaggccttgggaacaacagatttccaccaccggtggtgaaatctgaaaagtatgttagcatatttgcaactgtttactaaatggtcgtgtgtgactggttcgagtcagttgtcccttaagttatgcagtcacgctcccaagtcataaataatccagtttcctcctcaggcactttgagaagaaatatccttctgcgatatggggaacggaaaagtgacaatcgctctcatacctacctgtaacgacacatgagattaccttgttgacactgggatccctctgagacttcttagtatttcttttatcttcatgtgcctctaatgctaa…
TCONS_00000749	XLOC_000445	ctttcgtttataacttattgattaggtcgactcgattgccaacgaccggtacaaagatgttctaaaagtagccaattacaatgacttgatcagagtaacataaatccattttatttcaaacagcagaccagttagttccgggttggatgaaatacgtcctagattttacttctcggctcaaaatacaaatgttcagagcaagttgtcctcggaaatgttttttttaggtgacaaaccttccagaggtttttcagcccaatggttgcaggacttgattttatgttttgaacccctattacctaatttggttcaagcagctggctaaacattcactagatttcacacctcaggtgtagctttaagttatgtaaataaacccatacttggttatcatgtcct…
TCONS_00000750	XLOC_000446	tatctcttcatgaaacatcaagcaattttttctttgttcagacattcgccagcatgattctaggaatatacatgtaactgctatgaatagtgtgtagatttataccagaatcgcataaattaatacgaatctgtgtagatctgcggattgtacagttttccaaacaaatttatttaggcttaattcaatattacagtattttgttaagtatgataggctatcaaataggactgtgttgttaaatctatgcagatattcgtatactagcacataaggttttcttgttacttgattatttacttcaattaagtcaagctccatttgttaaacttttgatattcatttttcacaccccatttgcttttcag
TCONS_00000751	XLOC_000447	gattaaactgactggaaaatacttaacgtatgtccagcctctatctacctgggtctattttactggcgaacattgtggtacatttgaaaatgaggtgaccaaaccaagacatggcagaaatccactgagttattatctgtttgaactgtgtgcttggagatatagacatgatgtttaacacttcataaatcctgggtttcgtgtgatattatactttttttcaatatcagtcgttcatctcataacttgttcgttgcatttatttcaccattgtgatcaatgttactatttccactccatttcatactgttgtaagccaaccggaacgttgtacgcttatgctcaggtcgcttgttgtctgtgactaacttgagctcaacgcaagcattgaaagtgaag…
TCONS_00000752	XLOC_000442	agctttctgtgtgtacaaaaactttgagtgtaatagtgctcctttctgaggtttttggtcatgtactagtgtggtcatctgagcgaaatcttagccaaatatagaaatccatcaagtctccatagctagtataatggctactccatttctatactagtgaacttttcgtttattcgaattatggaatactctggtatgatgggattggatgagatcgctttctctatcttgacgttcgtacatataatggctcatttataacctctttcagcaagttcttactattttcaaatgctatatttttatacagaggagaaggtgggacggaattcggacgcttaaaccgggctagtgaatacaaaggactctctcagggaagttggaaaatcttgacttgaa…
TCONS_00000753	XLOC_000448	agttaaggaagtctacgatatgtcactgacacgtggtagttcaaatatggaatcaacatcgtgaggtgaatctctcaaggttattgaaacgaaagagagatatcgtttaccgctttctacatccactttctgtgcatccatattctactgtaaaattgtcattctaattagctgtttggttattatatttccttttccttctctgttataaatggctaaaaataccggagatacaaaatttcgaacggtgaatgttgaccagttgactgaaccaacatttcaagatgaactaacggaagatatcaaaccgtctaggttgaatgtttctgaaatcaatagtttaatatcgagtggaaagtctacagatgctattttgaacatattacaaaatgcaccaat…
TCONS_00000754	XLOC_000448	tttgtgtcttcctgtagtgtctagcccatgtaggatatcattgtgtcggctcttagaatcagttttttttcttggcctcacaattttttctttgctttttgtgatgggttgatttcattgttatacgtatacgcacccccaaacatttgtgacaactcttacattgttaaataacgacagttactgttcagctgtaaagttggttaatttgactgttgtatatgttcttgcccttcactatccataaaattttctttgaaaaacttaaggtctgttaacagtttacagaaatgtttgtcttcttgagtataccctttccttacatcaaatggaaactttgaaagtactacattacttcagtgccattagaaaactcattgttatatctcagggtttttc…
TCONS_00000755	XLOC_000448	tttgtgtcttcctgtagtgtctagcccatatatcgtttaccgctttctacatccactttctgtgcatccatattctactgtaaaattgtcattctaattagctgtttggttattatatttccttttccttctctgttataaatggctaaaaataccggagatacaaaatttcgaacggtgaatgttgaccagttgactgaaccaacatttcaagatgaactaacggaagatatcaaaccgtctaggttgaatgtttctgaaatcaatagtttaatatcgagtggaaagtctacagatgctattttgaacatattacaaaatgcaccaattaattcaaaagatcagcaaactaaggacacagtattcaaattgatgatgcgtttgctatcacaatttaaa…
TCONS_00000756	XLOC_000449	atgaatcataataattattatataatgttaaacaacagaaagaatcccaatgctaacaatgaaaacattctaaatttaaaaatgaatcataatatttctatattatcaatggataaatctaaaaattcaaattattctatgaaatttttcaatgattcatttaaacaaacacaaattcaacattcatggattgataatacaaagtgccaaattaattctaatggaaaatataaaattatacgtactataggacaaggaaattttgctaaagttaaattagcaattcatttattaactggacgtgaggttgctatcaaaatgattgataaaattaaaatgtataaaacttgtcgagataaattaacaagagaagtcagagtgaccaaatcaattaatcat…
TCONS_00000757	XLOC_000449	caattcatttattaactggacgtgagttaacaagagaagtcagagtgaccaaatcaattaatcatccaaatattgttcagttatacgaggtaattgaaacaggaagatatgtttatttagtgatggaatatgccaagaatggtgaaatgtttgaatatcttttgaagcataatagaatgagtgaatctgatgcacgaagaaaatttcgccaaatactttctgctgtacaatactgccatcgaaaaaatattgtccatcgagatttaaaagcagaaaatcttttactcgattatcagaataatattaaattagcagattttggttttgcaaatcattttaatgcagcatcattattggatacattttgtggaagtccaccgtatgctgcaccagaattat…
TCONS_00000758	XLOC_000449	aaatgtataaaacttgtcgagataaattaacaagagaagtcagagtgaccaaatcaattaatcatccaaatattgttcagttatacgaggtaattgaaacaggaagatatgtttatttagtgatggaatatgccaagaatggtgaaatgtttgaatatcttttgaagcataatagaatgagtgaatctgatgcacgaagaaaatttcgccaaatactttctgctgtacaatactgccatcgaaaaaatattgtccatcgagatttaaaagcagaaaatcttttactcgattatcagaataatattaaattagcagattttggttttgcaaatcattttaatgcagcatcattattggatacattttgtggaagtccaccgtatgctgcaccagaattat…
TCONS_00000759	XLOC_000450	ggatccctgagttgatgtttactacaggactctaatcaactgctcgtcacatcttatctttactataaaaacttgtgtcataatatttatattgaggcaatgcaaacacgatgtaattatgccaactaagaataatcagaattcaactcggattatcaacactaaagtaacacaaactttttcaaattgagttaaaattcatacacataagacaagccagcggctatctgaactgagtagtaaagtgagctatacattgtgcgtttaaaggtgctgggtttgagcctcagtgtggacgtcaatgctaagattcagtgctatctagatgacgagtttgaaataggactaaacactggtcctaaattccactgctagccacatgccgtttattctataaaa…
TCONS_00000760	XLOC_000451	aaatgtaagtttttttttggacaatcgactagtttggttttctgcagaagtacgtggcatatcgatgatgacttggatcctccgtatatcaagttaatgttactattagaaactgacttcaacatcacattgatcacttcagtgttaacgtgatctaaaataatggttcacatcatcacaccataacattactaggtctgaatattgtttcgtatccagacgtacgacaattactctgaatgttatacgatttattacgaattggggactggaaaataacatctctttgaaataacttctttgttttagaaaaggtgttttgatgatggatctgtatttcactggtttcagaaacggtgttatcaacagttagcagtcagtcccaatactttcaagact…
TCONS_00000761	XLOC_000451	aaatgtaagtttttttttggacaatcgactagtttggttttctgcagaagtacgtggcatatcgatgatgacttggatcctccgtatatcaagttaatgttactattagaaactgacttcaacatcacattgatcacttcagtgttaacgtgatctaaaataatggttcacatcatcacaccataacattactaggtctgaatattgtttcgtatccagacgtacgacaattactctgaatgttatacgatttattacgaattggggactggaaaataacatctctttgaaataacttctttgttttagaaaaggtgttttgatgatggatctgtatttcactggtttcagaaacggtgttatcaacagttagcagtcagtcccaatactttcaagact…
TCONS_00000762	XLOC_000452	gactaagtagctaagtggataacgcgatggcgtttgaagcgaacggtactgggttcaattcccagagtgaac
TCONS_00000763	XLOC_000453	aaaattattcggtactgtcgggttgcgaggatgaataagctattgcagtctatctctgacaagttaaaacatttggaatcaattgcgacaccagatgcggtaaactatgttgaagcatgcctcaaagtacagaatcaacagttgttgcacaggataaaatcgttaaaagaatcagttattcaacaggagctacttcttgggttaaaccaacaatatcatttaccatctgtcaaggctgtatccagtgtttctaatttgaatggaaattcactggaaatcggaccattgtctgaaaaaaaactagtgcctgaagagcaacccgaacagaggacagaggtacaaacagactcagtgaaaactaaaaatccgaagaccgaacgtaaaataccagatggaaaa…
TCONS_00000764	XLOC_000453	gaagatatatctcattatggttctcatatgcatgtcaaattaaaggctgacaacatttggctggttgatttcccgccttacttagtgacgtactgcacggaaaaaccctaaccaactgctgcattacaatgaacagttgttttcaaatcataacacacggttacctctaggtattttgtttccgaacttttggaatcggtgttttgttggtggtattttggtgaatactgggctgtgcatcagcctactctttctatcgttaatcttcaaacgttttaatcagcttagatagcaagataatcagtctcactacttgatatacttctgattttgatatcatctgtaagcaatagtgtctatgacctaaggaggcttgattatataatggcagataaatga…
TCONS_00000765	XLOC_000454	ttaagtaataaaaggtaaatccttaaggaagatcaaataaaaaaatccgcgacaaggaatgaatgttaaaatttcgaatttcactacattgtagttcttaagtaggtcataagtaatgtatcagtttacttagctgccaaaaagctgctaatcgatatcttatattcgtcgcagacttttcaaaagccatctcttctcggaggaatctctcctaaaatatcgttcaatgaaaataaacaaaaacctgaagttgacagttggacctgtgttaaaaatactttaaaaagcttatactcaattgggtttccccgtggaagataatcatcgaaacaatgcctgtcccttatccccaacatccgatccctattgaagcgctctctgaatatgatattcgtgaaa…
TCONS_00000766	XLOC_000454	caaataaaaaaatccgcgacaaggaatgaatgttaaaatttcgaatttcactacattgtagttcttaagtttacttagctgccaaaaagctgctaatcgatatcttatattcgtcgcagacttttcaaaagccatctcttctcggaggaatctctcctaaaatatcgttcaatgaaaataaacaaaaacctgaagttgacagttggacctgtgttaaaaatactttaaaaagcttatactcaattgggtttccccgtggaagataatcatcgaaacaatgcctgtcccttatccccaacatccgatccctattgaagcgctctctgaatatgatattcgtgaaatactcttggatggtcatgaaattcttgaaaaaccactaactccagctgcaaactt…
TCONS_00000767	XLOC_000455	atcagtgttgcccaagctctagcgcttagtgcaacaccagcaaaaccagacaaacaagctacagggttccctgataaacgcacatgaaactggctcaggacattcgcttttcgttctctcaatttcgtaaacaacacgcccgctgcgagaaagcagtgattaggatgtctatgacagtagttgtgttatatcttgtggccgagtggatgcctagttaatgtgtgacttgatgagaccgccaatcagg
TCONS_00000768	XLOC_000454	atgcctgtcccttatccccaacatccgatccctattgaagcgctctctgaatatgatattcgtgaaatactcttggatggtcatgaaattcttgaaaaaccactaactccagctgcaaacttccagaggattattaatcacatcgacttttctgagagcagcagttatggtgataattgttctcagaataaagagtccgaatctttcctaaagaacttcacaccaaaaatatgggagaatgttaaagagaccctacgtactacattgattgagatcaacgctttggttgacgttctttctatcatcaaagaaggaaaatatctggccattaatcctgttgctgatgattcgcaagaaactaacctttctctttacctatctgggaaaaaacgatctatc…
TCONS_00000769	XLOC_000456	ttattttcatagatgtaacttcatactggaaatctattatttaaataaaggtgaaagatattgtaaagatttcctagacttgaaagcgtatgttttaaaatggttttgaaataccattagtataaacaacaaataataggcaagtaaaaaagttcatcaaattgtgttagaatcgtaggcttaagaatgactatttttaggtacctttctaggtttatattctattgtattatacctgtaatcaatgtggtttcatcaagtcttgaatgagacaaatatccttaatggtattggatgatggtcagtcagaatcacgaatcgaagtttgaaatccagactatcagatgacaactcaactgcataaacgtctagtgatctctaagaagcctaaatctgata…
TCONS_00000770	XLOC_000457	tcagtggccgagtggataacgagatggcgtttgaagcgaaaggtactgggttcgagtcccagaatga
TCONS_00000771	XLOC_000458	gcagccccgtgtcggacgtaaataggaattatgtcggtactctatctacgacgacactctatatatttagtataaatcatgagttttatttgggactggctatctggttctgtgtcgaaggttctcagttatctcggcttatggcaaaaaaacggaaagctggtatttctaggtctagataatgctgggaagacaacattattgcatcgtctgaaagatgatcgcatggctcaacatgttccaacacttcatccaacttctgaagaattgtcaatcggtggaatgagatttacgacatttgatcttggtgggcacgaacaagcaaggcgcgtttggaaaaattacatcccagctgttgatggccttgtctttatggtagatgcatacgatcgtaacaga…
TCONS_00000772	XLOC_000458	attatgtcggtactctatctacgacgacactctatatatttagtataaatcatgagttttatttgggactggctatctggttctgtgtcgaaggttctcagttatctcggcttatggcaaaaaaacggaaagctggtatttctaggtctagataatgctgggaagacaacattattgcatcgtctgaaagatgatcgcatggctcaacatgttccaacacttcatccaacttctgaagaattgtcaatcggtggaatgagatttacgacatttgatcttggtgggcacgaacaagcaaggcgcgtttggaaaaattacatcccagctgttgatggccttgtctttatggtagatgcatacgatcgtaacagatttttggagtcaaagaaggagttggac…
TCONS_00000773	XLOC_000459	tataaagtccgaattcatttcaatgctcaccattagtggctcaaagtacgattaactctcggccaattttgtactttgacagggcagtctcataggagtaattgtgctttattcctgtttttttgttcttccgatctccatgtatttacacgcctttttctaatctgcataatattctacaatttct
TCONS_00000774	XLOC_000460	ggcgtagcttgatcagcgatttcggtacgttgaggtgctttctattggcaggtaggtttacatattgcaatgaagctttccaagagtcaagtaaccaatttttacgaccagaaccaagt
TCONS_00000775	XLOC_000461	caaaacttgcaatttcactagacattctctgattgttcattttattttacggtgcatattttgactgtgtgaatattaaggcctgtttttctcttatttcttgctttaggtcgcttttcgtcgttctctttagtggtaattcgtttacgatcactagttttctgttggcaacatttattagtcacaaggacatgattcgactaagtagaataacgaaaattttctcggaaacagtcttaattcagaaaacaagttctgttccttcgatgatgagaaaactctctaccaacacctacctatcagctccttctgattgtatccttcctgagcctccgttgccacctaacgaagtcgtcttgaatactttgggtgaaccaaccctagcctctctgggtttga…
TCONS_00000776	XLOC_000461	ctcgcatgtgttcagtaccttttctatagtttaaatagaataactgcatatgtcggaacagtccataagacatcggtttctcgcccttcctaatgagcaaaagctgaagttaggtagagtcacttctcctcgttgtcacctaactcctgttcccaatttatctacaagtgcaatcttggatattaacgatacccccataactgttacaggtgatgatttcgaggatacatgtattcttggtgaaggtttttttggacaagtttccaagatgcgtttaaaatcaacaaaagaatcatttgcagttaaaaaaataccattttgtaatttggacccacgtaatccagatatgatagcagatttggaaataggaaaattgcatccacatccatttttattacg…
TCONS_00000777	XLOC_000462	cacatttacaatatcatacagttaactatctatagccaacgaatatagctagtggactaagtcacataatgacttctgaagacatgattacatatcacagacaatccggaaaatcttgtgtcgttctcactccggtcgattgagctgttgtccaccatatcagttttctcaggtattattgtcgccacttacccttttgttaccgttgactgttttcttcagttgacctgaatcaatgcgtccgttgcttacaagcagacttgagtaccatgcttctaaaaattctctgatatacttagagtttcttcagttcaggattttgatatttttctgataaaatttgtcttcagtcgttctctatatacattgatgtgattggtagtatatcatattttttta…
TCONS_00000778	XLOC_000463	agcaagggcagcatttctacaattgaagaacatatggaactcaaaacaactttcaactaacttcaaagttagaatcttcaatacgaacgtcaagacagttctactgtacggagctgaaacgtggagaactactatatccatcgtcaagaaggtataagtatttataaacagttgtctacgcaagatactcaacattcactgaccggatactatcagaaacagcgttttattggagatgacaaaccagcctccagctgaagaggaaattaggaaaagacgttagaagtggataggacatacattaaggaaatcaccaatgtgcattacaaggcgatccctaacttggaatccggaagggaagcggaaaagaggaaggccaaagaacgcattacgccggga…
TCONS_00000779	XLOC_000464	ccgttggattattactgtacgatttaccattcctgagttatattcagtccattagttactgctccccctattcacagccacatttggctaaatcttgcacaaatattattttctattttatggtactatgtggtcagtttgtttagtatataaacctagtatgtttgaaaatgatgattcatattgcagaggctgttattggtgttttggacctaactgtctaggcagaaagcaggactggtaagtactcaagactgctcatacggatattgtgtatcatcgggcgatcaataaattcactgtattctaattggcgggaatcagcacgttcacatatatcaactgggcaagaacgcactcattcaatcgatataacagaaatgaatgtaattgaaaaat…
TCONS_00000780	XLOC_000465	atgccggttagcaatgtggaagtaccttctctacagccagtgcgtgatcctgtactgtttcccttgggattaaaagaagaagcaaaaatgttactaggttctgaggacattacaatacacgcaaaggatttacggaagatagctcatctaggctccggatattatggaagagtagaaaaaatgatccatacacccacgtcacacgttttcgctgtcaaacacatttccgtccatctgaattacctctcaagaccccttatttctcgagaattggctgttggaacccgctgtaatcaccgttctgtggttacttgttactgtggtctgttttgtgaaggtgatgttcttattgttatggaattaatggatacatctttggacaaattattaaaaaaagtt…
TCONS_00000781	XLOC_000465	tatctaaaattctggacataactttaatttgagtctatctttgaaaggcgtttttcattttaaaagtaatgaaatatatcatgctatccagattagattcagattttcagatgcgtgtatatatatacacgcatctatatagaacagacagcctagggtctatatccttacttttctagtatgctcctatgaccgtctagccttctcttaaagcagtcgattaaaggtgagaacaccactgcttcgagtaacaagttccaaggattgatgatgatgtgaaaacctgtatgccacggatattttattcgttattgagatgtcttgatctggtaggaaaaaaagagaggatatattacgtcaaaaatcagttcctagtgttctttacgacaaaatcaggtc…
TCONS_00000782	XLOC_000465	tatctaaaattctggacataactttaatttgagtctatctttgaaaggcgtttttcattttaaaagtaatgaaatatatcatgctatccagattagattcagattttcagatgcgtgtatatatatacacgcatctatatagaacagacagcctagggtctatatccttacttttctagtatgctcctatgaccgtctagccttctcttaaagcagtcgattaaaggtgagaacaccactgcttcgagtaacaagttccaaggattgatgatgatgtgaaaacctgtatgccacggatattttattcgttattgagatgtcttgatctggtaggaaaaaaagagaggatatattacgtcaaaaatcagttcctagtgttctttacgacaaaatcaggtc…
TCONS_00000783	XLOC_000465	tatctaaaattctggacataactttaatttgagtctatctttgaaaggcgtttttcattttaaaagtaatgaaatatatcatgctatccagattagattcagattttcagatgcgtgtatatatatacacgcatctatatagaacagacagcctagggtctatatccttacttttctagtatgctcctatgaccgtctagccttctcttaaagcagtcgattaaaggtgagaacaccactgcttcgagtaacaagttccaaggattgatgatgatgtgaaaacctgtatgccacggatattttattcgttattgagatgtcttgatctggtaggaaaaaaagagaggatatattacgtcaaaaatcagttcctagtgttctttacgacaaaatcaggtc…
TCONS_00000784	XLOC_000465	tatctaaaattctggacataactttaatttgagtctatctttgaaaggcgtttttcattttaaaagtaatgaaatatatcatgctatccagattagattcagattttcagatgcgtgtatatatatacacgcatctatatagaacagacagcctagggtctatatccttacttttctagtatgctcctatgaccgtctagccttctcttaaagcagtcgattaaaggtgagaacaccactgcttcgagtaacaagttccaaggattgatgatgatgtgaaaacctgtatgccacggatattttattcgttattgagatgtcttgatctggtaggaaaaaaagagaggatatattacgtcaaaaatcagttcctagtgttctttacgacaaaatcaggtc…
TCONS_00000785	XLOC_000466	ccagcttattatagactgtcacatttaggttatattgttttaaactatgatgatgatctccattttcttttacctgacgaattaatacggattctgagtacaagtttgtgggatctagcgccaatgtacaccggacgaagtagcttggaatacacaaatgatccaatacgtataactttgtcccattcatcttcgacgttcttgtcaaacataggcggtattctcaacctacaataattatttgattgtcgtttggacgtctgaacgaagttttttgatgacatttttatccaccaccaaataagcgagttagtcaacctattcaaccatttcattttaaccgttcaaatgtgccttagtaaacgcaccctacaacatcatcttacacttaagatatga…
TCONS_00000786	XLOC_000467	ggatcctggaacctatgtgcactgttggtttgtaatcagggtttttcaactcacctaggtagatcctctgtatccactaacccggttaaagcctcgaacattcgcttttcgtcctttcaatttcgtaagcaacactcctcgtgacgagaccgatccattgcagtcctaaacatcaatatgagtgtgcaaacaaacaacacaaaaataaattaatacttggggacagttggtaacattactctatttataattctttcaacaaatactttgataacaactttctaatacaaaggcaaggacatctgaaaaagttattttttgttgaaaccatttttcatattaatcacc
TCONS_00000787	XLOC_000468	gttacatcgttttgctatacttctgactatggcgttgtatggtgctccgtttcccagatatgtagtttatacagatgagttacgtgatgcctataatactgatgatgtttactacacgtataatggacgcatagtaaataatatgggagaaattccgaaacgtgctttgttgcaagtgcattatcgtttgcgcggtggtaaaggtggtttcggatctatgctacgagctatcgggagtcaaatcgagaagacaaccaatcatgaaatgtgcagagacttatcaggtaggagaatgcgtgatgtaaacctggaaaaaaaattaaaggaatggtatgctacggctgacgagcgggaacgtaagaaagcagaggaatatgttgagagacgacgaaaacgcca…
TCONS_00000788	XLOC_000468	ttaaagatagccaatttgactttcaaattcatgtgattatagatgatcttgccgaagttcagctcacggtgttttctttccatgttttgcactgtaaactattcaactttgacaacgagtcggcttatttcacttttcgatcgaatgcttatcaccctcacacgaccgatggcgttgtatggtgctccgtttcccagatatgtagtttatacagatgagttacgtgatgcctataatactgatgatgtttactacacgtataatggacgcatagtaaataatatgggagaaattccgaaacgtgctttgttgcaagtgcattatcgtttgcgcggtggtaaaggtggtttcggatctatgctacgagctatcgggagtcaaatcgagaagacaaccaat…
TCONS_00000789	XLOC_000468	atttgactttcaaattcatgtgattatagatgatcttgccgaagttcagctcacggtgttttctttccatgttttgcactgtaaactattcaactttgacaacgagtcggcttatttcacttttcgatcgaatgcttatcaccctcacacgaccggtaatgatttttatgatacgtaagggaaaaacaatattacaactcgttcttctacagaggttcccagttatcattacagcttacttcaatcacctagctagaattcaggtttattatcataggtgtcccgatgattcttttttatttactatatattattggttacattgaaaatttctatcgctttctttatacacacgtttcttacgcacaaacactgtttcgctcataaatatttaattct…
TCONS_00000790	XLOC_000469	aagtttcagcgctaccgtaaccttgagtagtcagctatccataaaatgtgtgatgagtacggtggtgcagatgactttgaatcagatgaagagcctctggacgaggtaccagaagaggatttagacacaaaacctgaaggtgtcacgtacataacagctgatgaaacgccgcgcttatcaggtcaaaatatggctgccccagtagagaaaagtaaacgggtcactactccatatcttacgaaatatgagcgtgctagagttttaggtgcacgagccctgcaattatcaatgtctgctcctgttatggtcgagctggatggtgaacgagatcctttgaaaattgctgaaaaggaattaagggctaacaagatacctatcattattcgacgtttccttcct…
TCONS_00000791	XLOC_000469	cattgtcactactagttctgtagagttcattcggcgagactataatttatggaagaaccagttagatacaaaataacaggtcttttattttggcgcgaacttcattcaaccatctggctggattgcatctagtttctaaccttaaccatcaattgtatattataattccttcaactgctttattactgtcattcagtccgagttacaaggtgtacattctcagggtgactatagcgtcgtccaaaggtagtcagctatccataaaatgtgtgatgagtacggtggtgcagatgactttgaatcagatgaagagcctctggacgaggtaccagaagaggatttagacacaaaacctgaaggtgtcacgtacataacagctgatgaaacgccgcgcttatc…
TCONS_00000792	XLOC_000469	cattcggcgagactataatttatggaagaaccagttagatacaaaataacaggtcttttattttggcgcgaacttcattcaaccatctggctggattgcatctagtttctaaccttaaccatcaattgtatattataattccttcaactgctttattactgtcattcagtccgagttacaaggtgtacattctcagggtgactatagcgtcgtccaaaggtcctccataaattataatctcaccgttgttagtttttccttccagttataacatatcgtaaactgagacttattcatgcgctttagttgtatatacgcagtcgaaaacaaggatctaaattcccacttaagctacatttaggtgctggccttttttctcaaaaaatattttctcagaga…
TCONS_00000793	XLOC_000469	tttatggaagaaccagttagatacaaaataacaggtcttttattttggcgcgaacttcattcaaccatctggctggattgcatctagtttctaaccttaaccatcaattgtatattataattccttcaactgctttattactgtcattcagtccgagttacaaggtgtacattctcagggtgactatagcgtcgtccaaagtcagctatccataaaatgtgtgatgagtacggtggtgcagatgactttgaatcagatgaagagcctctggacgaggtaccagaagaggatttagacacaaaacctgaaggtgtcacgtacataacagctgatgaaacgccgcgcttatcaggtcaaaatatggctgccccagtagagaaaagtaaacgggtcactact…
TCONS_00000794	XLOC_000470	gctaccttgacgtggtggtcgggcttgcctgtcgtgatgaaccaatcgagatatactggctggaacaatcgttcctcaaggtcctaccatgtcagacaggtcgattgaagagcggtaagactaaaagcagcaaaccccagggtctgaaggcgaagtcatactactgactgtacagaggtgtgacggcagtaacgtgtttccttcagacaaccagcataacagcgatgctgccttcacacaaggatggatggggttgaagaaagtcgaccctaaaagtgcacacctcgccttatcccacggatatccgtctccggtggtaaggtctcaataagtacggagctaacacaaaaattaatcacagaaaggtcatgtgtgaccgacctcaagcagttgtcgcat…
TCONS_00000795	XLOC_000471	tgtttcttttttctcttttattgttaatattcctacattctgacctggagacatcgatgatccactactactagatacagaagtccgttgagcgaaagcttcttctattacatccagaacaatttaaaccatctgaaactgatttcgtccacttcagcgcggaaaattgattctaaagactacgcttttggacttaagatttcttaaagtgattgttattttggcaaaagcgaatttctgcgaaattcagttcgtgtgtaaaactatgccagaatctctaccgttagagaatagctatcctagtactgtcaagcttaaatacaaaaagctatcgtatcaagcgacaactcctactcgtggatctctctttgccgctggttacgatctttacgctgctca…
TCONS_00000796	XLOC_000471	cctcatatacgggatacatctaggatttcttaaagtgattgttattttggcaaaagcgaatttctgcgaaattcagttcgtgtgtaaaactatgccagaatctctaccgttagagaatagctatcctagtactgtcaagcttaaatacaaaaagctatcgtatcaagcgacaactcctactcgtggatctctctttgccgctggttacgatctttacgctgctcatgaagctaccatacctcctgggggtcgtgaattaattaaaactgacatacagattgaattgccggaaggctgttatggtcgcgtcgctccacgaagcggactagccttaaaacaggggattgatgttggtgctggtgttattgaccgcgactataggggcaatgttggtgtagt…
TCONS_00000797	XLOC_000472	acaggcagaactaacactcgaaaaagaaagtatttgacttttcatcgcactaaaattattcttcatcacttccgtcacaaataatttttgaataatatactcattttgttcgagtttgttttagtgggtcgcatatattgttaaagtgctggtcttaaactcggacttagcctatcttcattcgctgtaggcatggcagaccaaccaccagtggcagctttcaaactagttcttgttggagatggtggtacaggaaagacaacattcgtgaaacgacatattactggagagtttgaaaagaaatatgtcgccacattgggtgttgaagttcaccctcttgatttccacacaacacgtggccaagaaaagtttggcggtttaagggatggttattacatt…
TCONS_00000798	XLOC_000473	atgtcagactcaatagaaacccataatctggaggatttgtcaccggttgagatagacactgttatggctacgaaatcccgacttccagaatttgatcgtagtgatcctgagttgtggtttgctcaactagagcattatttcacgagacacaatatcaaatctgaagggattcgctatagagacttgtgttctatccctcctccttcagtcgccaaagaagtccttgacttgattttagatccaccatcaccacaaccatacaccatcttaagacgagagataatgaaccgtttatcattatcagatagtcaaagaatccaaagactttttcaaggtgaaacactaggtgatcggtcgccgtcacagtttttgcgtcacctccaagtgttaatgggtgat…
TCONS_00000799	XLOC_000474	aagcaagaaatttaggatgaagcagtaaccttgtctatttatttttttcacgaaatcgtaatgttatattttgtattgagacatataaaatactcaaatgtaggtcgtctcctcattggagacaaccacattactcttttatcctcgtgaaatatagtgaatgagatagttctaaacattattgtatatagagcacctagtatttaacctggcaatgatggaaaatatcagcaacacagaagtctcagctggtgcagaatctttgaaactgaaaattctgttcgctggagaaacagaaaactattagtaaaagtttttccatgacttacgatactcaaaatgagaaatgacctacgggtaaattacatagattttgattctcagagataaacgtgtctt…
TCONS_00000800	XLOC_000474	aagcaagaaatttaggatgaagcagtaaccttgtctatttatttttttcacgaaatcgtaatgttatattttgtattgagacatataaaatactcaaatgtaggtcgtctcctcattggagacaaccacattactcttttatcctcgtgaaatatagtgaatgagatagttctaaacattattgtatatagagcacctagtatttaacctggcaatgatggaaaatatcagcaacacagaagtctcagctggtgcagaatctttgaaactgaaaattctgttcgctggagaaacagaaaactattagtaaaagtttttccatgacttacgatactcaaaatgagaaatgacctacgggtaaattacatagattttgattctcagagataaacgtgtctt…
TCONS_00000801	XLOC_000475	ttttagcctggggtcgatttgttcagttcataataaacacaccatattggactgtttgtctattgaaaattgtcgtacattatttaatctacttgacagattcataaatgtttcatccttcggcatttactaaatttcaatatggaaccatactggctatacaacatttattcggttgatatttatgacttcgtcagcctagtatatataggaaattttttttcaaagacca
TCONS_00000802	XLOC_000476	agtgattatgttaataaattattatttagaaatataataagatcaaagaaacacaatctattgtaaatagcaaacaaatgccctggcacggtcgagagtggggagagtccgctctccctctcgaaatgctctcacatggccacacgtatatagcctctgtcaggaaagtcctactcactgccttctcgtggcatcactgttgtttacgaaattgagaggacgaaaagcgaatgtccggcgctttaaccgggttggtggacacggagggtccacctaggggagttggaaaaccccgattccaaaccagtggtgcacaggggctgcagtatcctgcaggaaaaaatgacgtatgaaccaatcgttggtcaccggctaccatgggactgcatctcctcacga…
TCONS_00000803	XLOC_000477	tatcttaattccttgaaaaagcttggatcaggttgccaggcgaaacgttggatttacttcgaattcattcgctgagattttacaaatatattcttcttcctatttaatgtcttacatcaactcggcgctcaaatactgtaaaattattcgctctaatttagacgaaacttcctatatactttatgcttgaagctaatttttttttactatgccttttttttatatccgttcggtaatttctataacaagtagtattgtttgaaaactacttgtggaggatttctcagccagtgcttccaactgcttgtaaacaatgagaagaagctacctatctccgaatcttagaggaggatagttcttcttaatttgtgcttttatagattcaaatattaggaatac…
TCONS_00000804	XLOC_000474	gaaactcgaatagtatcattgtttaagaagagttctccatgacctagttcgtaaattaggtatatatgaagtgatcataagatagctgacttaaggtttaacaattgacaactgaccgataagtatttagagttttcttatcaaagcgttttattataaatcttatgtataaatcgtgtgcaacctgtttgatagaattaagttctattcaatttataacatataatgtttaggagattaggagtaaaaaacatattttataaagcccggatttagaaaaactgccctttaacccgagaattcttttttaaatttttaaagtggcggtaatattttgatgtatgtacattatcatacaatttttcacacggacaattttagaaacagactctaaatttg…
TCONS_00000805	XLOC_000478	gtattattggccctgccaggagcccagtgagttgtattgtcgaatagatccataaaataaatagttcgtctcctctagcttaactcactcagcaacgtatccgcacctgatcacgagtagatacgcctcactacgtatctttgcaataactggacagcatagatcaaacgcttcccaacatatcgatgaccttccaagaatatcttcaaatacattcaccctgatatctggtttggggttttgatggactttttgattatggtgttatggacaagagccctgtcaaaccatgagtatctgtggaatctttagactagtttctgactgactaatccatagtttactccacaaatccctcaaagccgtcagattagaatatttctatccgagaacttacca…
TCONS_00000806	XLOC_000479	catctaggactgatcatttgagagaacattcgaagaaagttcaaaagccgatatcaaatcgtctacttctggagttttgtttctcgcgccgagtagtgaattactggaattctctaccagaacaggtaatatcagcactttcttttgacatgttcaaaacgagaccggatctccatagtgttacaaactgcaaagaataacacaggtcgatagacctcctatccttattgttgaagactgaagagaaaagtagcccactacagtcgctaagattggtggttttgttatttagtcatacgaagttttacatcagcggtcaaactgataaaagaaaactatatcaacgactctggacgactaatcagccaatcaatggaaactcctcagtcataaaattaa…
TCONS_00000807	XLOC_000480	ctattattctctgagacctatgcgagaaggtttacagaacacaaacaaataaactctggttggaattctgctttattcatctaaccatcaaaagtgggagaattgatattagccctgttgatgaatgctccacaacaatatttctctgtaagaggtaacaagtcagctgattgattatacttatcactggagactacctcaatgtggtttgtatgtgtgaaaaatgtatgaaagtattcagagagaagagttgtttgctatttgttcaatttttccagatttgataacttcggtcaatggaatcaagaaattgcatatacctgttgattctgttcgtgatctcgataaagcgaatttccctgtacaagtcagtttaaagatcagttcgatcatacgtcc…
TCONS_00000808	XLOC_000480	ctattattctctgagacctatgcgagaaggtttacagaacacaaacaaataaactctggttggaattctgctttattcatctaaccatcaaaagtgggagaattgatattagccctgttgatgaatgctccacaacaatatttctctgtaagaggtaacaagtcagctgattgattatacttatcactggagactacctcaatgtggtttgtatgtgtgaaaaatgtatgaaagtattcagagagaagagttgtttgctatttgttcaatttttccagatttgataacttcggtcaatggaatcaagaaattgcatatacctgttgattctgttcgtgatctcgataaagcgaatttccctgtacaagtcagtttaaagatcagttcgatcatacgtcc…
TCONS_00000809	XLOC_000480	ctattattctctgagacctatgcgagaaggtttacagaacacaaacaaataaactctggttggaattctgctttattcatctaaccatcaaaagtgggagaattgatattagccctgttgatgaatgctccacaacaatatttctctgtaagaggtaacaagtcagctgattgattatacttatcactggagactacctcaatgtggtttgtatgtgtgaaaaatgtatgaaagtattcagagagaagagttgtttgctatttgttcaatttttccagatttgataacttcggtcaatggaatcaagaaattgcatatacctgttgattctgttcgtgatctcgataaagcgaatttccctgtacaagtcagtttaaagatcagttcgatcatacgtcc…
TCONS_00000810	XLOC_000480	ctattattctctgagacctatgcgagaaggtttacagaacacaaacaaataaactctggttggaattctgctttattcatctaaccatcaaaagtgggagaattgatattagccctgttgatgaatgctccacaacaatatttctctgtaagaggtaacaagtcagctgattgattatacttatcactggagactacctcaatgtggtttgtatgtgtgaaaaatgtatgaaagtattcagagagaagagttgtttgctatttgttcaatttttccagatttgataacttcggtcaatggaatcaagaaattgcatatacctgttgattctgttcgtgatctcgataaagcgaatttccctgtacaagtcagtttaaagatcagttcgatcatacgtcc…
TCONS_00000811	XLOC_000481	cctgtatgaaattactagtaatgtgagtgggcaaacgtgcatagacatagttactttacatgtgatactttttttggcattagttttggactacgttttcattcgttatcctttgattgtctttcgctgatatcgttgcttactttgcgatccacctattttcactacatatcactgttcgataacctcaaacaagtctatgtttgcttatgaaacttctacagaaaaaagaatgatatggttaattgtgtcattaacac
TCONS_00000812	XLOC_000482	cgcttgaaaatgcgttctttcactaaaccataatcggagtttaaatatgccttagaataagtagaagtcttctgtcgaacttgtacaactgaagttggcttcagtgttttctgtttgtgttcactgttgtgtcaacaattgagataatgtttctctctatgcctcaaactgcttgctagaaataagtatcttgacgtttagatattccatgtcgttgttactcatattcagttatgcctcatgggaaaatttgttttttaattcatgtacttactatgtaactaaatacttatatgtgctcagtaataacagccgatgggtttcagtgttctgcgtttatatgtttaaaaattccatggttttgtagaaaactaaatcctaatgttattttagataacg…
TCONS_00000813	XLOC_000480	tcacagaacaatgagattgaaaagtctgtacgagaatatcgatatattatcattcaaatggaattatgtccatccaagtcattgagatatgttattgactccgaaaatttatcatgtagtccggatagagcttggagtttattccgtgaattaacagatggtttggcatatattcattccaaaggagttattcatagagatttgaaaccagccaatataatgttagattctaatgatcatgtgaaaattgtagatttcggcttggctacacggactgtacaagaaaaactaatgaatgcacgccaagccgttgcagctgaattccataaatgtagtaaacaaacagaatgctcagattctacacaacagattccacctgttggacataaagaggtaccg…
TCONS_00000814	XLOC_000480	tcacagaacaatgagattgaaaagtctgtacgagaatatcgatatattatcattcaaatggaattatgtccatccaagtcattgagatatgttattgactccgaaaatttatcatgtagtccggatagagcttggagtttattccgtgaattaacagatggtttggcatatattcattccaaaggagttattcatagagatttgaaaccagccaatataatgttagattctaatgatcatgtgaaaattgtagatttcggcttggctacacggactgtacaagaaaaactaatgaatgcacgccaagccgttgcagctgaattccataaatgtagtaaacaaacagaatgctcagattctacacaacagattccacctgttggacataaagaggtaccg…
TCONS_00000815	XLOC_000480	tcacagaacaatgagattgaaaagtctgtacgagaatatcgatatattatcattcaaatggaattatgtccatccaagtcattgagatatgttattgactccgaaaatttatcatgtagtccggatagagcttggagtttattccgtgaattaacagatggtttggcatatattcattccaaaggagttattcatagagatttgaaaccagccaatataatgttagattctaatgatcatgtgaaaattgtagatttcggcttggctacacggactgtacaagaaaaactaatgaatgcacgccaagccgttgcagctgaattccataaatgtagtaaacaaacagaatgctcagattctacacaacagattccacctgttggacataaagaggtaccg…
TCONS_00000816	XLOC_000483	actttatacgattggtcttgcatatctctcaatacaccattatttgtatccgttacaacaatctactgtggtgtgaatgcattcaaactattatgcacaacttacttccagtgaatagatcatggtactttttgtcgtggagtgtttaggtctttaagaggatcagttggtaattttattttatttaacgaggcgtttaagatatgtgttactcacgtataccgtctcatcactactaaccaactatactcgctacctgcttcggtctgggaatctgggcagtatcacagcccacacacaaatcaagtgacttgtgtagcgcatatgtattcggtgcccctttgtaccaatatttatgtgttcaaataaacaaataataaatgctcgctacctgcctgt…
TCONS_00000817	XLOC_000484	actcgataaattgtctaactgatattcagattgttgcctttagtgactgggaaaaactagaacagcttctggcatttactagattcagctattggtctctgatcaacatgttccgtggtttttagttgatgaaagatgtgtagatattgttgttaccacaatccgctttaataagccaatatgttttaagatgtaaggagtctgcaaaaattcatataagtgggacattttgggaatctttaaccaac
TCONS_00000818	XLOC_000485	gtgggactcaacataccgtttttgttcgaaagggttaaacttaaactggtagatagcaatagtctctgatgtacataagtgtttcacttgtattcctcttgagccgactcttctgactgtatgtataatttcaaagggggattctgatgaaacagagtggccagaattgactagatactccaggacttagcttttgactgacttctgtgatccttcgaaaaaccaggcggagtaatgtccagagatgcgttttgattgtacagcttaaataagtgagatcatgggaaaggaagttttcttcgctgaatccccttatttcttcttcaatgacacaatgtgtcttttccatttatttatagatattttcattcatataaggtttacgataatattcagcaa…
TCONS_00000819	XLOC_000480	tgttagcctttgtggaggggtaaaggcatagcattctccatagaactctgtcctgggcaattcttcccaataactattcatcattttgatgtctgcttttaattcccgaagcaatgtgttctttggtcttccttgtttctgttgcccttcaggattccaagttagcgcttgcttggtgatacagcttgatgatttccgtaatgtgtgtcctatccacatacagtgccttttcctaacttcatctggaagctgatttttttttattccatggtaggctgttgctgatggtatcctaataacggacattgagtatcttgcgtagacaattgtttataaatacctatactgttttgattatggttgtggtaaatctccaagtctcagctccacacagtggaa…
TCONS_00000820	XLOC_000486	tcagtggccgagtggataacgcggtggcgtttgaagcgagggtactgggttcgagtcccagaatga
TCONS_00000821	XLOC_000487	aacccaggtttcaaaggacctgtggaaaacaatgataatcactccacaacatcaacaaaaaatcaatctgcgacacagtaacaatttattacaacatattgatccgcaagtctagatgccagaaggctttttggccacctttagtacatttaaagaaacttctcccggtttgtgtattgataattatatttcttatcctgtacttgttattgggtatatgccgggacaagaaaaaaacacttgtatgaataactattgtcccaatttacttttg
TCONS_00000822	XLOC_000488	attcagtagctaagtgaataacgtgatggcgtttgaagcaaaaggtactgggttcgagtcccagagtgaat
TCONS_00000823	XLOC_000489	ttcagtagctaagtggataacgtgatagcgtttgaagcggaaggtactgggttcgagtcccagagtgaa
TCONS_00000824	XLOC_000490	atgaacagtattggtcgcctaatcgaagatattgtaccggttaaagttagtggcaagtggaagaagaagctctgtgcacttgagagacctgcaacatttataagtaaattaatgttgttttgacccagtttagactcactaaagttattcgtatttaacgaagatggaagtttatgtcgttgtcaagatgttcatgcctacattcttggagtagactctaagcatgatggagtaattatgttcgtatgtacatacaagttacgttgtatatcatttcgacatttcgaggagatgactaaatgggatgacatattgaaagctaatttgaaatgttcatattttcatgccgatttgattgtcgctcctaaaaacagcattttgtatagttatgcacgtcat…
TCONS_00000825	XLOC_000490	atgaacagtattggtcgcctaatcgaagatattgtaccggttaaagttagtggcaagtggaagaagaagctctgtgcacttgagagacctgcaacatttataaactcactaaagttattcgtatttaacgaagatggaagtttatgtcgttgtcaagatgttcatgcctacattcttggagtagactctaagcatgatggagtaattatgttcgtatgtacatacaagttacgttgtatatcatttcgacatttcgaggagatgactaaatgggatgacatattgaaagctaatttgaaatgttcatattttcatgccgatttgattgtcgctcctaaaaacagcattttgtatagttatgcacgtcataggagacgttttccactcattcaaggacct…
TCONS_00000826	XLOC_000490	atgaacagtattggtcgcctaatcgaagatattgtaccggttaaagttagtggcaagtggaagaagaagctctgtgcacttgagagacctgcaacatttataaactcactaaagttattcgtatttaacgaagatggaagtttatgtcgttgtcaagatgttcatgcctacattcttggagtagactctaagcatgatggagtaattatgttcgtatgtacatacaagttacgttgtatatcatttcgacatttcgaggagatgactaaatgggatgacatattgaaagctaatttgaaatgttcatattttcatgccgatttgattgtcgctcctaaaaacagcattttgtatagttatgcacgtcataggagacgttttccactcattcaaggacct…
TCONS_00000827	XLOC_000490	aacagtattggtcgcctaatcgaagatattgtaccggttaaagttagtggcaaggtaggttctgttttcgctatttaactagaacttattagtggaagaagaagctctgtgcacttgagagacctgcaacatttataagtaaattaatgttgttttgacccagtttagactcactaaagttattcgtatttaacgaagatggaagtttatgtcgttgtcaagatgttcatgcctacattcttggagtagactctaagcatgatggagtaattatgttcgtatgtacatacaagttacgttgtatatcatttcgacatttcgaggagatgactaaatgggatgacatattgaaagctaatttgaaatgttcatattttcatgccgatttgattgtcgctc…
TCONS_00000828	XLOC_000490	aacagtattggtcgcctaatcgaagatattgtaccggttaaagttagtggcaaggtaggttctgttttcgctatttaactagaacttattagtggaagaagaagctctgtgcacttgagagacctgcaacatttataagtaaattaatgttgttttgacccagtttagactcactaaagttattcgtatttaacgaagatggaagtttatgtcgttgtcaagatgttcatgcctacattcttggagtagactctaagcatgatggagtaattatgttcgtatgtacatacaagttacgttgtatatcatttcgacatttcgaggagatgactaaatgggatgacatattgaaagctaatttgaaatgttcatattttcatgccgatttgattgtcgctc…
TCONS_00000829	XLOC_000490	agtggcaaggtaggttctgttttcgctatttaactagaacttattagtggaagaagaagctctgtgcacttgagagacctgcaacatttataagtaaattaatgttgttttgacccagtttagactcactaaagttattcgtatttaacgaagatggaagtttatgtcgttgtcaagatgttcatgcctacattcttggagtagactctaagcatgatggagtaattatgttcgtatgtacatacaagttacgttgtatatcatttcgacatttcgaggagatgactaaatgggatgacatattgaaagctaatttgaaatgttcatattttcatgccgatttgattgtcgctcctaaaaacagcattttgtatagttatgcacgtcataggagacgtt…
TCONS_00000830	XLOC_000490	tggaagaagaagctctgtgcacttgagagacctgcaacatttataaactcactaaagttattcgtatttaacgaagatggaagtttatgtcgttgtcaagatgttcatgcctacattcttggagtagactctaagcatgatggagtaattatgttcgtatgtacatacaagttacgttgtatatcatttcgacatttcgaggagatgactaaatgggatgacatattgaaagctaatttgaaatgttcatattttcatgccgatttgattgtcgctcctaaaaacagcattttgtatagttatgcacgtcataggagacgttttccactcattcaaggacctaaaaaccagattttctcttcaagaaaattgtatcctacattatgcaataattcaagc…
TCONS_00000831	XLOC_000490	tgtgcacttgagagacctgcaacatttataattattcgtatttaacgaagatggaagtttatgtcgttgtcaagatgttcatgcctacattcttggagtagactctaagcatgatggagtaattatgttcgtatgtacatacaagttacgttgtatatcatttcgacatttcgaggagatgactaaatgggatgacatattgaaagctaatttgaaatgttcatattttcatgccgatttgattgtcgctcctaaaaacagcattttgtatagttatgcacgtcataggagacgttttccactcattcaaggacctaaaaaccagattttctcttcaagaaaattgtatcctacattatgcaataattcaagcgatggctatttacatgtgacacgtga…
TCONS_00000832	XLOC_000490	cataatagatagtatgctcaacatttggttaacagacctcaaataaaaatgctaagtacatacgtttttcgttatcgagtttggcattagttagttgaacctaaccaacatgaatatacaaaaggaaatagttatgaactgttacatagaagaaatatcatcacgtacttcataaggaaattctatacattttacaatacttatatattagttgtgctagaaaattggttcagcattcaaagtcacattcacagtgctgtcgatttgcttacagcttggcttttgtaaccatacctcacaatacgattgaaatatcaaaattttgcataattggtttcatcgaaagattttttcttcgttttttttaagcgaacgttactcattgtaacattcatccta…
TCONS_00000833	XLOC_000491	ttgttgttgtgaattgagtttgggttcagtattttctgattacaaacgattgggagat
TCONS_00000834	XLOC_000492	tagctcttttggtttaaatttttgctttcttttctaaggttattgtaccctcatttaactgcttgtgttggacgcttcaattgatttttttttaatctttacaaatgaatctttgcaggatttgtctcagagtgactgaggtcagtggagaaaacgacgttgtagtatccagatatccaagcgaggattggagtcattgatgttactttgaattaaataaaatctacacaatcgctttttagtcaacgactgacagaactttacaaattttgaacggaaatttactcatagtgagtattgtttagatgttgatgtatgaactagaggtatcttaatgaaccatgttttagttggttcgtactatagaaagtcgacagagtctagagatcgctacttttg…
TCONS_00000835	XLOC_000493	tcacttttgttgtttcattcattgttttccccatatacatcacttcaatttcatccatccagttcacttgtctgctggtttcaggcgttgtttaaactaccgtgctagagatcgaactacaagaaatggtcattttaagtgaacaggtcggtgccatcaaggctattgtagaaagacatttaaatgattcgttatccctaagactgaatcccgtcagccagttagatgatttttcgaatgctgaccatttacccattgatctatctcagatggacctacaattagctatcagcaccgctgaggccatattagataatgtgcgtttcgaagatgatgaattgaaacgggaatgtgagcagttatcacaaaagcttgagcagagtgtagcccgatataatg…
TCONS_00000836	XLOC_000493	ttatcagccgattgcctttaagcgctaaatgtcttcactcaatctctgaggagttgtcaaagatttggagagtagtactctcaaataaaaatcctaatggttccatgccggaatcatcggggcatgatggatatataaggttacttgtcttaataacgccgaaaccgccagtgatggcaaggaatgttactcaatccaaatgtcgtgattcatttttactgccagcaaaatttaagggagcttcgaaagaactagcaaatgaaattgcgaatgccttgcctaagaagtcgtctcgaccgtaagtacatacgtaaaatggtctctgtggtattacataagctgttctaaaagcctggtctcaatgggacaatcagtgttgtcgataacacacataaacaa…
TCONS_00000837	XLOC_000493	atttcatccatccagttcacttgtctgctggtttcaggcgttgtttaaactaccgtgctagagatcgaactacaagaaatggtcattttaagtgaacaggtcggtgccatcaaggctattgtagaaagacatttaaatgattcgttatccctaagactgaatcccgtcagccagttagatgatttttcgaatgctgaccatttacccattgatctatctcagatggacctacaattagctatcagcaccgctgaggccatattagataatgtgcgtttcgaagatgatgaattgaaacgggaatgtgagcagttatcacaaaagcttgagcagagtgtagcccgatataatgcagatttatttgaaaaggaaaaagccaaaaaagaacaccacttaaaa…
TCONS_00000838	XLOC_000493	aaatcctagtaacatctgtacgagaaaacaggactcaactagtagtaagagcgaaattctaacattcttctccaccaaactttatgccagatgtgaaataagaatatctcttaaattgtacctacatgttagaaatcgaattattcctgaatcaatcaactatataagtattcaaactaaacattttcaaatggctcgaactccaggctaaactgacttttgtgaactactacactgaatcttccaagcatattgatgtaagtatcaattttattcaaatagccccaaatacatgaaaacgagttctattctgcttgtctttggtgtttgtgagtatcgattagctgtcctcatttgtttttctttaagggcgaaattatcggtctacgaaaaattcac…
TCONS_00000839	XLOC_000494	ttatataacgttagccaaagtttgaggtttgcattttgaattgctttgggcggtattcttgaagtcttttgttacttgtggactactgtgagcaatcatgtatgcactgtcctggttacttcttaggtagaccactttctaccccactgagaaatattactccagtgtcaaaatcagctattaattttaagcacctcaaaagctcactttaccaacttcttgatgactgaaaaggtttactatccctgggcagttgtctgcatttctcgaacgtgctcatctccgaaacttctacaacgcaattaagaagaaattaaaaataaatgaccctgacgatttcgatcgggttaaacctactgacctagcttgtcttggaatgacagaaaatgaaatcaatcg…
TCONS_00000840	XLOC_000494	ttatataacgttagccaaagtttgaggtttgcattttgaattgctttgggcggtattcttgaagtcttttgttacttgtggactactgtgagcaatcatgtatgcactgtcctggttacttcttaggtagaccactttctaccccactgagaaatattactccagtgtcaaaatcagctattaattttaagcacctcaaaagctcactttaccaacttcttgatgactgaaaaggtttactatccctgggcaggtcgatgtgagaagttgtctgcatttctcgaacgtgctcatctccgaaacttctacaacgcaattaagaagaaattaaaaataaatgaccctgacgatttcgatcgggttaaacctactgacctagcttgtcttggaatgacagaa…
TCONS_00000841	XLOC_000495	ctgtagtttgtagttataatcccataactatgttgccaccacctcctggaccggaagaacacgagactatcatctgcaaagatgacatcaacagcaaaaatttttccgatgcttctgtacaatatacaaaagttaaagataatgtcaaacatttatctgatgaagataaggatcttaataaatctgacattggtacaatgagtaataatcatcaagttggaaaacacaatacatcatcaatttccgaaagtataactccgtcgaaaaaacattcattttcacttgataatttattagatgaagttgcttatatcagtgccaaagattttgattgccagccatcagccccacctttaattgatctttacagtcctgtaccagacccgtcggtatttattc…
TCONS_00000842	XLOC_000495	ctgtagtttgtagttataatcccataactatgttgccaccacctcctggaccggaagaacacgagactatcatctgcaaagatgacatcaacagcaaaaatttttccgatgcttctgtacaatatacaaaagttaaagataatgtcaaacatttatctgatgaagataaggatcttaataaatctgacattggtacaatgagtaataatcatcaagttggaaaacacaatacatcatcaatttccgaaagtataactccgtcgaaaaaacattcattttcacttgataatttattagatgaagttgcttatatcagtgccaaagattttgattgccagccatcagccccacctttaattgatctttacagtcctgtaccagacccgtcggtatttattc…
TCONS_00000843	XLOC_000495	ctgtagtttgtagttataatcccataactatgttgccaccacctcctggaccggaagaacacgagactatcatctgcaaagatgacatcaacagcaaaaatttttccgatgcttctgtacaatatacaaaagttaaagataatgtcaaacatttatctgatgaagataaggatcttaataaatctgacattggtacaatgagtaataatcatcaagttggaaaacacaatacatcatcaatttccgaaagtataactccgtcgaaaaaacattcattttcacttgataatttattagatgaagttgcttatatcagtgccaaagattttgattgccagccatcagccccacctttaattgatctttacagtcctgtaccagacccgtcggtatttattc…
TCONS_00000844	XLOC_000496	tgttattcttgttccttgatattcgataaagaataatatgtaaaacactgatatttcttgatccgctaaaaccctaacaacatttacattcattgtgataattacttgactgtagtgtgatacaacacttgtattctgctttctggttcttggttgctcggataatttgtttatttatttatgtaaatactgttatgcccctatgaggataatgaatggtaactttgagatccatttgtgaaccaatactatgcac
TCONS_00000845	XLOC_000497	tatctccagtctattaattcctgcctcccacgttcacagccacatgtggctaaatcttgtacaaatgttgttttctattttatcgatacaatgtggtcagtctgtttgatatataaactcagtatgtttgcaatataatgattcataccgcagaggctgttctggacttaactgtctgggctaagtagaaagcaggaccgataagtactctagactgctcgtccgggtttctgtgtatcactggtccgatcgataaatcactgttctgtaattggtggtatcgtcacgttatacattaacatgacatccactcggccacaagttgtaacaaacacgaacattggtactaggatacaccaaatatatgtgcgcgacacttcgtcattcgatttgtgtgag…
TCONS_00000846	XLOC_000498	ttttcatatgatagggatcttatatatacgttggccagatatgtattgatattggatcactctaacagatattgaacatgttgtgccttattctgggctaatgtagaggtttcgtgaacttggcgtttagacgtgtacgcaacgtactaaatgaggttcatttgtgttgtctcagctatatggttactgtcttgttgcttatcaacaattaaagggctgaggtttaagcttaaaaacggtgttacaaagtgtattcaagatgaggcacacaaagacgttattgtacatggtgagtatgagattactgctccctatgaacacacaacccatatcaaagtccgtgatgtgaaaaaacatatactgtatcagagagataatataagaaacggaaaattcgca…
TCONS_00000847	XLOC_000499	caaccattagaccttggtttcatttctcgctgtcatggtgaagatattcgttgggaacctgaatccagaatccaaaccttctgatctccgcaaaaaatttgaggcctttggaaaagttacagaatgtgatgttgttaataattatggcttcgtgcatatggaaaaagagtctgaggctgaagccgcaatcgaagggctccaaaatgctattcttgatggggtaaaaattaatgtcgaacggagtcacggaaaacggggtggtggtcccgggcctgccaggcgtaggaatgaagggcgctatcgagattatcctccggagaggggcccacgcgcaccaccgcgttacatgaactctggcccgccgcccccgcgaatggggcgttatggtccggcttggga…
TCONS_00000848	XLOC_000499	caaccattagaccttggtttcatttctcgctgtcatggtgaagatattcgttgggaacctgaatccagaatccaaaccttctgatctccgcaaaaaatttgaggcctttggaaaagttacagaatgtgatgttgttaataattatggcttcgtgcatatggaaaaagagtctgaggctgaagccgcaatcgaagggctccaaaatgctattcttgatggggtaaaaattaatgtcgaacggagtcacggaaaacggggtggtggtcccgggcctgccaggcgtaggaatgaagggcgctatcgagattatcctccggagaggggcccacgcgcaccaccgcgttacatgaactctggcccgccgcccccgcgaatggggcgttatggtccggcttggga…
TCONS_00000849	XLOC_000500	gaaggatttggaatgacgactaatgattcagctgtatataagaaatgaacacatctgtatcactaagtttgagacaaaacagtttgaaactttaccattacttacttacttacgcctgtcaccccgaatggagcataggctgccgaccagcattctccaacccactctatcctgggccttcctttctagttctatccaattgttgttcattcttctcatgtctgtctccatttgtcggctcaatgtgctctttgatcttcctcttctcctttgctcttgaggattccatgtgagggcttgccttgtgatgcagttgtgtgctttcctcaatatgtgtcctatccacttccagcgcctctccctgatttcttccgctggaatctggtttgttctctccta…
TCONS_00000850	XLOC_000501	tccattctattgattgttccacaatgatccgtagtgtgtgtgatttggtctgtacacgatcgacccttacaaaatgcagcctgttgatcttgaagttgggagtctacggagtcctttattctgtttaacaatacccttttgaggacttttcctggtattgagagaagagtgatgtctctgtagatctcacacttgctgagatcgcttttctatggtattttaatcagaagtccttttttccatag
TCONS_00000851	XLOC_000502	tattttagggaaatagtgttgtgcttgcgtatatcgcaatgggtacggataggtcagaacatctgttgccaatctcttcaactgcgttaagataagtgtctgaagtgaattccatttttatctcaaaaatttggcaacatgtggagtaaatagaggtgtatgaaataagtgaagtatcagcttggggttcgaagcatagagccacgatgtgaaaagacggttctcttttgacattgagcctagcatatggttccatattcagcatgactcattccttcttcaagttgaagggcgatgttttgtcggtaagactatgctataacgcttagccaatcctgttatgtcctaagccctgtcaaatattacatgacaagatcactagtcggaacactggcctat…
TCONS_00000852	XLOC_000503	gaaatttaggaagttatctatcatgtaaagaactttgtgggaaatacctctgcatattattcagaatgtttatatttaacaacagagattcttttttatcgctgttaaatagggacaacttggtgtaaaagtaaaatcaaaatagttgcctattgtctgatacaccttgctttcaaaacattgttataattgcggtttatcccgtcgtggagattaaactcgcaaacaattcattttgttatcgattcacctagtaatatgtgctcctctagcatacagatactgacattggtcactacgtttatcgattacaacattaaatcgttgtcccaactcaattttaacaaattttcgacgaatttgtggcaaagattgtgaaaggaattaaatgttgtttat…
TCONS_00000853	XLOC_000499	atacatctaaatgtcgtcgctgtaatatggttttacgctttctccctccctggattggtaaaaactttccctttgtgtgatacttcactaacacctcataattttgttgttactgaccaactgtactaatattggtgagattttgcgttactgacttcagaagttacaaacaatgttaactgtagcaatcaggacatcaatatttacaaaagttgcagacaagtatgtaaacgtacatctggtaaggcgttggtcgcacactatatgaatttaaaataaattgcgctacacttttagatcacttatccatagtttacgatgatcggtagacattaaaagatttcacaaaccataatggatttacaggacacgtgaagattatagtgaatacacgttatt…
TCONS_00000854	XLOC_000504	attcctctgttggctaccatctgtctttggtttcattatgcttgtgacttagtagcaatatcgaagcaatctgcaaaggatgcacaaatgtcaggaaagagactgaccaattgcatttcgaaacaccaatggggaaatccaaaaaaccagtacaaatgtgtagaacttcaccccattgcagaagccgctgactacctagactcagtagttaagcggataatgcgatggagtttgtagtgagtgatactgggttcgagttccggagtaaacatcaactcggttgcatgtacatctgtctgacgagtcccaaatatgaggaaataagcatcctggaatccactgctagccatcatccatctctgattacatcagtgacctttgttaggagaccatgtccca…
TCONS_00000855	XLOC_000505	ttcaaatattctaacatctggtaatcggaataaatttatggttacataccaaggatacttgtgagcagttttagaaatatcctgcaaaataaagaggatgacaattataacattttcatagttgacagcgtgattcaactgaagctagaccaccagggaaaacctggaagcactttacggccgtttcgtcccattgtgggactcctcagcggtgtgcatccacgacctcgcctcgcgagattcggactcaggacctaccagtctcgcgcccgagcacttaactgatagaccactgaggagtcccacaatagaacgaaacggccgttctgtgctttcaggttttccctgatggtctagcttcaatggactcacgcttttaactatgaaaatactaaatct…
TCONS_00000856	XLOC_000506	gtttgagaataatgattcatattgcagaggctgttattggtgttctggacctaactggctggactaggcagaaagcaggactgataagtactcaagactgctcatacggattttcgtgtatcattgctctgatcgataatccactgctctctgattggcgggcatcatcatggtcatatataaacagagcacactcaatcgatataacaataagacacatgggacagttatgctgaaaatgtaacaaaaaatgaatcactaccttttctgaatacaatacttaaatttaaaaatctctagtctctatttcttgtacaa
TCONS_00000857	XLOC_000507	agctgaagagaagaagaagaagctcaaggatacaaagtgtttcttcaaactgataacaattggttgaatggttcagtacaattagttcctttgaaatagatttgaatcaatccagaataatcagt
TCONS_00000858	XLOC_000508	gaggtcatttgaacatgtatcctagatgacataaaaggagataagacagagagtatctgag
TCONS_00000859	XLOC_000509	taaaaataatgtagtgtggtctacttatatccaatataagtagtatatggcgatggtcagatatagaatgtattttggcagaagaccgataaggaaagaactgaaatgaagcgcgattggtaggaaaatgcatgaacaatgaaattaaagaagatggattgatatttacagaagaaacagtgaagatcgagacaattggttgttaatttgcaaattgactgttcactgtatggttatcagaatttattgagatagtctgtaatttgtgcttaaatacattcgattgtcc
TCONS_00000860	XLOC_000510	aactaaactattcatattcatgtccctcttattatgagctttattttgacctatgaacaattattatacgatttaccattcttgatttattccct
TCONS_00000861	XLOC_000511	tcagtagctgagtggataacgcaatggcgtttgaagcgaaaggtactgggttcgagtcccagagtga
TCONS_00000862	XLOC_000512	tcagtagctgagtggataacgcgatggcgtttgaagcgaaaggtacttggttcgagtcccagagtga
TCONS_00000863	XLOC_000513	aactactttaatttttgaacttggtgtcgtcttatattatccacttgtcgaatatactagttgtacacagcgtatatgtaagacgaccatggatggaaagttacctgtcatgtatgcttgttcatcctaaacatgataagtgtctcagtatggcagtaagcaattcaaaagatcattcgtttgtacaatatatgacgtctaatttgctcatgaaaaaaacagcgaaagaaccagtacaaacgtatgctgttaatctgtctaacaagaataacaattacaaaatcgaaaagatagagaatttggaacagttttgtgagttgagacagttgaatctttcatacaatcgtatttgcaaaatcagtggcttatcaacgctttgtcacttgactgttttaaaca…
TCONS_00000864	XLOC_000513	aactactttaatttttgaacttggtgtcgtcttatattatccacttgtcgaatatactagttgtacacagcgtatatgtaagacgaccatggatggaaagttacctgtcatgtatgcttgttcatcctaaacatgataagtgtctcagtatggcagtaagcaattcaaaagatcattcgtttgtacaatatatgacgtctaatttgctcatgaaaaaaacagcgaaagaaccagtacaaacgtatgctgttaatctgtctaacaagaataacaattacaaaatcgaaaagatagagaatttggaacagttttgtgagttgagacagttgaatctttcatacaatcgtatttgcaaaatcagtggcttatcaacgctttgtcacttgactgttttaaaca…
TCONS_00000865	XLOC_000514	ttaccatttagtgtaagatttaacgcttaaatgacagttcatattcaagccatggattgtttagttacgttgttaaacaaaaaaataacagtcaaacatcaattacttattctctacatgacgtatatttttgtatacatgttgtaggactgaattgtatcattggcactttactctgtattggtttttaagggaaagcagatgataagctaccaataagtttgacctaaaagtctttaattctagaaacctgcttctgtattctaatattgtcatataaatttgtttttctaacactttaatacagtggatatttgaaaagtcaatgttgtttttgtcgcaggtggattcaaggaaaagagacaggactttacaagaaagctattatctcaaggaatg…
TCONS_00000866	XLOC_000515	ttattattattattatttaaacacataaatattggtacaaggaagcaccagatacatatgtgccatacaaatctcattcgatttgcttgagggctgtgatactgcccaggtgcccaaactgaagcaggtggttttcttaggggcccacacccggagcctttgaccgaaagatctgatccacaaggcagtggagcattgtgaggagatgcagtcccatggtagccggtgatcaacgattgattcgtacgccatttgttccctcaggatactggagcccatgtgcaccattggtttggaatcagggttttccaactcccctaggtggaccctccgtgtccaccaactcggttaaagcgccggacattcgcttttcgtcctctcaatttcgtaaacaacagt…
TCONS_00000867	XLOC_000513	aatctgatcagtttgaatgataaactcagtcaattacctcaatcaaatccaccacctaatcgctcatctccaacagttgcattgtttcgtgataagggtcctaagtctccgacactcgataaacctctcgatgatgtaaaatcatctgatatattggaagaaaaaaacccaactagatcatcatcacaaccagagaataaatctttatacaaatcattcaaacaatcagatgtggaacagattcaaatgaaattatctaatttacagtctgaattattacaacttcgagttgaagaatcaacgatgcaaaatgacactgttcatcataataatagtaatgtcactgttaataacaattctgaaacaaatgaattaaataatcgtataaaaatattagaa…
TCONS_00000868	XLOC_000513	aatctgatcagtttgaatgataaactcagtcaattacctcaatcaaatccaccacctaatcgctcatctccaacagttgcattgtttcgtgataagggtcctaagtctccgacactcgataaacctctcgatgatgtaaaatcatctgatatattggaagaaaaaaacccaactagatcatcatcacaaccagagaataaatctttatacaaatcattcaaacaatcagatgtggaacagattcaaatgaaattatctaatttacagtctgaattattacaacttcgagttgaagaatcaacgatgcaaaatgacactgttcatcataataatagtaatgtcactgttaataacaattctgaaacaaatgaattaaataatcgtataaaaatattagaa…
TCONS_00000869	XLOC_000513	ctgatcagtttgaatgataaactcagtcaattacctcaatcaaatccaccacctaatcgctcatctccaacagttgcattgtttcgtgataagggtcctaagtctccgacactcgataaacctctcgatgatgtaaaatcatctgatatattggaagaaaaaaacccaactagatcatcatcacaaccagagaataaatctttatacaaatcattcaaacaatcagatgtggaacagattcaaatgaaattatctaatttacagtctgaattattacaacttcgagttgaagaatcaacgatgcaaaatgacactgttcatcataataatagtaatgtcactgttaataacaattctgaaacaaatgaattaaataatcgtataaaaatattagaaagt…
TCONS_00000870	XLOC_000513	atcaatcatctgaaaattcaggctttcaaaaatcggatagttttagaaggtatcacatctccagactgcctaaacctaatcctactcgtactttatctcgaggctcagatcttttgcagttcaatagtggtcaagattggtcatataatcgaaaaagtagaaagctaaattcaaaatgtcgttcatatcgaaatttttcaggaatgagatcttgtgtaagagctaaatggtctaaacaaaagcataaacaaccacgatctcgtagtgattcacataaatctgagaaaatcatgacagattatagtctaagtgatcatgcagaagaacttttgaatttaattgtgatgtcgcgagatgcttgttccatggaagtagatcgtatgcgagaagatttatcaa…
TCONS_00000871	XLOC_000513	atcaatcatctgaaaattcaggctttcaaaaatcggatagttttagaaggtatcacatctccagactgcctaaacctaatcctactcgtactttatctcgaggctcagatcttttgcagttcaatagtggtcaagattggtcatataatcgaaaaagtagaaagctaaattcaaaatgtcgttcatatcgaaatttttcaggaatgagatcttgtgtaagagctaaatggtctaaacaaaagcataaacaaccacgatctcgtagtgattcacataaatctgagaaaatcatgacagattatagtctaagtgatcatgcagaagaacttttgaatttaattgtgatgtcgcgagatgcttgttccatggaagtagatcgtatgcgagaagatttatcaa…
TCONS_00000872	XLOC_000516	tctgtaacaccgaattgtcaacaacatcgatccacagaaagtcatccgtgtatcaagcacgtcctaattatttacaccgaattatattttcttgtaatgtagcgtaagtttggacaaaggaatattttacaacaatgaaattttacgaacggcaggtagtttacctttaatcaattgtctattgatggtttattgtaacaggtatcatgctaagtattatgaattaaatacagctttgttgaattaatcaatcagtcggg
TCONS_00000873	XLOC_000517	gtggctgaaagtagtcaccagaataccttgaatgatctatgtttcgtgctggttggcactggtcagtatggctccaatcttgaggcaattaaaactccccatgggattcgaatttaagtagctcagcttcatattctgtttcgttaccactgtactactcggtatgcgattgacctgtaagattaagatatttacattgataattactgtatgttgatcaatgtcgtgtctgttttgttcttcattcctgattaaattttatgtatagataaatttggtttttgatatcaaaagcgtt
TCONS_00000874	XLOC_000518	gaatgattattcagcccacactttcaactctacattattttagcttggttcaaaaatatcatcatactcgccttagactaggtgcgtcgtccatgaatgaaatttggactatggatactgattttcttcttacttatcctaattgttcacactcatcaactaacatttcagatccctaaaaatgactgtaaatgtttcttctactttcatcgtattgagaaaacagataacactaatacatacctataggaaaagcaataacggtttgatgcatcatttgttttgattttcac
TCONS_00000875	XLOC_000513	agtaccaatttccaagtaataaaggaaatcgtcatttctgatagtgacccatgtaattagttcaacaatgaatcaacagagtcctatcttttgaagctcgtactgtaatgctgaccatgttttcatgtgagctcataaatatcttcaccttagtataatcagaaatagagcagcagaataatctcttcgaattctgattgaatatgaatacgtcaccattgtaattaaggctgatctgtctaagtaatatatgttgtagatgcttatggtgaaataaactagtgttctcaacctgttgtaaaaaataccagtgacttttgacaattacttcagtagtgtgttaagattttagagtgggttctggtagctctttccagaccgaaatatatttgataactc…
TCONS_00000876	XLOC_000513	agtaccaatttccaagtaataaaggaaatcgtcatttctgatagtgacccatgtaattagttcaacaatgaatcaacagagtcctatcttttgaagctcgtactgtaatgctgaccatgttttcatgtgagctcataaatatcttcaccttagtataatcagaaatagagcagcagaataatctcttcgaattctgattgaatatgaatacgtcaccattgtaattaaggctgatctgtctaagtaatatatgttgtagatgcttatggtgaaataaactagtgttctcaacctgttgtaaaaaataccagtgacttttgacaattacttcagtagtgtgttaagattttagagtgggttctggtagctctttccagaccgaaatatatttgataactc…
TCONS_00000877	XLOC_000513	aaggaaatcgtcatttctgatagtgacccatgtaattagttcaacaatgaatcaacagagtcctatcttttgaagctcgtactgtaatgctgaccatgttttcatgtgagctcataaatatcttcaccttagtataatcagaaatagagcagcagaataatctcttcgaattctgattgaatatgaatacgtcaccattgtaattaaggctgatctgtctaagtaatatatgttgtagatgcttatggtgaaataaactagtgttctcaacctgttgtaaaaaataccagtgacttttgacaattacttcagtagtgtgttaagattttagagtgggttctggtagctctttccagaccgaaatatatttgataactcattctggtgcaattcaaacac…
TCONS_00000878	XLOC_000513	tcgtcatttctgatagtgacccatgtaattagttcaacaatgaatcaacagagtcctatcttttgaagctcgtactgtaatgctgaccatgttttcatgtgagctcataaatatcttcaccttagtataatcagaaatagagcagcagaataatctcttcgaattctgattgaatatgaatacgtcaccattgtaattaaggctgatctgtctaagtaatatatgttgtagatgcttatggtgaaataaactagtgttctcaacctgttgtaaaaaataccagtgacttttgacaattacttcagtagtgtgttaagattttagagtgggttctggtagctctttccagaccgaaatatatttgataactcattctggtgcaattcaaacacgattatt…
TCONS_00000879	XLOC_000519	ggcgtaggcgagatatccgtctggcaaccaaagaactagtttactgcgcagatgttcacgatgttctactttatagatgtgaaatattgttattaataatggaggacactcgcaggtctctagtattcgaccataaatgtcttcaaaacattactcatatatgttgagactacccaagtaggcaatgtcccggttagaaatgggttcataggtaaagatgag
TCONS_00000880	XLOC_000520	ttttcttcgtcatttgttacctataattgcttacttacgcctgctaccccttctccaggagaaagggacgctcactagcattctccgttcaattctgttctggaaatcctttccagttgttatccatcatttcaatgtatacttccaatttttggcgcagtgtgttcttaggcctttctctttttggtttcccttcaggattccatgttagcacttgtctcgtgatgcagtgtgatgatttcattatgtatgtcctatccacttccaacatcttttttcaatttcctcttcattaggaagttggtttgttctcaccgacagtagtctgttgctgatggtattctatcaacgaacattgattatcttgtgtggacaattgtttataaatacctgtacttt…
TCONS_00000881	XLOC_000521	cattgaatagaggttttgtttatagtaagagttgaatagttagaaggggttttgtggagatttcagtattttcatagttgaaatcatgagtcaattgaagctagaccaccatgaaaaatctggaagcactggacggccggttaagtgctgtggcgcgagactggtaggtcctgggttcgaatctcgctcacgaggcgggatcgtggatgcgaactgctgaggagtcccaaaataggacgaaacggccgtccagtgctttcaggttttccttgttggtctagcttcaattgactcatgatttcaactatgaaaagttgaatagttatttatttactagttgttccatgttaatccgttttctgtctgccataatttttttcatgttgtaaatcaaaatta…
TCONS_00000882	XLOC_000513	ttataaggaaataaaatttctcaaaagtgtataatattatctaaatttatcggtggaaatagttgttagcaaataactcacaatatatacatttagaataacaacaaatagtactgatttatagttatggagtgattagacatcttcataagatccttcttgtttataaatgatcctgcccgagtacctgaaaacttccacctatcctcaggcctctccatcgagtgtgaattgtccttcgttcactgtattttagttcaggttcttacttttcccttgaggtacattgagacctattgctacatagactgcagtcctaaacaccaatggtaagattaaaacaaataataataatattttcttatagttgtaatgaacatgttgtatgtctcaaattca…
TCONS_00000883	XLOC_000513	tattatctaaatttatcggtggaaatagttgttagcaaataactcacaatatatacatttagaataacaacaaatagtactgatttatagttatggagtgattagacatcttcataagatccttcttgtttataaatgatcctgcccgagtacctgaaaacttccacctatcctcaggcctctccatcgagtgtgaattgtccttcgttcactgtattttagttcaggttcttacttttcccttgaggtacattgagacctattgctacatagactgcagtcctaaacaccaatggtaagattaaaacaaataataataatattttcttatagttgtaatgaacatgttgtatgtctcaaattcattcagtttgatacaattatttattatttcataca…
TCONS_00000884	XLOC_000522	attcatttagtattgtggataacacggtggcgtttgaagcgaaaagtactgggttcgagtcccacagtgaac
TCONS_00000885	XLOC_000523	ttcacaactgttgataatcgacatatgttggcacagagcttcctcagtattacccttgtttgtatggaatgtgttacggaaaagaaactaagacaaaatatgtttctgttatatgaaattgttatcttatttaaatgtttgtatcgaa
TCONS_00000886	XLOC_000524	gactcagtagctgagtggataacgcgatggcgtttaaagcgaacggtattgggttcgagtcccagagtggac
TCONS_00000887	XLOC_000525	cggaattttgatctgacacaaaaatcaaccatcacatacatcatacaactacgtgccgagcccaacagtcggactgcacgg
TCONS_00000888	XLOC_000526	tgtggtatttcatggatgaaaaactgtaagatcatggagactagttagagctcatgttgaggatgtcagaggtgttatggtctctggaatagtcagtttggttgtagagtattcatcgtttgtcttaacaacaccagcacgtggactcctaaagtttctttacaaataaacaagttgttagttcatcatggacaaattctaggagcacaattcacttcgaagtacgtgctgatgatttcgctcagacgaacagtcaaagccacacaacaaaatcaatcagttcagggactacaacatcaacaaatgactttgaataatacagtgaattctaaaactttcatattagtgcttcggtaaaagcaagtaaaatccttaatatacaagcaatgtttagattaa…
TCONS_00000889	XLOC_000527	caatcctttccagttgctgttcatccttcagatgtctgcttctaatccgtgacgcagtgtgttctttggttcttttcttttccttttctcttctgaattcctagttagtgcttgcccccatgatgtagattgatgatttctgtaatatgtgtgctatctgtttccagagccctttccatactgcttcttcatctagaatctggtttgttctcttccacagtaggctggtgctcatggtttctggtcaacagacattcaatatcttgcgtagacaattgttataaatgcctgtacctttttgatgatggttgtggtagttctcaaaagtttacctccttacagcagagctgccttagtgatcgcatcgaagattctgaatatgatatgggttgacagttt…
TCONS_00000890	XLOC_000528	catcgttgctagatcttccacgtatttctgctcgtcgaccctgatgctcctcttcactcatttatttgcttcagcttattcagcatgaaccttgactttctcttctcttgttcgactgctgttaattgctgtcttcttgttcttcctttcatgaaccctacacaggttttcgatagagattcattcttcatgatgatgcatcttgaagcccatcactccctgatacgccgaagttagtgcttccttgatcgctttccaactgtcctccatagtagtttcttcttcttccagtagattttgtaaggcttgtaacctgttgttgagagttatcttgaattccttaagttcgtcattatgtccaaggaaggtggtaatgaaactttctaatgccatttgtgt…
TCONS_00000891	XLOC_000529	atattgatcatgaatagccttgttattattattaataaaaatgttagattaatcagaaggggttttgtggagatttcagtattttcatagttgaaatcatgaatcaattgaagctagaccaccatggaaaacctggaagtactggacggccgtttcgtcctattgtgagactcctcagcagtgctcatccacgatcccgcctcgcgagattcgaacccaggacctctcagtctcgcacacgagcgcttaaccactagaccactaatacaggacttgaagtgtggttactcataactagattctaaatttattgtacttgttagggtttaatgttttcctgttgttgatgttcaaaaacgttactaggctctagtctcaaagttaactactacactgaga…
TCONS_00000892	XLOC_000530	ctcaaactttttgaggaccttcagtaaagaactattagaatccctcagcttatatctttagggaacaaagaaatttattctagagggtatatgagcttcttagtgatcgaaaatacttcttacaaatactgacaaaaagcattgaaagtagtcctataacacagtgcttatctttttaagaatcatcaccataaaaggagatgaattagttcaatgtttattcaataatacaatcgaatcacacttgacgaacaagctttggaagatgtgaaaatctttacatatctggggggcatcatccatgaacacagtgggtctgatgcagatgtgaagacgcggatcggcagaacaagagcagcatgtttacaactgaagaacatcttcaactcaaaacaattg…
TCONS_00000893	XLOC_000531	gggttccattttcggggatctctaagattttgcaggctgtttgatgtgcatttttatctttatgaattacatgagtctcgggttgtgtgatttatgtatgtagg
TCONS_00000894	XLOC_000532	gaccaacggatatggagtatcctgtctaaacaactgttcataaatacctgcatctttatgatgatgatgatgatgtttgcagtggtcctccatgtttcagctccacgcaatagaactgtcttgatgtttgtattgaaaatccctactgtaatgttggctgacagtcgttttgagttccatatattctttaattgtaggtattctatccttattgtgccaatccatgcattcatatctgcatcaaatccactttgtttatcaatgataatgtccaggtacttagaaccttccagctctttcagagcttctccatca
TCONS_00000895	XLOC_000533	ttcttcctcctaaatctttctttacagaatgtggagcatgtttgcagtcacttctatgtctgacttcagtgtttcaactggtatgttgtcaggttcctctgctttcccacccttaatttgtctgatgatcggtcatcctgatttcttcgatcgttgatgaagtgacagctataagaaggtctgcgtgtgctgctgtcatgtcagttgggttcattttggctggttcattcaagaatttttcagagtgttctacagatctgttcctctgtctttgaaatctcaatgactggtttgtcttgtttgtttctgactagaataaatgtttgcttatttgtctgtgtgtgcctatgtgcttaaccgtgtgtaaatgattacaacgaaacagaaatttaattaata…
TCONS_00000896	XLOC_000534	ttggagatatggacgtcaatgttctacattttagattagtgaagatggccaaagggattttttattcagctgaacttacattgacactttttagttgactagtgatgttcactcaaaaaaagttatctgagcttagctcttcgatatgtatttaattgtgtgtactactaagtaacttaaccaatcagtgagtgaacatctccatatgtggcttgaaaaaggccagatgtagacaatatgtggctattatctcggcacgcctgcttgtcagtgatcagatgttagataatcctaaatagcttccataacataccttcgccgtttctcaatggtgttccatttcctcccgtaaatataacagaagctatatgtaagccatagtgatccgaacctataaac…
TCONS_00000897	XLOC_000535	gaatttgaagtgaatggtactgagttcgagtcctgaagtgaacatcaactctgagatgcaggcacacctggttgacgagtcccaaataaaacgaaacgtttgtcctggattccagtgctagtcactatccatctttgtttaaaatagttgtgaattaaggcaatattgaggcaatacgcacagtacgtacatatgccaatacgagactggtcaattgcagtcctacatatcaatggggaagattcaaataagcaataccaagtgaatttggcagaaactgttattaacaagattgatcttgaagagaatcatacacttgttttgtgtagtttatgtcactttaatatgaataaacaataagttattttttaatccaactgttagataaaaaaattccaa…
TCONS_00000898	XLOC_000536	tcagtagctaagtggataacgcgatggcgtttgaagcgaaaggtactgggttcgaatcccagagtga
TCONS_00000899	XLOC_000537	agcagaaaagaagtagctcaaaaattgttgcgatatagttttcctgcccgcgttttttgaagccacggcctcttgtcagaccttttaaggtcgttaaaacgaaacggcgggaggctttgaagggctctgactttttttatcctgcccctattcaccatgacaggctgtgttacactgaatacgtgcactacgtactgaatggaacaggagtgaaccctcaccgaacttgcgaactatttcctcgtcaaaataatgtgactatggaagtatttacggaaaacagtattaatcaccgccaaagtttctaaaaaacaggcggaacctccactttagtttcagaaaaaatagactacagatttgcattatcaatgtgaaagttgtaaatgggaatctagtgta…
TCONS_00000900	XLOC_000537	aaacgaaacggcgggaggctttgaagggctctgactttttttatcctgcccctattcaccatgacaggctgtgttacactgaatacgtgcactacgtactggtatgatatcccaagtttttcgaggtagacctctgtaaatattgaaaaaaggtttgaggttacttttattcctggtatttttgctgttaaccatgttttgatgtctaaatgactgtagtcttcagttttgaatcgataacgtctttctagaatggaacaggagtgaaccctcaccgaacttgcgaactatttcctcgtcaaaataatgtgactatggaagtatttacggaaaacagtattaatcaccgccaaagtttctaaaaaacaggcggaacctccactttagtttcagaaaaaa…
TCONS_00000901	XLOC_000537	aaacgaaacggcgggaggctttgaagggctctgactttttttatcctgcccctattcaccatgacaggctgtgttacactgaatacgtgcactacgtactggtatgatatcccaagtttttcgaggtagacctctgtaaatattgaaaaaaggtttgaggttacttttattcctggtatttttgctgttaaccatgttttgatgtctaaatgactgtagtcttcagttttgaatcgataacgtctttctaggtaagtctcatcagcctatagtttatctttgtggttcaaatacttaattatccatagtcatctatgtctgttcaaacgaaacaattggtacggtacctctttagtttgttatatttcaaagcataataaaccatggataattgtctta…
TCONS_00000902	XLOC_000537	aacgaaacggcgggaggctttgaagggctctgactttttttatcctgcccctattcaccatgacaggctgtgttacactgaatacgtgcactacgtactggtatgatatcccaagtttttcgagaatggaacaggagtgaaccctcaccgaacttgcgaactatttcctcgtcaaaataatgtgactatggaagtatttacggaaaacagtattaatcaccgccaaagtttctaaaaaacaggcggaacctccactttagtttcagaaaaaatagactacagatttgcattatcaatgtgaaagttgtaaatgggaatctagtgtaaatacttatctgatattcttttattaacgaaattgttcctgaataaatttgtaaatctgacc
TCONS_00000903	XLOC_000538	cagacttatgcgtttgtctgttaggcatgccttccaaaggtgcatccggcaagtccgcaggtcccggcgggtcatcgcgctgcagtaagacatcaactgtctctagcagagtggtccatacttcaactagtcacaacactagcaaatcattcgtctccagtaatactattaccagaagagaagttcaaactccaacgagttgtcgcatcagcaaaacatttactgtcaccaaaacagtgtcccaaaatcccgcacgctccatattaccaggtgagccaacgaaacaagttacatctacgaacacaaaagctataaccaaatccagtgggtcaaagtgaattccattgtattgaaagtagagagcgctccaacagctttccttagggctactattaaaca…
TCONS_00000904	XLOC_000539	gtttctcgtcacccctgtctccgtacattcgctaccgagtaatactgtgagtatgtttaagctttgaaactcaaagatgtctattttcccaaccagatattgtattcgttactcttatctattgttactttacattcatcaactgcgaaacaacctccaacaacttgaaatttatcgggaaacaatatgtcaattggcattttgcttcgacaggaaatctaagttcctcggaaaaacagttaaattgtatgtgctcaccttcgcgatcgtgcgtccaccatatgatcagctggatgctgttcaaagcgtgggccttggcaagtcaaggaaaaagagagtgcacaaggtaaacaaaaatagttggcacatctatatgtaagttcggataacagctaggaa…
TCONS_00000905	XLOC_000540	atgtctggtcgtggtaaaggtggtaaaggattgggtaaaggaggagctaagagacaccgcaaggtcttacgtgacaacatccagggtatcaccaagcctgcaatccgtcgtctggctcgtcgaggtggtgtgaagcgcatttcaggattgatctacgaggagactcgtggtgtactgaaggtgtttctggagaacgtgatccgtgatgcagtcacctacacggaacatgccaagaggaagacagtgacagctatggacgttgtgtacgctttgaaacgccaaggtcgtactttgtacggtttcggtggttaa
TCONS_00000906	XLOC_000541	atgaaactcatcttaatatttgcactaattatttcgttgctgttaaatgtaactgctgaatcccaagctagtcaaaaggaactatttactgaaagtgtgaagttatggaagtcaatcacagaactttggaagagatttgaacataactgtcgagttaaaattcgaaaatatcttgaagaagataatttaggtgaaaaattagccgctgttgtaagcatctatgttaagcgtttaaacaagcgtttagatatgcgtttatcagaagacagagcagaataaacatctttaatagctaaaaaagaatatcaacattcaatgagtctaatgaattttaattcaataaagtagccgaaaactaattcttagtttgattataagatagataatcactgtacatga…
TCONS_00000907	XLOC_000542	attatctgattactgactgcctccaacttggtggtttccttatagtgcaccctgattagctcccaaaccccctggtactgctgagagtggggagagtttgctccctctctcgaaatgctctcacatggccacgcgtatataacctctgccggggaagtcccactcactgccttctcgtggtattattgttgtttacgaagttgagaggacgaaaagcgaatgtccggcgctttaacggggttagtggacacggaaagtccacctaggggagttggaaaacactgattccaaactaatggtgcacatgggctccaggatcctgagggaacaaatagcgtataaatcaatcgttggtcatcggctaccatgggactgaatctcctcacgttcttcactgcc…
TCONS_00000908	XLOC_000543	acaatacttgtgaatttaggctatatcgaggcaatacgcacagtatgcacatatgccaattagagactgaccagttgcagtcctaaaaacatcattgggaagatccaaacaaacaatactaagtaaatttcaatagacaatagtttaaatttgttattttgtatacgttaatgattaatctgaagatcgtttcgacaatttagcgatattaagttaattttcatagcaaaaatgaaaaacattagttataaacataacttatcaagaagtgagagtaggtggtaaccaattaaaatagtagacggtttcactgattggagctggttcattaggtatatatccattaacttcacaatccagtactcaagatattttgagtgctaactcttctacattgtt…
TCONS_00000909	XLOC_000541	aaagactaaacacttgaaatataattataataataaattaatggtattccactattgcatccccagttaggagatttgtgaaatctacaacagcagtcaaatcaatatcaagaagaatcaacatatagattgatgaatagtcaaaatgaagtttagtgatagctcttcatagtgttaggttagacttcagtaccatctaacttgttttttaattatttggagcaacagatcaaatggtaaatcaaatatagttataaaaaatgcagggtttaaacaaaatgatattaaaacatgaagacagatgatcaagtattcagcacagacggaaagatccagacactgaaacagaatatagggcatataagttatttacagaattcatttggtgagtaggtagag…
TCONS_00000910	XLOC_000544	atgtctggtcgtggtaaaggtggtaaaggattgggtaaaggaggagctaagagacatcgcaaggtcttacgtgacaacatccagggtatcaccaagcctgcaatccgtcgtctggctcgtcgaggtggtgtgaagcgcatttcaggattgatctacgaggagactcgtggtgtactgaaggtgtttctggagaacgtgatccgtgatgcagtcacctacacggaacatgccaagaggaagacagtgacagctatggacgttgtgtacgctttgaaacgccaaggtcgtactttgtacggtttcggtggttaa
TCONS_00000911	XLOC_000545	agtatatgaagtaccatggggtattctgttgacctgcattgtttgcaaacttgagtgatatcagctcgtttgaaatatcccctcagtccgtgaatacagtcaaccgtctcatattagaaagtagttatcagaaattggaatgtacgtatctgagaagtcatattccaaatatattgtagcaacagacgaaaaggaactcataagaataaaatttgaaatgagagcaacggatattctcactgaatccatggataaacaaacaaatctgaatattttaagtatagggttttggagtttccgaatgaatcttggtattgtgtacactctaattagtcgttcattaatattagagaatgcagtagtaataaccgtaatcactgaatgatttactataaatga…
TCONS_00000912	XLOC_000546	caaaattgtatctaaaggatgattatttgcaccgtctgcgaactgatacctgtgattaccaaaaattggtgaaacagcagtcctctggttgtagtcatagatatttatgattaagaataaagaacatacttcgaagaaagactatttcgttttgttcatcagcctgacttatttagtaaattctactgcac
TCONS_00000913	XLOC_000547	gggggtgtggctcagtggtagagcgctcgcttcgcatgcgagatgtcccgggttcgatccccggcacctcc
TCONS_00000914	XLOC_000548	atgttttattttatattattattatcattattattgaacattgtctataactatgaattaaatccattgaagaatgaacatattgaaccgttatttgaaaaattgatcaaatatgtaaatcagaatccaggatttggatggaaagcaggaattaatagtcgtttcagaaatttaaaagatactaaaaaattattcaaaaataacattaaaattaaggatttaggtgggaaacgaattcaaactatttcccatagaaatgtgaatatggttattcctcatacatttgatgcaagagatcattgggtgaactgttcaactatcaaacaaattcatgatgaatgttgctgtagagcagattgggtaagtgaaaaaatttacaatgtttatgctgatcaagag…
TCONS_00000915	XLOC_000548	aaaattgatcaaatatgtaaatcagaatccaggatttggatggaaagcaggaattaatagtcgtttcagaaatttaaaagatactaaaaaattattcaaaaataacattaaaattaaggatttaggtgggaaacgaattcaaactatttcccatagaaatgtgaatatggttattcctcatacatttgatgcaagagatcattgggtgaactgttcaactatcaaacaaattcatgatgaatgttgctgtagagcagattgggcattcgcaactgtcaactcaattagtgacagaatttgcatttattcaaatggtagactttctgcacaactaagtgctcgtaatgtcataagctgtggttttagcccagggtgttttcatggtaatgaattagaagt…
TCONS_00000916	XLOC_000548	caggcattcgcaactgtcaactcaattagtgacagaatttgcatttattcaaatggtagactttctgcacaactaagtgctcgtaatgtcataagctgtggttttagcccagggtgttttcatggtaatgaattagaagttttagtgtactggattgtaaatggtattgttaccggtggatcatatgaagatcaaagtggctgtcaaccttatcctttttcaagatatcctgagtgtaaagacgtgaattatgagttcccgccgtgtacgaacgaatgtcaagatggttataacaagacatacgaagacgataagttttatggtgaaaaaatttacaatgtttatgctgatcaagaggatattcaaaaagaaattttaatgaatggtccggtcatagca…
TCONS_00000917	XLOC_000549	gtaggtacaagaaatagagtgcaaccactgcctcatgagcgagtccgtggcatgcaactgattgatgcgcgttggctggcctttactttgacgaggatttgtaagccgtttaatactcagtgacctgactgccgagtgatttagatatggatccagggacatttcggtggccctacatactctatatgaacttaggaagatgtctcaacaaaggctgtaggatagattctgcaatgaacgagaaatttaatgctattcgttgcatttacagttacatataaattagtatgttatcgctgaggtgcatacagaaattattcttgaatatcaagtccgtcttttagtgcttcatacttggtcaaatccagcttgaaccggtcattgaggtcagattctcta…
TCONS_00000918	XLOC_000550	actgtgaatcaataatgggaagtatgctgcaactttaaaaatgatcagacaacaaggaaatgaatccagaaaaactaacgaatatattttatgcaaattcaggcttcacatgttggatttcagtttatctacggccaaacgtctcagaatccagttgatccatattctggtaaactaggtgggaagttcatgaaccaaaatcaggaatagtgcggacccaaagaattacttgtccatttttcaagacatcaactaagacttttagaagaaactaagcagtaaaaatagtttaaacacagatatttatgaaaaaaatcggtatcttaacctttaataagtgataacgaagactatattcagctaagagaaatttatttagatactgtgatctatgaacac…
TCONS_00000919	XLOC_000550	gaaactggtgttctatcaaaatctactgaagtacccaatgataatgtagaagtcagtaaagaaactaagaaaagtttgacgcgaatgaaaagttcaaccaatagaaaaactgatccgttgaatacaccaaaacaacccaatgaagatgcggaaccaaaaacatctgagacagataagggcgaaattcatgggattgaatataagataagtcgtgaaccagagattgtattcgtagagcagttagatattgcatatagatgcgtgaattgcaaccgtgtattgcgtgtaccatttttatttgaagactgtggacatagatgctgttctggatgtgtaccggatatattaagaggaacttcaaaatgtccagtagacaagcaaaatctgaaaaaagatcgt…
TCONS_00000920	XLOC_000551	ttaattgaagctagaccaccatggggtcgtgaatgcgcacttttgaggagtccctttataggacaaaacggtcgcccagggcttccagatttttcatggtggtttagcttcaattgactcatggtttcaactatgaaaatactgaaatgcccacaaaaccccttctaaattataatttaatttgaattaaaatcgagtaataaatttattttttttaatatatgaatcaagttgatcggtttattgaatgataaaagtttataagtagtgtaacatgaatattcattctagcttttcttatttaaacgcttaagaaaaaaaaattagaaaaaatatgatttttcattaaataaaatctgtctttaaatttggtcaatcataatcagcaaggatggataa…
TCONS_00000921	XLOC_000552	tataggcgtgaaaccaaagttcaagaacataacggattgtctaaagggtggttattttatttgaggagcacaaacagcagcacacacaaaactgggaataactttcacaggagcttcgaggaaggagttgtaatagtaaatagagggaatgttataagtgtatgtaagtgctttacgatattacacaacaaataaactcgcgtcataccatacgtctataaattgtaagcaatagtactgcttactgaatattgacaagtaatagtatgaatcaatacacaaaatacaggtcggatgaggagagaatggagacagaatgtggaaaccgactcaacaataacactcatcatttcctcacttctcagtagatttatcaactgaccgactatggtgtcaaac…
TCONS_00000922	XLOC_000550	gtgtttccatcaaatccgaacgtgatggaactttctagaatatcaacgtggcacgctactaatggacagtagcataacatgcctctttgtggattggttgaattttaatgatgttataacaaatgctgatatttaaaaatactcatgatcttccatacattttgattcttacctaacaaacacttctccagctttcttctggcttctgattttgcggctacggggttccatacgttcgagtgctgtagttatatacagtattctgcgttaatccagtagcacacataacaccttccttgtacagtttggtttgaatgctattattaaatagtttaattaacataaaagtaggtatcttcaacacactatgaatgaatgaagccatcactcatttatatg…
TCONS_00000923	XLOC_000553	ctgctgtgtcaaagtatggctgcgaaaacactgaaatatttgtggcggagaacacggagaaagctaggggatcgttatccgtctaacattcctattagggtcagtcagtatgtgcatcgaggtcgacctgatatgtcagccaataaaaaatcattaacaactccttggcgagaacttaaatgtgatgtttaaataaatcaatgacttcttggtattgatgactgttgtaattttgaattccaaatacaatacattcgttcgggctcatctgatacttcttgattaaattgcgttattcctgggattactagtttatactacaattcaaatacttctgattatcatattggcgtcgcgatggagcctgcgatacaacagttggacatttattcaactttt…
TCONS_00000924	XLOC_000554	tttttaccaaaaaagacaagtcgaatgaagaaataacttttttaaatgcct
TCONS_00000925	XLOC_000555	caaaaaaggaataaacaaataaatatgtaccatgacaacgattaccagtcattctattgtaatggcaacaaagagccctacgcgatctgaaccagcagaacaatgaataaaactattttgtaaattgcattaagcaagctatccatacgttttctgttgtacaacttatgacttctgtcaaccaattgaaaggctcaaatctttgtaataatcaagtctatgcaggtgaacaacttggcgaattcccgaatatggaagtttatgaggcgaaataatttacacattgacgataactttgtttattcatctaatgagttatctaaatataatataaatataac
TCONS_00000926	XLOC_000556	cgattataaagacaacaaacataacgtactatcaggaagctcagaatcggttctttgacaaaataaactgtataaattcaaatagtagatggctaatatatatcgataaaccgagaaaaaaaataatctaaagagactgcaatttacggaaagtcaatgtctattcgcttcggatttacagatgatgcatcatcacatcgtttctttcgagtccatagttttatttttatgaggtcaattcaaaccatttcagacaatcattaacttgtatctaagtaacacaacgtaaccattgaaactcaacgccatagctttgctactacactaatctatgttccacaaccttttattgctgatattatttaattccaacgttttattataatttttcatttcgtt…
TCONS_00000927	XLOC_000555	atacaacaaaagaaacatcttcttagtcccactgcctcgctcattgaccaaataatatacatatttaaaaatattttgcttattttcatagttgaaatcatgagtcaattgaagctagaccaccatggaaaacctggaaacactggacggccgtttcgtcctattatgggactcctcagcagtgcgcatccacgatcccgtctcgcgaaattccaacccaggacctaccagtctcgcgccagatcatttaaccgatagaccactgggcaggcatccaacggtgttaatgtctaacttcaaccaatccacgatgtttgagcaaccgttcactaattgtcttcagtgagttgatatctctacaacagacttggtagaactccactggtcactgcttcccac…
TCONS_00000928	XLOC_000555	attatgtcagtaacaattgatagatttttctgcccgctttctgaacttatacaggaattttgtagaacattactaattgcattaagcaagctatccatacgttttctgttgtacaacttatgacttctgtcaaccaattgaaaggctcaaatctttgtaataatcaagtctatgcaggtgaacaacttggcgaattcccgaatatggaagtttatgaggcgaaataatttacacattgacgataactttgtttattcatctaatgagttatctaaatataatataaatataac
TCONS_00000929	XLOC_000557	gaaatgcctgaaaatgtttgctgctgtacagttattgaaattgatcaaggtcaaggccaggcactgttacggattgggaatatcacgttagcagacgtggttttggttgctctcacatcgcacgctccatcgctactagagctaccttcaaataagacgcaacccaccaaaggcatgacgtacttatgttcttcctgtaaggctgatgtgcctatctcagaaagaatcaaccatgtcaggagcgattggcatatatacaacctaaaacgtgtcgtttctgatctactaccgatatctgaagacatgtttgtacataaaaaacaattgattgctgcagaagcacctgtggctatagagaaaacgtattgtaacgcctgcaagaaatccttcgcaaataac…
TCONS_00000930	XLOC_000557	gaaatgcctgaaaatgtttgctgctgtacagttattgaaattgatcaaggtcaaggccaggcactgttacggattgggaatatcacgttagcagacgtggttttgctctcacatcgcacgctccatcgctactagagctaccttcaaataagacgcaacccaccaaaggcatgacgtacttatgttcttcctgtaaggctgatgtgcctatctcagaaagaatcaaccatgtcaggagcgattggcatatatacaacctaaaacgtgtcgtttctgatctactaccgatatctgaagacatgtttgtacataaaaaacaattgattgctgcagaagcacctgtggctatagagaaaacgtattgtaacgcctgcaagaaatccttcgcaaataacaaat…
TCONS_00000931	XLOC_000557	gaaatgcctgaaaatgtttgctgctgtacagttattgaaattgatcaaggtcaaggccaggcactgttacggattgggaatatcacgttagcagacgtggttttgttgtcataagttacgttttctcattcgacctaagtatatccattgagtcatcgagttacattatctgttgccctcattttcagctctcacatcgcacgctccatcgctactagagctaccttcaaataagacgcaacccaccaaaggcatgacgtacttatgttcttcctgtaaggctgatgtgcctatctcagaaagaatcaaccatgtcaggagcgattggcatatatacaacctaaaacgtgtcgtttctgatctactaccgatatctgaagacatgtttgtacataaaaa…
TCONS_00000932	XLOC_000557	atatcacgttagcagacgtggttttggttggtaaattatttcagcataacgcttgatattactagttgtcataagttacgttttctcattcgacctaagtatatccattgagtcatcgagttacattatctgttgccctcattttcagctctcacatcgcacgctccatcgctactagagctaccttcaaataagacgcaacccaccaaaggcatgacgtacttatgttcttcctgtaaggctgatgtgcctatctcagaaagaatcaaccatgtcaggagcgattggcatatatacaacctaaaacgtgtcgtttctgatctactaccgatatctgaagacatgtttgtacataaaaaacaattgattgctgcagaagcacctgtggctatagaggtt…
TCONS_00000933	XLOC_000557	tatcacgttagcagacgtggttttgctctcacatcgcacgctccatcgctactagagctaccttcaaataagacgcaacccaccaaaggcatgacgtacttatgttcttcctgtaaggctgatgtgcctatctcagaaagaatcaaccatgtcaggagcgattggcatatatacaacctaaaacgtgtcgtttctgatctactaccgatatctgaagacatgtttgtacataaaaaacaattgattgctgcagaagcacctgtggctatagagaaaacgtattgtaacgcctgcaagaaatccttcgcaaataacaaatcttttactgcccatctgatttcgaagcgccatatacataacagccacttgttcaagacgaaaacggctcaaacagtcatc…
TCONS_00000934	XLOC_000558	cagtcttcagtaataaggatagaaggtctagtgacctattttaatccttgcagtttgttacactgtggaggtccaatctcgtcttgaatatatcaacagaaggtgctgatattacgtgttctggtagagaattccagtaattcactactcggtgcgagaaacgaaactccagacgtagacgatttgatctcggtttttggactttctttgaatgtcctctcaaatgctcagccctagacgggaggaaaagataggacatgttagtaccaaggtcatcgttcaggattcgatatgccaatattagatcaccccgtattcgccggtaagataacggaaataagttgaggtgtctcagtctgtcttcataagataggctagataagccttttaccatttttg…
TCONS_00000935	XLOC_000559	atggattttgaagacctgaatcatcgtaagttcatatcggtcgaagagcataaaaccctggacgccatattcaaatctatacagttaataaacgggcattgcaagatagttcctccctggcgtcaccaacaaagcctacctaataatagaaagctagtaacgagtagattaaattctttaagaaaccggttcatccgtgaacagaaattgcacaaggagtatgataatgtgatgacacaatatgttgaacttggccatgccgaaaaggctacagagaactgcattaagtattga
TCONS_00000936	XLOC_000560	gtgtgttcgaatgagggtgaacctctagctactgtgtgctaaccttaccgctaagtaaatatttgtctgtgttatatcacaaaatccattcgtaaaagatgtctaatcaaggtctatctttaattctttgctgcaaatgtggcgttcagatgtattctaatactgcaaatatgtgtttcacatgcctatccagtgaggcagacattgctgaacacatcgaccgtcaaaacactgtaaccttttgtccgaaatgtgaacgttatttaaacccaccatctaattgggtttctgccgaaccagagtcaccagaattgctttcattatgcatcaagaagatccgtggactgaagaaaggtttggaagttcggaatgctagatttatatggacggagcctcata…
TCONS_00000937	XLOC_000560	gtgtgttcgaatgagggtgaacctctagctactgtgtgctaaccttaccgctaagtaaatatttgtctgtgttatatcacaaaatccattcgtaaaagatgtctaatcaaggtctatctttaattctttgctgcaaatgtggcgttcagatgtattctaatactgcaaatatgtgtttcacatgcctatccagtgaggcagacattgctgaacacatcgaccgtcaaaacactgtaaccttttgtccgaaatgtgaacgttatttaaacccaccatctaattgggtttctgccgaaccagagtcaccagaattgctttcattatgcatcaagaagatccgtggactgaagaaaggtttggaagttcggaatgctagatttatatggacggagcctcata…
TCONS_00000938	XLOC_000560	aacctctagctactgtgtgctaaccttagtaaattccgttttctgttgcgtacaagtcttcataaatgttaggcataatcaagttttaagaaaataatacatccgcatagttgcgctaacgttatatagtaaatcaaatttattgcaacctttactgagcactaatgtttaacgcccagaatagacagtaattccagataaatgtttgacgattctctcatgattgattttggaagccactaagcgaacaagatgatcatgtgcgtgtggcagcagtcaacgggctatatttctgcgaccaagcgttgcatttcggacataagttctttgttctctcaatggctttttaaattcggtcacgaatatccgtctggatgtatgttgcgttttgtactacac…
TCONS_00000939	XLOC_000560	aacctctagctactgtgtgctaaccttagtaaattccgttttctgttgcgtacaagtcttcataaatgttaggcataatcaagttttaagaaaataatacatccgcatagttgcgctaacgttatatagtaaatcaaatttattgcaacctttactgagcactaatgtttaacgcccagaatagacagtaattccagataaatgtttgacgattctctcatgattgattttggaagccactaagcgaacaagatgatcatgtgcgtgtggcagcagtcaacgggctatatttctgcgaccaagcgttgcatttcggacataagttctttgttctctcaatggctttttaaattcggtcacgaatatccgtctggattgaacagcatgtatgagttacaa…
TCONS_00000940	XLOC_000560	aatcataccttattttaaaaaggattaaatgtactatgatcgaatacgcctatgtgatgtttaagactgtgtagtagttggtcaatcctatcctactgtagtcaaaatactgatgaagattcgattttgatgaataatgttatccagaaactgttggctttgctgaaaataggtagaaatccttttcataactttcagtataaaggactacctctctttatggaacacataattggacttcaaccatgtcctagtgagagcaatcatttctatttgttttactggacatagggaagtcacgtcagaaagacttcttagatatcaattcggagaaaaaagggttaggaatgcatgtagtaaagaattagataaacacctagttaatcgcatagcttggaa…
TCONS_00000941	XLOC_000561	atttatgttaagtcagtcatacacaacgtagaatcagtcacatgttcccatcatttcaagtcgccccaccccatcaacacagcaagataaactagtcaaaggaaatctaagagttgtaacggtggtaataatattagttgtggtagaaaagattaagtgtcaatgatacgatccaagaaaaacatttagattagtggaataaaacatgggaaaaaaaattataaagtaatttagaaacttaggatgtaagagaaagcaaagattaaattcatcctacaccatggccattgtttttgaaccatgtcacccaaaatctttagtcataggttacgataatcgcgtggagcccaaccatgtagtctggacctacctacatggctcagttctatattcagtgtc…
TCONS_00000942	XLOC_000562	aaacttacctggcgccgggttcagggtgatcaggaatgctctgaccccgggtggaggctcaccattgcacttcggtgggttgaaactcgcgacgaaccctaattgggtgcgctcgggcgtgtagtttttgtcagtggggaggtctcacagtcctccctt
TCONS_00000943	XLOC_000563	atgaataagcgcgtcggtgcaaatcaaagtgaattagatggtgttttgtcgactgaattctatattgtatggaaagagaagggaggagaacgtaggagaaacattcatcatctcattcatattctttcgaacactactcttatacatttaatactctatataataataatatatccgctcaaccatttcactcattcagcaacgctcgccttcacaattatccactacactacaccgactcattcactcgttttaccacacactcatcatcttttactacattacactattgtcatttacatcacgccagttcatcatgcctcccaatattctaaattcaacgctgtttatcaatatgtataa
TCONS_00000944	XLOC_000564	acaccgactctatactctattcaccagacactcatcatcttttaattcatatcactattatcacttcacaatttattgatcactgggtggtgatcaatgtcatgcgtgtcaagtccgtctttagtgctgatcgaatgctatcgatcaagttgcaatgtggccactagtctagatggcttgacactgcgtgcactatgttgagactagatggccgttggaggtggtcaacaggaaactctggacccgggtagaccacctccaaccaccatctaactattatcacctacaatataaccagttcattcggtc
TCONS_00000945	XLOC_000565	tgatttttgaatctgaatctttgtttttccggacagagcgaaactagtccttgaaagtggttctaagatcctaacgttcgtatcccgttttcgctggtaatgtacttggtcctgcagagttgtcaaactcgaattggtttcaggggctccataacaatctttagaagattgtcaacacccgtatgcttccatagggaattctactggaatgatcgatgcgataataatgaagagaaattcgaaaaagtactcatagcaaatcgaggtgaaatcgcctgccgtataatccagtcatgtaaacgattagggattcgcactgtcgctattcacagcgaagcggattatttatctcgttttgtgtccatggcggacgaagcagtatgtgttggtccatctcca…
TCONS_00000946	XLOC_000565	tgatttttgaatctgaatctttgtttttccggacagagcgaaactagtccttgaaagtggttctaagatcctaacgttcgtatcccgttttcgctggtaatgtacttggtcctgcagagttgtcaaactcgaattggtttcaggggctccataacaatctttagaagattgtcaacacccgtatgcttccatagggaattctactggaatgatcgatgcgataataatgaagagaaattcgaaaaagtactcatagcaaatcgaggtgaaatcgcctgccgtataatccagtcatgtaaacgattagggattcgcactgtcgctattcacagcgaagcggattatttatctcgttttgtgtccatggcggacgaagcagtatgtgttggtccatctcca…
TCONS_00000947	XLOC_000565	tgatttttgaatctgaatctttgtttttccggacagagcgaaactagtccttgaaagtggttctaagatcctaacgttcgtatcccgttttcgctggtaatgtacttggtcctgcagagttgtcaaactcgaattggtttcaggggctccataacaatctttagaagattgtcaacacccgtatgcttccatagggaattctactggaatgatcgatgcgataataatgaagagaaattcgaaaaagtactcatagcaaatcgaggtgaaatcgcctgccgtataatccagtcatgtaaacgattagggattcgcactgtcgctattcacagcgaagcggattatttatctcgttttgtgtccatggcggacgaagcagtatgtgttggtccatctcca…
TCONS_00000948	XLOC_000565	ctaagatcctaacgttcgtatcccgttttcgctggtaatgtacttggtcctgcagagttgtcaaactcgagtaagatttgttgtttacaagcagtttttctcagattggtttcaggggctccataacaatctttagaagattgtcaacacccgtatgcttccatagggaattctactggaatgatcgatgcgataataatgaagaggtaaattaacaaaaaattcgaaaaagtactcatagcaaatcgaggtgaaatcgcctgccgtataatccagtcatgtaaacgattagggattcgcactgtcgctattcacagcgaagcggattatttatctcgttttgtgtccatggcggacgaagcagtatgtgttggtccatctccaagcgcccaatcttat…
TCONS_00000949	XLOC_000565	ctaagatcctaacgttcgtatcccgttttcgctggtaatgtacttggtcctgcagagttgtcaaactcgagtaagatttgttgtttacaagcagtttttctcagattggtttcaggggctccataacaatctttagaagattgtcaacacccgtatgcttccatagggaattctactggaatgatcgatgcgataataatgaagaggtaaattaacaaaaaattcgaaaaagtactcatagcaaatcgaggtgaaatcgcctgccgtataatccagtcatgtaaacgattagggattcgcactgtcgctattcacagcgaagcggattatttatctcgttttgtgtccatggcggacgaagcagtatgtgttggtccatctccaagcgcccaatcttat…
TCONS_00000950	XLOC_000565	ctaagatcctaacgttcgtatcccgttttcgctggtaatgtacttggtcctgcagagttgtcaaactcgaattggtttcaggggctccataacaatctttagaagattgtcaacacccgtatgcttccatagggaattctactggaatgatcgatgcgataataatgaagagaaattcgaaaaagtactcatagcaaatcgaggtgaaatcgcctgccgtataatccagtcatgtaaacgattagggattcgcactgtcgctattcacagcgaagcggattatttatctcgttttgtgtccatggcggacgaagcagtatgtgttggtccatctccaagcgcccaatcttatctaaatatctctgctattttaaacgctgtgaagtcgacgagtgccca…
TCONS_00000951	XLOC_000565	ctaagatcctaacgttcgtatcccgttttcgctggtaatgtacttggtcctgcagagttgtcaaactcgaattggtttcaggggctccataacaatctttagaagattgtcaacacccgtatgcttccatagggaattctactggaatgatcgatgcgataataatgaagagaaattcgaaaaagtactcatagcaaatcgaggtgaaatcgcctgccgtataatccagtcatgtaaacgattagggattcgcactgtcgctattcacagcgaagcggattatttatctcgttttgtgtccatggcggacgaagcagtatgtgttggtccatctccaagcgcccaatcttatctaaatatctctgctattttaaacgctgtgaagtcgacgagtgccca…
TCONS_00000952	XLOC_000565	ctaagatcctaacgttcgtatcccgttttcgctggtaatgtacttggtcctgcagagttgtcaaactcgagtaagatttgttgtttacaagcagtttttctcagattggtttcaggggctccataacaatctttagaagattgtcaacacccgtatgcttccatagggaattctactggaatgatcgatgcgataataatgaagaggtaaattaacaaaaaattcgaaaaagtactcatagcaaatcgaggtgaaatcgcctgccgtataatccagtcatgtaaacgattagggattcgcactgtcgctattcacagcgaagcggattatttatctcgttttgtgtccatggcggacgaagcagtatgtgttggtccatctccaagcgcccaatcttat…
TCONS_00000953	XLOC_000565	ctaagatcctaacgttcgtatcccgttttcgctggtaatgtacttggtcctgcagagttgtcaaactcgaattggtttcaggggctccataacaatctttagaagattgtcaacacccgtatgcttccatagggaattctactggaatgatcgatgcgataataatgaagagaaattcgaaaaagtactcatagcaaatcgaggtgaaatcgcctgccgtataatccagtcatgtaaacgattagggattcgcactgtcgctattcacagcgaagcggattatttatctcgttttgtgtccatggcggacgaagcagtatgtgttggtccatctccaagcgcccaatcttatctaaatatctctgctattttaaacgctgtgaagtcgacgagtgccca…
TCONS_00000954	XLOC_000565	ctaagatcctaacgttcgtatcccgttttcgctggtaatgtacttggtcctgcagagttgtcaaactcgagtaagatttgttgtttacaagcagtttttctcagattggtttcaggggctccataacaatctttagaagattgtcaacacccgtatgcttccatagggaattctactggaatgatcgatgcgataataatgaagaggtaaattaacaaaaaattcgaaaaagtactcatagcaaatcgaggtgaaatcgcctgccgtataatccagtcatgtaaacgattagggattcgcactgtcgctattcacagcgaagcggattatttatctcgttttgtgtccatggcggacgaagcagtatgtgttggtccatctccaagcgcccaatcttat…
TCONS_00000955	XLOC_000566	agtaactatatgggtgctggttttgggatggcaactgagaccaatcaacacataatgaaagaaagagcagattacgataatcttgctatgtttggcaccgtcacgactgtctagctgtagaaaattggatttactcgtcggtgagggcgatttctcgttgtttgtggtacctgttcctttcaaactgaagagatttggggactttaatttcaatcatggttatcttggaaggatcgctaacatccgacgacaactccgtgttagtgatagtgtggttaaaaagatgtttgttcaggtgcagtgacaattaagttggtgtcatcatcttaaagcactattttcgatggcttggtgatgttttacgaacgtcatctgagcggagtccgagtcctggatcat…
TCONS_00000956	XLOC_000567	tcagtgactaaagagccaagatgatgatgcccttatgaagtaaatttatgacccatatttctcaccgctttcttgttgaaactttctactaagaaagttgacagaagactattcatcagaacattattgacccatttcacttgtaacaaaccaaatttaaggttcacaatttcgtgaataaaataaatattttgtccagggttaggattttcaatctatg
TCONS_00000957	XLOC_000568	ggaactaagaccttcaaacttagtgaggagtgccactaagtggttctcgttcccaattttaattgattagcgatatttcgcgaccaccactcattgtctccagtaatgccttcctaacacctggcataaccgaatcttatcagtcacaacttcccatgaaaactttcctatttaactacactttttgattaggtagaattttcacattcattttctgccaatggaatttattaaatagtttgattatatacagaagagatagattgtggctagtagtggaacctaggacgtgtgacatgtcaactccatacatctgcatcccagtgttgatgttcactccgagtttgatcataattcgctatgtggagactcgtagctgcgtaatcttggtcgattaat…
TCONS_00000958	XLOC_000565	aggcaaagtacttgatcaaaaagaactagatacattgatttctgtttctgcatctatatttgccaaaaatgatgcacgcattcgaaactgctctggggagtcacaatgggatttagttgcatctctcaatgaaaatagtgctaatagcgatcctaaaagtcgttcgtatattcgctgcattgtaacacgtgactgctcaggttttcaagttcgtatgtcaccgtgggaacctcccaagcatattaaccaacaggatgttcatattacttctcagtcctccaagtctcaagaatcacttgttagagtagctgataattttaaattgtctgataaaattataaaccattcatatgatggcaatgaagtgattctgcaattactcgataaaagtatcaatac…
TCONS_00000959	XLOC_000569	tacaaatgttattttctattttatggtacgatgtggtcagtttgttcggtatataaacccagtatgtttgagaataatgattcatagtgcaggggt
TCONS_00000960	XLOC_000570	aaatgttcagatgaaattgaagcggttccttttgcgctactaccctccagggatcatactggattatgaacaaggtggagctaccaaaacaaaatctatagaccttttggaattaacacctgatagtgataccgaggaaatcctaaaagaattatgcatgaaggaacctttaattactgagaaacggaagattcaagttcaggagctaatcgaacgtttgaaatcaaaactttgttccagtagcaaaactaaatttggtcaatacaaaatattacgtgcacatattttacctctcactaatgtggccttcaacaaaagtggaagccactttatcaccggatcttatgatcgcacatgtaaagtttggcaaactgagaccggatttgaagtatacacact…
TCONS_00000961	XLOC_000571	tcgcggaggtttattattattactattattattattattattattatccatgttcataatttgtgactgatttaatacatgatcagtattggaataagtattgcctgaacaaacactagctatcttagaatatggataacccattgaatgaaagaagaact
TCONS_00000962	XLOC_000572	cgaaagattttccataaaaccatcatgaatttgtttaaatgagcttttggaatttgataattgcgacattaaatcacaaacaataggttctccggaatgccacatattgagtaatcgtataattttctttcggtgtgaataattcacatgacc
TCONS_00000963	XLOC_000573	cttagttcaacaagacgtgagtcgatggactcgtctttgtcattagttgcattactggtagtagaagcaggagaattagatgaattttcagaattaccagaatcaagatgtttagattgtgcaagcgttgatgctgacggtactgatgttaaagatgatgatataacacggtactgataagtcaaggtaaccaaaaaacggaataaagcgttcacaagacgctgatgttgttgtaatatagtcggttctctcaaattcatcatgggaaacagaaatgaatcagaattacaaaaatcacgaaaagaaaacgctgatgttgaggatgatgatagcaatctcttgttcgaactcaactgctgaatccctttaatacactgttgatttgaagagccaacattc…
TCONS_00000964	XLOC_000574	agctgatcattaggacaacactgatcaccatttagctgaacaaaaaacataagtggattaagctgagctaattgggttaaacaattgataacaagcaactgtaaactaattcgaggtgaagttaaaggccttggccactgatgatgaattttagaagtttcttgtgcttgcggcatcatatcaaacgataagagaagaaaaggtaataaccaatcagcttgaactagattgattggttcaccttgattattaaggcagttaataagatctactaagttgaaaggacgaaatttcgaataatgaatggatgatggttgctga
TCONS_00000965	XLOC_000575	ggcctagtggtctaggtgtatgatactcgctttgggtgcgagtggtcccgggttcgaatcccggctgggcc
TCONS_00000966	XLOC_000576	gcctagtggtctaggtgtatgatactcgctttgggtgcgagtggtcccgggttcgaatcccggctgggccc
TCONS_00000967	XLOC_000577	ggcctagtggtctaggtgtatgatactcgctttgggtgcgagtggtcccgggttcgaatcccggctgggcc
TCONS_00000968	XLOC_000578	ggcctagtggtctaggtgtatgatactcgcttcgggtgcgagtggtcccgggttcgaatcccggctgggcc
TCONS_00000969	XLOC_000579	ggaagataacaatttgatgttttcattgtgttgttattttttcgactattaacattattgtttgattctgtattttgagtacattgtatcatatgtttatttaataggcccattcgtgaaaatgaacgtggacaatgtggacatgaatatcgtttttcacgttgatgtgtttgcatatgcgctcttagatttgatcgatctgcaaatgatcgactacaaacattacatgaatatggtctttcaccagtatgtgtacgttcatgtcctttaagaagccatttacgtgaaaatgacttaccacaatgtgtacatcgacatggtaatgtatgcgtacgtacatgcatttttaaagcggatgcttgtgaataaacttttgaacaaagtttacaagcataactg…
TCONS_00000970	XLOC_000580	ctgaaatatctgagttaattgaaagagattcattagaatgacgaaatgctaatctatctatattttgaacatcctttgaagagtggttacttcgaatagtattgttaacattattcaagctattaacatcacaggatttattgtttggataatgaatattgttattctgaattaaatgaggtataggacttgaggtagatgagtttcctgttatttgtggcgactgacaaaggagatacctaaaccactcaaaataactgagttgcattaatttagtatagtattcataaactgctggatttgataatgaaggatcatttgtttctagattatgattcatcatttcagattgtgaagtaggtattgtttgaaataaatttgtctttttcatagataagt…
TCONS_00000971	XLOC_000581	ggcccttcggtctcgcacgcgaacgcctaacctctagaccactcagcctgtatccaacgttattagtgtctaactttaaccaatccacgaaatcgcgtgatcatcttccattgtctgaggtagatacctgtctctacctgacatggattaactccaccggtcacggcttctcactagaactccgagaattccttcatcaaaccttaa
TCONS_00000972	XLOC_000582	cacagaacttttactgttttctttcatgacagagaatctccataaccaagaaatacaatgtcttccgttaaagtagctgtccgtgtaagaccatttaatagaagagaggttctaatgaacagtgaatgtgtcatatcaatgtcgggccaatccacaagtattagaaaaccaaactctaaagaaccttctaaagtatttgaatttgactacagttattggtcacatacagataaatcggatcccttatacgcagatcaaaaacaagtttacaatgatatcggtaatgatgctcttaaccatgcccttgaaggatataatgtatgcatattcgcttatggtcaaacaggatcaggaaaatcttatacaatgatgggcaaaccaggtgttgaaggtcaagaa…
TCONS_00000973	XLOC_000582	acaggactgttgctgctactaacatgaatgaaacaagtagtagatcacatgctgttttcacaatagttgtaacgcagaaaattgaagatttatcatatggtacaataagcgagaaagtcagtaaaataagtctagttgatttggctggaagtgaaagatcagatgctacaggagcaactgatatacgtttaaaggaaggagcaaatataaataagtcacttacaacactgggaaaagtaattgctggattagctgatatgagctcaaaacgaagaaagaagaatgatttcataccatatcgtgattctgtacttacttggttgttaaaagaaaaccttggtaag
TCONS_00000974	XLOC_000582	cgtcactttattaaatgaacatagttcaataactggtattttaaatattgaagttcaacctattctcaatctaaaccgatatgagaataaaacgacaaatgatcaaactatttgtcaatctgaagttaatataaatacaaatggatatgatgaattggaaattgtatttgacacttcacaatacattaaatggagatcttcaatgtcaactacaaatagctttagaacaaataattatgatatcaatgggaaaaatattggtaaaccaaaagaaaactgtttatcatttcaggaagaaagtttgaataaacaattcagtgattatgataaagagaatgaattgaattgtagacgccattgtcagttttcacatgaattaacattgactgaccgtcggaa…
TCONS_00000975	XLOC_000582	cgtcactttattaaatgaacatagttcaataactggtattttaaatattgaagttcaacctattctcaatctaaaccgatatgagaataaaacgacaaatgatcaaactatttgtcaatctgaagttaatataaatacaaatggatatgatgaattggaaattgtatttgacacttcacaatacattaaatggagatcttcaatgtcaactacaaatagctttagaacaaataattatgatatcaatgggaaaaatattggtaaaccaaaagaaaactgtttatcatttcaggaagaaagtttgaataaacaattcagtgattatgataaagagaatgaattgaattgtagacgccattgtcagttttcacatgaattaacattgactgaccgtcggaa…
TCONS_00000976	XLOC_000583	cattgcacaagcaaatggccataagaactcagtaactgagtggatgacgcgatggcgtttgaagcgaaaggtactgggttcgagtcccagagtgaacatcaactctgatatacaggtacatccagctgacgagtctcaaataggatgaaacgcgagtcctgaattccactgctagccactatccatcgtttattataatgcttgtgaattaaggttatatcaaggcaggatgcatatatgccaattagagactgatcaatcgcagtactaaacatcaatgggaagattcaaacaagcaataccaagtgaatgtgaaaatattattttagatttatccaataaaacaaaagaattggaataaaactgatcaaaaatgtttagaaattgaaatgtttg
TCONS_00000977	XLOC_000584	ttaataccttagagcattatttgttaagtaactgtgtacttatagccagcaacttgtgtacattgtgtaatgtcgtctttgatttatattgtaaactctgataatggtatacagattaatttagaatcgcaaacagaacgaaaggcgcgtcttggagtttacctgtaattctaaagcatgtatcaaaaatgtctgctttttaatccttatatgactgtataggctggaaacaaattattatattactgaaataatatcgtttagcttttaaccagttttaaattatctttaatttacattttgtaaataacaaagaatcaacagctttttaaaatctttcagtttacaataaatatattttgtatatatctaacagatacactgtcaagttctcagttt…
TCONS_00000978	XLOC_000582	tggtaagaaaacgcaaaaatttaatagttgagtcaactgaaacccggaagccctggacagccgttccgtcctagcatgagactccacagcagtgcgcacccacgatcttgtctcgcaagattcgaaccatagacctatcggtcttgcgcacgaacgtttaatctctaaacaatatagccggcatccaacggttttaacgtctaacttcaaccaatccaatgctagaaagtgtttaaattatttcgttgtaaaggtgaactgtattgagttaaagttctggtgagaatataaacgctaggatgaaggtacatgaatgtgaattgttttaataaggattgaacactcgtcctagacttcactgtcagctataatacatatattccgtgtaaaatttggcta…
TCONS_00000979	XLOC_000585	agtcaattgaaactagaccaccatggaaaacctggaagcactgaaagaccgttttgtcctattgtgggactccttagcagtgtacatccacaatcctgcctcgcgagattctaaccctagacctatcagtctcgcacatgaacgcttaacctttaaaccactgagccagcatccaatggtgttaatgtctaacttcaaccaatccacgaaattgagcgactgtccatcattgctgaggagtcccgcaataggacgaaacggccgtccagta
TCONS_00000980	XLOC_000586	tttgatgatgaatgatattcgaaacttaagtaacttcaaccagttgccagacttaactatctgttagagatattcaaccattcttatgtgtgaatggatcaaagagaatccaatagaacggttggatctctgaagtctacttcttctcttattgaactatccaacagcacggaacatcatattactcatccaccatttactaaaggtgcatcaaccggaacatatacaaccaccagatcaggagatggtttgtcactacatacttcttaccaccaactaataccaacatctccagagtattcagcaagcatatcatcaaacccttctcgctcctcatttctatcacgtcaagtatcctttgatcaaggaggagaaggtcgtctttcttcaacacaggtc…
TCONS_00000981	XLOC_000586	tttgtttgtcattgttaccgtgaaaacataacttcaaccagttgccagacttaactatctgttagagatattcaaccattcttatgtgtgaatggatcaaagagaatccaatagaacggttggatctctgaagtctacttcttctcttattgaactatccaacagcacggaacatcatattactcatccaccatttactaaaggtgcatcaaccggaacatatacaaccaccagatcaggagatggtttgtcactacatacttcttaccaccaactaataccaacatctccagagtattcagcaagcatatcatcaaacccttctcgctcctcatttctatcacgtcaagtatcctttgatcaaggaggagaaggtcgtctttcttcaacacaggtcaa…
TCONS_00000982	XLOC_000586	tttagggatgtctattcttttaaatagtgatcatctacacattatacgctattctactatctttgtttatatttacctttcaataatgtttgctgttcgcgatcctgggggatttaacaatgcggctaaattcttatatatccggatgatcggtggccactgactttgacgtcgaaatatgtttgatgaaatctgaaactacagttacgaggaaccaacagatattaacttgatacaactacccttcatcccgcagtgttacgtaactgacttctctgtcccagtctcggcttcatttttcgatacggagccactagaagcctttatgtagaacgtgctagaaccatccatctgctgtctcaatataacgtcaacgattgaataatggttttcactacg…
TCONS_00000983	XLOC_000587	aagaaactcacgcgcacttaggtcttactctactattcactttatcacagtcattgtgttctaattttattcagctatactttctatgaagaagatacggatatataaatgtcgactgaaaccttttccagcccaattaatagtacgatttgaataacttcgtaccataaactacagctgtctattgatctaattcaccgttggatgccgacttaatggtctagaggttagatgttcacatgctaaaccaaaatttctgggttcgattccctcgtcccgggtcgtggatacgcactgatgaggggtctcatactggcacgaaacggctgtccactgctttcaggttttaatggtggtcaaacttagatcagttcatgattccaattatcgcattaggta…
TCONS_00000984	XLOC_000588	ggcaacttggaccgatgcataaatgtgcctggtcctacgttgtagctgactgactgaatataaacccttacaagtagctatctgtactactgaattgtcatttttcaaactacttgttatcgtgtcccgatttcttacaatctgtagatgtcaattctaatatacaagacagaattctgtatttcgctaatttccagaaccaattatggatatacgtatgttcttctcggggatgttgtaaatacttcatcagtgtttcgaattatctcccagtggtttgtaaaatattgtttatttttattgaaatgcaaagttggtagaagttacttagaatcttcacattctgtctactccatgacgattattttttcacataaaaaacatttctttttaacactt…
TCONS_00000985	XLOC_000589	acaacttataaaaattggactgtagttatccacaaacgtctggtatggacgacacatgcagtatctcactgaccgatgtaccggatgaaaaaagtgaatataagtaaaagtttgagcttgatatgaaatctttaatgaaaattattctctaatatacagcactgacttactcagtgaaaggagaaacgaaagaaagtgctgaccacgatccacttaaggaacagtgaaaatgttgccgaaaacctcaacctaaaattatttataatgacttacctatattgtttattgtgctcatttagtttacaatgaaaacaacgtaaatgttaatgtcaaatagtgctgttttggtattcagtgtgaatttgaac
TCONS_00000986	XLOC_000590	gcgatggcttttaagagagccatgcgaaacaatcagtatttcaatacacgagcacctcatcaactctaggtacattactccaaaagaatcttccctcaaaataacttaaatacttaaggaatgggatcaaagcgtagtgaagtcagaaggttgttcattgctgggggtttaacaattcacaattccaagccttaactctgtgtgctaaagcaatacatacaatctcttgtcttttcatggccctaattcccttttccagtacgtttcggtcggttttacgttttatttgttattattttgtactttttttttagaaccctaatcagttattattatcctctaacagttttccatgattgttattcacttgttattatgacctttacgtttttctttttt
TCONS_00000987	XLOC_000591	cccatactagaatgaggcggtcgtccagtacttccaggtttttaatggtggtctaacattgatcagttcatgatttcatgtcacttttctactcatgaaatcctatactgttcatatcgaagcaaatggtgcgattttttgaatattttttaaagagttcactttcatgagaaataaaattttaccctactatctcccaatatagtacaagcatcatatcgcac
TCONS_00000988	XLOC_000592	aactttccatagttatatattaaactctatcacgtattatattatcggagttatataaatcacctggtattcttaacctcgaagatcatactgtatactacttacttacgtctgttgcccctcgtcaaggggcataggccactcaccagcattcctcatccaactctcttctggacaatcctttccagtcgttcccggttgatattcattcttttgatgtctacttccgattctcaacgcagtgtattctttgatcgacctcttttccttttgccttcaggatttcaagttagtgcttccctcgtgatacagcttgttgatttcctcaatgtaattcctatccacttccaacatctttctctaatttcctccccagctacttgctggttcagcctctct…
TCONS_00000989	XLOC_000593	gaccttgaatgacgtgactcaaaatcgtttgcaatggcgaaggtgcattcactctttgtgttctaccaaattctaatcttctgaattcttcatgtccttatcttttttctcttcccaaatttatttcactagattatactccctgaataacatcttcaaaccctaatcttgcgggttacttcttatactattactacctctaccactataggatttgaatcgacaactgcatctctgtgctaatgtggtatggcaactcgaactgatgtacgtacgtacgaagttctacgttgtgactgactgacattatttatatactttactaaatttatgtatgtaatgcaaaaatacagtatatatgtaaatacactcatctaatagtggacgaaagtaaaaatt…
TCONS_00000990	XLOC_000586	aactagaaaatcaactttgacgctcaaccaagttaagtacatgtcagaaggggtttttgtggatattatagtgatttttaatagttgagatcatgagtcaattgaagctagaccaccatggaaaacctggaagcacagaatggccgttttgtcctgctgtgggggtcctcagcagtgcgcatcggccgttggataccgtctcagtggtctagaggttaagcgctcgcacgcgaaactgataggtcctggattggaatctcgcgaggagggatcgtggatgcgcactgcttaggagtcccacaataggccgaaacggccgtatagtgcgttcaagttttccatggtggtctagctttaattgactcacgatctcaaccattaaaaattaagtatatgtgt…
TCONS_00000991	XLOC_000594	atgaaaacaccaacctatataccattttgtttaaaaccattacccaatatatggttagatattgaattatatttaaatgatataaaatatagctataatacacattttaataataataataatgaaatgaatataaatacaacgatactacttaaatcttctttttgtcatatcatacaaaataaatttaatttaaatttacataatttaaaacaacttttaacatatttaaataatacaggaaaaattttaattttagattcatatataacattaaataataataataataataatgaagataattcattgaatgatccaattacatcatcatcatctttgattagacctaatccaaaattctatattataattgatccaaatttatttattgaatca…
TCONS_00000992	XLOC_000595	cggtgttaatgtcttacttcaaccaatccacgaagttgagtcgatatctcccaacagacctggttgaactctattggttactgcttctcactagaactccaggaaatacctcatggagctagtcactagtgagcacatgataagggagttgctgaggagtcccacaatagaacgaaacggccgtccagtgcttccaggttttccatggtggtctagcttcaattgactcatgatttcaactatatattcaatatattttagaaacattttttaataactaaactttccgaaagtttac
TCONS_00000993	XLOC_000596	gctgaagaacaatgcgcagcaaatcatggctatgagtcaatgatcatcagtttacggtaaacaatccatacaccataagcacatgagcggacgaccgccatctacaaccaatagcttgcctaaattattctatacaagacatttggagaagcatactttcgtattgatcaagatgtattacgccgttgaatacaccctttcattctggatacatattttatatgaaaaccattcactctgcaatttccatcctagataattaaattacagaaagcttgattcccgtagactgccaatcgtctggctaactcttattctgttggaaatccaattccaacaaatatctctcgaaacttatttttcgcctcgctgttcggtatagacatgtgaaacgacaag…
TCONS_00000994	XLOC_000597	atgtgttcatggagttcctgatggattattagtcacagagcagctgtagcatgggtagtgaaaataggtttaaaatacataaccatggatcacgtttggttttgtgaatactgctccttagctgaagggaacgaaagtagaaagcttttcccaacacaaagagattttgttagtcatatccgagcacaccatttagttcgcaagtttagaaatgatgtggaaacgtttatctgccggtatggcccgaataattcgtgtcttctatccaatggtctggatagtgttgagaagagttattcatctcatgattccttattcacaagtcagcgtgactatgaaagacatttagttgggtttcatcttctaaaacatcctgtatacaaacatccagatgtaaaa…
TCONS_00000995	XLOC_000597	atgtgttcatggagttcctgatggattattagtcacagagcagctgtagcatgggtagtgaaaataggtttaaaatacataaccatggatcacgtttggttttgtgaatactgctccttagctgaagggaacgaaagtagaaagcttttcccaacacaaagagattttgttagtcatatccgagcacaccatttagttcgcaagtttagaaatgatgtggaaacgtttatctgccggtatggcccgaataattcgtgtcttctatccaatggtctggatagtgttgagaagagttattcatctcatgattccttattcacaagtcagcgtgactatgaaagacatttagttgggtttcatcttctaaaacatcctgtatacaaacatccagatgtaaaa…
TCONS_00000996	XLOC_000597	gcatgcgtgcatcctgtgcggattgctttgatatagtcattatgtctcacgcttttatggaacagaaggaatttgttcagcagtggagcccaggaagctcgttccaaatcatatgggatgtatcgccaccccagagttcatgtccactctgggactcaaacccagtacatttccctttaaacgcccagagcgttattcacttagctattctaagaaaaggagaactagttgcatgaaatttatctattgaaattttgatcttgagtggtaatttagattcaacacaatttccgatctttgcccccttagaaaaatttcccatttcaatcatactacctgcaaagcagtttgttcgaagtaacaaaactatatttcttcttaaaataggtttgccaaaat…
TCONS_00000997	XLOC_000598	ctgccttggctgaacgaaaacgacatcagttcatgtagtcactaacttctggtcttagccgtgttggtagatataaactactaggttggtatccgcgcgactatctcaacgagtgatttgagactatgaatgacatggctcagaatcggtcacaatggcgtaggtgtgtacactctttgtcttcccttaaatcatggggttaaaagtactttatatctctctttctacgaaccaatcctttctctctgtatcatatccttaaatgcaatttttatttttatgtattcctatcactgaagtggctgcttctatgaattttttcaacttgttgtactattgaaatatggcaacttggaccgatgcatatatgtgccttattctatgttgaagctaactgac…
TCONS_00000998	XLOC_000599	ccactggaaacagaacttcatcctctaatgactaaaagactttaatggtactaattgtttgccaaagtttgaggttgaaaattagatctcatttattaaactattattccaattatttacttgattatcagaaggggttttgtggagatttagtattttcacagttgcacgcgtgagccaattgaagctagaccaccaaggaaaacctggaagctctggacgcccgtttcatcctattgtgagactatgaaactatgaaaatatttacttgatctcagaacctctcttcaattagatgagatttcataagtttggctaatagtagcttgttggtgactgttttgtgcaacatttttatttcagttggtcagatagatgatttgttttgatagcttagta…
TCONS_00000999	XLOC_000597	aaagctaacagataaatgggtttactaatgttcgatcgtgttcatttcagtttatctcatgtcttccttttagcaattaaaaatacagtgatgcttagtttagatcaaatcactcaagtaatagttcttttcaaagacaacttgtttacattgaggtatcccttttaaatagtttaaatcattagcgaatcttaactaaaccaccattgaaagccaggaaacactggacagctgtttcgtcccagtataggactcattagtgctcacccttttcaccttgaaatctccagaattattgttacattttttagcagccatttcacagtagattatgcttgtgtataatgattggttatctatcactgttttattcatctctattttttaatctttcaccct…
TCONS_00001000	XLOC_000600	acttgaatgatagcccccaaatgccctggtacggccgagagtgaggagagtccgccctctctctcgaaatgctctcacatgaccacgcgtatatagcctctgccagggaagtcctactcactgccttctcgtggcgggggtgttgtttacaaaattgagaggactaaaagcgaatgtccggcgttttaaccgggttagtggacacggaaagtccacttagcggagttggaaaaccctgattccaaaccattggtgcacatgggctccagtatcctgagggagcaaatggagtgtgaatcaatcgttgatcaccggctaccatgggactgcatctccttaagatgctccactgccttgtggactagacctttaggtcaaaggctcggggtatggtcccct…
TCONS_00001001	XLOC_000601	gctaattgaatttttaaattggtaatttaactagatcattcgcagctgtgaatttacgtcatcaatttatgcttctacttcaccttctaatttattgaatcgcagtttggaaaaatgaacgtactgaaatctgtctagcgtcttgaagaatatgttgagcatgaaaatgtagtggaaacacctggtaacataggactttgaaacagcacttctggatattcagcagaataaatcaattatagtaacttttctatggcaccattctctatcatccgcttaattttagagcttactaaattttgacaatcgattatccactatattcaactaggtagttgacgcaaactatattctatcagatataatttgttagacattttcgcttccgtaggtaacgca…
TCONS_00001002	XLOC_000602	attggttattgttccccctattcacagccaggtttggctaaatcttgtacaaatgttgttccctatcttatgatacgatgtagtcagtttggttggtatataaatccagtatgtttgagaataatgattcatattgccgaagctgttattggtgttttggacttaactgactgggctaggcagatagcaagactgataagtattcaagactgctcatacagattttgtatatcattggacgaccaataaatacactcctctctcattggcggttttatcacccacatatatcaactgggcaagcaggcacccaatcgatataacaatagtataaaatgttgctctttttcaagaataaaataaaaccctttctttattttatattattgttgtacaaat…
TCONS_00001003	XLOC_000603	ctagttatccgcgttcttggattaaaatctaattaactttttgatcaatagaagagaacacatgcttcttcagttctcgttggttcctggatctataattcctcaaaagccttccaaatttgggtggacaatgtcctcacgggtttacttcaatggattttaacatttcccatccctcagctgcgcacgatgccagaccgttcctttagtcaggcaaataattcaggcgaagaaagtcaagtgatctcgaatgcgggtagtttttgtgaactggatgaccatgtttgtccttctgataataatctaagtcgcctttcaccaccatctgctactttcttaattcatggatcagagatttctcaccatgctcctgctcctcctatcaggtcttcaagtaca…
TCONS_00001004	XLOC_000603	ctagttatccgcgttcttggattaaaatctaattaactttttgatcaatagaagagaacacatgcttcttcagttctcgttggttcctggatctataattcctcaaaagccttccaaatttgggtggacaatgtcctcacgggtttacttcaatggattttaacatttcccatccctcagctgcgcacgatgccagaccgttcctttagtcaggcaaataattcaggcgaagaaagtcaagtgatctcgaatgcgggtagtttttgtgaactggatgaccatgtttgtccttctgataataatctaagtcgcctttcaccaccatctgctactttcttaattcatggatcagagatttctcaccatgctcctgctcctcctatcaggtcttcaagtaca…
TCONS_00001005	XLOC_000604	aaattcacgtcaaagttaatcatcagtgaggatatgtttatgactaaccgagatcttatgttaatatatattttcacaggtgaaatcatggatcaatctcagttaaacaattactgaaaacctagtagaactgaatagtgattcagtcctagaatgggactaatcaacagtgcccagccacaacttgaaacgcgagaatggaactcaggaccttcagtctaacactcaaggtcatgaattggttgaagttagctatgaacactgtcagatgccggctcgctggtctatgggttaagcgttcacacgagccaccaaaagtcctggtttcgattcccgcattcagggtcatgaatgagtactgttgaggagtctcacaccaggacaatacggccgtccagt…
TCONS_00001006	XLOC_000605	agtccagttcccactggatctgttatagtacaggaaatggcctagttatagggagaatcataaatgacctggccccgtgttagggttggctagggtggacattcggcgatgaagtaacccagatgtaagaatacacagggctgtaatactatttatgttcaataaaaatatgctaaaaccattgaatggacaaaaaaataaattcattgaagcccatcatagatcaagtttataaagatgtgataagacgtttgtgggattatgaaaactgcactcatctttcctcatcacttcttgattcaaaaagtacagtttttaaaaagataaaatatcttagaaaagtgtatagacagagaagtttagcttttatcgcgacaatacatctagcagtgtttagtg…
TCONS_00001007	XLOC_000606	tatttgtaatggcaagagttggaaacggtttacaaattcccttatcatggattccagtcaaagatggtttgcttccaaagaatgctgttaaagcagatgaatcaatttatgtggctcgttgtcgaataaatgatgatttaatttgtggcaaattttcagagaaatatggaaaagcatattttccagttgacggtaaagagttggaagtcatagattatgaaatattatgcaatactggtattcctggttgtcgtgaaggatgtgaatggataatgatgaatggaggtgatgtaccagaaaatgcattagttgctggaataaataaagtcggtacaccattgtacattgtaaaaggacgaattcaaggtgaagtatgcgttggaaaattaattcaaggtg…
TCONS_00001008	XLOC_000607	aataacacagggtcattaaagttataagatatgagtaacatgtatcaggacttggaagtacaattattacggacaaaggcggaaagtggagagaagaaaatcggaaacggaaggcaatcgaaacaacaataggaataaaagaactttatagtttgtaagggataattcaaggaagatggaaaaatagtgtattgttttcatattttacaagcactatgtgttaatttacataatacaataaatttgttccctc
TCONS_00001009	XLOC_000608	ctggaaatcagctgcgaattcatcatttctaatatctcttccagtcgtgcaccacatttcaaacagctccatgtattcttcaaaaaaatccccacttgcaaaaatatccaactgactcaaacttgtcacaaatatgacaattagaataaatcaaaatgacgtgttaactacgaactccaagcatagttcagtttaataaaaacagaacacgatgagaacaaggaatgagacagtcggtgaaacatcagtttgacgtgatgcacttaccgatgtgagtgtaaacgtagttgtggttgatgtgaatgtatggatgtatagtcgaaaatttattgagtgtcaatcacttgaactacaactgtgcactgagacaagaaacactttaccggtcttccttcaaat…
TCONS_00001010	XLOC_000609	gtttgtacgaatgcttttcagctaatctattactaaaattacgccatgggagaatccctactctttctttgtgatatcatctaaacagatttattttactctgccgttaagatatctgaccaattttactttgtaacggatgagagtaaaactatagaggtaagtgtatagaaaatcgtagttgttatttctgcggacacttcagtttgacgaactgccacgtcgttcacttggtgatgtatcggtcagtggtaaaagattcattgtcacactcttcttcattagtacactgtcaaactcattgatcagctttttttccaaacattttgccaacattataatctcggtggtgaaacttcatgttacagtaatgagacaagtcgaagcttcttctcgagt…
TCONS_00001011	XLOC_000610	ggtgaaggaagagacataagcaagcttcgtttcggctaattactacaaacgtatattgatcctcatgttgttaaacagtatatttaaataaattattacca
TCONS_00001012	XLOC_000611	gattttaaaagttttgtcctcgtagtatttctgtatttatgacatcagaagtagacgtagatgagcttattagtaggctcctggaggtccgatcatccagacccgggactactgtaaatatgaaggaagaagaagtacgatatctctgtgttacttcacgacaaattttcttatcacaacctattttgttggaattacaagctcctttgaaaatttgcggtgatattcacggccaatacacagacttgttacgtcttttcgaatacggtggttttcctccagaatctaactacctgtttcttggagactatgtggacagaggcaagcagagtttagaaactatttgccttctacttgcgtataaaattaaacatccagaaaactttttccttcttcgtg…
TCONS_00001013	XLOC_000611	agattcaaaaatattttgttgtcatggtgtgtacattgtcccagtctgacagtgatacccaatcatcctgtacgtgagccaaagcagctagtcgggtgaaaagcctgagagtagaaaacatttttattgactaagccgaatcg
TCONS_00001014	XLOC_000611	ctattaatttctgactgatcttatgttgtgatttggtcaatcaatcctatcgaccttggaaaccgtgcaacaaagtaactgactataaggtaaagaagccgattagataagagcaatggttattgtcagaaaacggactcactggttcggcaaacctggattgccagataaattaaacagcatgtataaaattaggcatctacttcaagattactttagacgattctgtgggtgatcttgcaatctgtaaaataataattattgataccacgacctagtgtaagttagataatcattcaaaatctggaaactttgattgctcgtttctccttagtatgggactcctcagcagtgggtattcacgaaactaccgctacgaaccaaacccaggacattcgg…
TCONS_00001015	XLOC_000612	ccacgatctaactttatcaaacacttgtgaccaaatggcaatattgaggcaatctacttaagttgatgcatatatttcaaaagaaactgatgaattggagtcgttaacataaacaacaagaaaatacaagtttttataaataaaattcatattcgttgcgtaagctattgactacctggtttcaaaagctcagtgaagaacattttggtgtttgaaccaaaaagtacaaggttcaggtcccagtgtgtgaatatcaacaatctgatgcaggcgtatatatccagttaataagtcccaaatatgatgaaacgtgggttcagaatcatactgttaatcacataccaattgtactaaaaatcattgagtagttttagtcatgatacaacaaacagcgataag…
[truncated: 53,941 more rows]

## Sheet: Sheet2-AutomaticAnnotation
Uniq transcript IDs	CuffLinks IDs	Seq. Description	Seq. Length	#Hits	min. eValue	mean Similarity	#GOs	GOs	Enzyme Codes	InterProScan
[truncated: 54,956 more rows]

## Sheet: Sheet3-SmpID
Ref (v5.2) IDs	CuffLinks IDs
Smp_186980	XLOC_000002
Smp_197050	XLOC_000003
Smp_160500	XLOC_000008
Smp_070540	XLOC_000010
Smp_160480	XLOC_000011
Smp_160470	XLOC_000012
Smp_160460	XLOC_000018
Smp_160440	XLOC_000020
[truncated: 9,573 more rows]

## Sheet: Sheet4-miRNAs
Blast results for miRNA precursors
[truncated: 14 more rows]

[truncated: 1 more sheets: Sheet5-DEseq]
