# Supplementary material for: Sex-Biased Transcriptome of Schistosoma mansoni: Host-Parasite Interaction, Genetic Determinants and Epigenetic Regulators Are Associated with Sexual Differentiation
Source: PLoS Negl Trop Dis. 2016 Sep 27;10(9):e0004930. doi: 10.1371/journal.pntd.0004930 (PMC5038963; doi:10.1371/journal.pntd.0004930)
Supplement: S7 Table — (XLSX) [file pntd.0004930.s010.xlsx]

## Sheet: MEG
PUTATIVE MICROEXONS GENES (S4 table, sheet 5)
Gene ID (v5.2)	CuffLinks IDs	Predictive product	Chromosomal location	Sex of bias
Smp_159800	XLOC_033335	MEG-2 (ESP15) family	SC_0255	♀
N.A.	XLOC_006117	meg 1 isoform 3	1	♂
Smp_159810	XLOC_033786	MEG-2 (ESP15) family	SC_0255	Switch
N.A.	XLOC_030935	meg isoform 1	SC_0163	♂
Smp_010550	XLOC_021359	MEG 15	7	♂
Smp_163630	XLOC_003711	MEG-4 (10.3) family / developmentally regulated antigen precursor	1	♂
EXON/INTRON STRUCTURE OF THE PUTATIVE MICROEXONS GENES (GTF file of the de novo transcriptome http://ihpe.univ-perp.fr/acces-aux-donnees/ )
Chromosome	origin	type	start	stop	strand	Exon size	Exon <37b	Symmetrical exons
Non previously annotated XLOC_006117
Schisto_mansoni.Chr_1	Cufflinks	exon	64328364	64328376	-	13	2/4	3/4	Symmetric exon (size = multiple of 3)
Schisto_mansoni.Chr_1	Cufflinks	exon	64328944	64328961	-	18			>37b
Schisto_mansoni.Chr_1	Cufflinks	exon	64329859	64329909	-	51			Symmetric exon but >37b
Schisto_mansoni.Chr_1	Cufflinks	exon	64330036	64330074	-	39			Flanking exons
Schisto_mansoni.Chr_1	Cufflinks	exon	64331317	64331333	-	17
Schisto_mansoni.Chr_1	Cufflinks	exon	64333165	64333198	-	34
Non previously annotated XLOC_030935
Schisto_mansoni.SC_0163	Cufflinks	exon	15452	15476	+	25	8/9	9/9
Schisto_mansoni.SC_0163	Cufflinks	exon	18411	18431	+	21
Schisto_mansoni.SC_0163	Cufflinks	exon	19869	19889	+	21
Schisto_mansoni.SC_0163	Cufflinks	exon	20946	20969	+	24
Schisto_mansoni.SC_0163	Cufflinks	exon	21843	21866	+	24
Schisto_mansoni.SC_0163	Cufflinks	exon	23582	23623	+	42
Schisto_mansoni.SC_0163	Cufflinks	exon	24631	24657	+	27
Schisto_mansoni.SC_0163	Cufflinks	exon	26828	26845	+	18
Schisto_mansoni.SC_0163	Cufflinks	exon	27184	27207	+	24
Schisto_mansoni.SC_0163	Cufflinks	exon	29228	29251	+	24
Schisto_mansoni.SC_0163	Cufflinks	exon	31097	31118	+	22
Smp_159800: XLOC_033335, longest uniq transcript TCONS_00053070
Schisto_mansoni.SC_0255	Cufflinks	exon	145842	145993	-	152	12/12	11/12
Schisto_mansoni.SC_0255	Cufflinks	exon	146749	146762	-	14
Schisto_mansoni.SC_0255	Cufflinks	exon	147362	147382	-	21
Schisto_mansoni.SC_0255	Cufflinks	exon	148131	148151	-	21
Schisto_mansoni.SC_0255	Cufflinks	exon	149169	149195	-	27
Schisto_mansoni.SC_0255	Cufflinks	exon	149521	149529	-	9
Schisto_mansoni.SC_0255	Cufflinks	exon	149987	149995	-	9
Schisto_mansoni.SC_0255	Cufflinks	exon	150365	150382	-	18
Schisto_mansoni.SC_0255	Cufflinks	exon	151027	151041	-	15
Schisto_mansoni.SC_0255	Cufflinks	exon	151160	151174	-	15
Schisto_mansoni.SC_0255	Cufflinks	exon	152985	152999	-	15
Schisto_mansoni.SC_0255	Cufflinks	exon	153534	153548	-	15
Schisto_mansoni.SC_0255	Cufflinks	exon	154080	154091	-	12
Schisto_mansoni.SC_0255	Cufflinks	exon	155151	155202	-	52
Smp_159810: XLOC_033786, longest uniq transcript TCONS_00053751
Schisto_mansoni.SC_0319	Cufflinks	exon	15874	16040	+	167	8/8	6/8
Schisto_mansoni.SC_0319	Cufflinks	exon	17356	17370	+	15
Schisto_mansoni.SC_0319	Cufflinks	exon	18435	18449	+	15
Schisto_mansoni.SC_0319	Cufflinks	exon	19484	19513	+	30
Schisto_mansoni.SC_0319	Cufflinks	exon	20512	20529	+	18
Schisto_mansoni.SC_0319	Cufflinks	exon	21879	21904	+	26
Schisto_mansoni.SC_0319	Cufflinks	exon	22847	22867	+	21
Schisto_mansoni.SC_0319	Cufflinks	exon	23664	23682	+	19
Schisto_mansoni.SC_0319	Cufflinks	exon	24183	24197	+	15
Schisto_mansoni.SC_0319	Cufflinks	exon	25392	25586	+	195
Smp_010550: XLOC_021359, longest uniq transcript TCONS_00033812
Schisto_mansoni.Chr_7	Cufflinks	exon	1704714	1704996	-	283	10/12	11/12
Schisto_mansoni.Chr_7	Cufflinks	exon	1705609	1705635	-	27
Schisto_mansoni.Chr_7	Cufflinks	exon	1706858	1706893	-	36
Schisto_mansoni.Chr_7	Cufflinks	exon	1708170	1708196	-	27
Schisto_mansoni.Chr_7	Cufflinks	exon	1710075	1710101	-	27
Schisto_mansoni.Chr_7	Cufflinks	exon	1710587	1710613	-	27
Schisto_mansoni.Chr_7	Cufflinks	exon	1711095	1711133	-	39
Schisto_mansoni.Chr_7	Cufflinks	exon	1713699	1713725	-	27
Schisto_mansoni.Chr_7	Cufflinks	exon	1714997	1715023	-	27
Schisto_mansoni.Chr_7	Cufflinks	exon	1715504	1715542	-	39
Schisto_mansoni.Chr_7	Cufflinks	exon	1716152	1716178	-	27
Schisto_mansoni.Chr_7	Cufflinks	exon	1718617	1718637	-	21
Schisto_mansoni.Chr_7	Cufflinks	exon	1720333	1720351	-	19
Schisto_mansoni.Chr_7	Cufflinks	exon	1721487	1721563	-	77
Smp_163630: XLOC_003711, longest uniq transcript
Schisto_mansoni.Chr_1	Cufflinks	exon	11777470	11777688	-	219	14/14	13/14
Schisto_mansoni.Chr_1	Cufflinks	exon	11781076	11781098	-	23
Schisto_mansoni.Chr_1	Cufflinks	exon	11781826	11781846	-	21
Schisto_mansoni.Chr_1	Cufflinks	exon	11783439	11783459	-	21
Schisto_mansoni.Chr_1	Cufflinks	exon	11784033	11784053	-	21
Schisto_mansoni.Chr_1	Cufflinks	exon	11785354	11785374	-	21
Schisto_mansoni.Chr_1	Cufflinks	exon	11786335	11786361	-	27
Schisto_mansoni.Chr_1	Cufflinks	exon	11787315	11787341	-	27
Schisto_mansoni.Chr_1	Cufflinks	exon	11787835	11787861	-	27
Schisto_mansoni.Chr_1	Cufflinks	exon	11789297	11789323	-	27
Schisto_mansoni.Chr_1	Cufflinks	exon	11790275	11790301	-	27
Schisto_mansoni.Chr_1	Cufflinks	exon	11791852	11791878	-	27
Schisto_mansoni.Chr_1	Cufflinks	exon	11795123	11795146	-	24
Schisto_mansoni.Chr_1	Cufflinks	exon	11795435	11795458	-	24
Schisto_mansoni.Chr_1	Cufflinks	exon	11796601	11796624	-	24
Schisto_mansoni.Chr_1	Cufflinks	exon	11799487	11800031	-	545
